# Supplementary material for: A Swath Label-Free Proteomics insight into the Faah−/− Mouse Liver
Source: Sci Rep. 2018 Aug 14;8:12142. doi: 10.1038/s41598-018-30553-z (PMC6092373; doi:10.1038/s41598-018-30553-z)
Supplement: Supplementary file 2 — Supplementary File 1 [file 41598_2018_30553_MOESM2_ESM.xlsx]

## Sheet: All Data
Row	Index	Peak Name		m/z	Ret. Time	Group	Use	KO	KO	KO	KO	KO	KO	WT	WT	WT	WT	WT	WT
1	1	Q9QXS1-3|PLEC_MOUSE	PLEC_MOUSE	N/A	N/A	15	TRUE	198695	244260	136471	131772	194078	267819	237968	152951	221734	204351	207004	134913
2	2	Q9JHU4|DYHC1_MOUSE	DYHC1_MOUSE	N/A	N/A	9	TRUE	1.37936e+06	1.8761e+06	1.93356e+06	1.92959e+06	1.42171e+06	1.85555e+06	1.43299e+06	1.33804e+06	1.58671e+06	1.56331e+06	1.91779e+06	1.76407e+06
3	3	Q8VDD5|MYH9_MOUSE	MYH9_MOUSE	N/A	N/A	5	TRUE	2.60266e+06	2.60298e+06	2.14151e+06	3.3314e+06	2.50795e+06	2.69063e+06	2.85406e+06	2.34626e+06	2.66662e+06	3.00514e+06	2.22215e+06	2.35259e+06
4	4	Q62261|SPTB2_MOUSE	SPTB2_MOUSE	N/A	N/A	11	TRUE	1.15143e+06	954531	1.41665e+06	1.66295e+06	1.12834e+06	1.24942e+06	1.21845e+06	1.50872e+06	1.35757e+06	1.51055e+06	1.04168e+06	1.20692e+06
5	5	Q9QXZ0|MACF1_MOUSE	MACF1_MOUSE	N/A	N/A	26	TRUE	79550.6	99660.6	70091.7	129739	76587.2	35477.2	20041.5	63517.6	165364	99183.2	73709	30473.9
6	6	Q8C196|CPSM_MOUSE	CPSM_MOUSE	N/A	N/A	1	TRUE	9.53949e+07	7.17365e+07	7.6211e+07	1.16176e+08	6.86016e+07	8.50206e+07	9.09004e+07	8.14634e+07	1.24352e+08	1.13243e+08	6.2311e+07	9.45451e+07
7	7	P20357|MTAP2_MOUSE	MTAP2_MOUSE	N/A	N/A	1	TRUE	70095.6	27131.3	74315.8	322292	22905.5	58979.8	104395	51107.9	243110	52874.3	29528.4	48506.2
8	8	P19096|FAS_MOUSE	6FAS_MOUSE	N/A	N/A	7	TRUE	1.81765e+07	1.61727e+07	1.97589e+07	2.38134e+07	1.60289e+07	1.68305e+07	7.15382e+06	7.30133e+06	6.23242e+06	6.82038e+06	7.38841e+06	7.87705e+06
9	9	P14873|MAP1B_MOUSE	MAP1B_MOUSE	N/A	N/A	21	TRUE	182452	52747.1	34428.5	71033.5	63315	7095.4	72886.4	99686.8	42267.6	94202.5	29277.5	34337.2
10	10	P26039|TLN1_MOUSE	TLN1_MOUSE	N/A	N/A	51	TRUE	1.59211e+06	1.42432e+06	1.97133e+06	1.73289e+06	1.56923e+06	1.64207e+06	1.54968e+06	1.46393e+06	1.6584e+06	1.47028e+06	1.1309e+06	1.48152e+06
11	11	Q9QYR6|MAP1A_MOUSE	MAP1A_MOUSE	N/A	N/A	23	TRUE	97567	127546	119880	74299.9	69629.2	74868.4	185656	144701	76158.2	116044	109770	55034.9
12	12	Q68FD5|CLH1_MOUSE	CLH1_MOUSE	N/A	N/A	7	TRUE	4.36281e+06	4.64135e+06	5.19075e+06	5.20994e+06	4.77693e+06	4.90472e+06	4.30918e+06	4.3918e+06	4.91423e+06	4.71547e+06	5.172e+06	5.29063e+06
13	13	Q80X90|FLNB_MOUSE	FLNB_MOUSE	N/A	N/A	14	TRUE	1.11913e+06	1.46416e+06	1.92033e+06	1.51451e+06	1.74585e+06	1.53688e+06	993176	1.32326e+06	1.02023e+06	1.36972e+06	1.27885e+06	1.3307e+06
14	14	Q6P5H2|NEST_MOUSE	NEST_MOUSE	N/A	N/A	16	TRUE	108143	370857	126059	274352	464779	279495	371797	373021	130377	72561	463374	320342
15	15	Q61879|MYH10_MOUSE	MYH10_MOUSE	N/A	N/A	9	TRUE	42851.4	121834	293810	107969	182809	29881.3	100719	16340.3	54181.5	195472	63088.1	60265.1
16	16	E9PVA8|GCN1_MOUSE	GCN1_MOUSE	N/A	N/A	57	TRUE	625815	791618	634430	774490	699415	922756	707837	941107	767657	876425	861273	937156
17	17	Q8BTM8|FLNA_MOUSE	FLNA_MOUSE	N/A	N/A	5	TRUE	835295	549498	435137	1.07183e+06	441645	559304	544037	422994	584616	669390	335167	518242
18	18	Q91ZX7|LRP1_MOUSE	LRP1_MOUSE	N/A	N/A	24	TRUE	1.76955e+06	1.25515e+06	1.24934e+06	1.66761e+06	1.40851e+06	1.32499e+06	2.01493e+06	1.34651e+06	1.64482e+06	1.55006e+06	1.61423e+06	1.86786e+06
19	19	Q01853|TERA_MOUSE	TERA_MOUSE	N/A	N/A	25	TRUE	1.03425e+07	9.86564e+06	1.11999e+07	1.01616e+07	1.12778e+07	9.97835e+06	1.06286e+07	8.08258e+06	1.1822e+07	1.05116e+07	1.06952e+07	1.02313e+07
20	20	P11499|HS90B_MOUSE	HS90B_MOUSE	N/A	N/A	41	TRUE	5.05544e+06	4.58933e+06	5.0059e+06	5.84362e+06	7.37725e+06	5.74379e+06	6.21305e+06	7.41823e+06	6.11987e+06	7.21407e+06	7.86586e+06	7.61319e+06
21	21	P20152|VIME_MOUSE	VIME_MOUSE	N/A	N/A	20	TRUE	1.66747e+06	1.80365e+06	2.59782e+06	2.01457e+06	1.60873e+06	1.49629e+06	1.27278e+06	1.55049e+06	1.20087e+06	1.1598e+06	1.21144e+06	1.32204e+06
22	22	Q6PB66|LPPRC_MOUSE	LPPRC_MOUSE	N/A	N/A	50	TRUE	3.98321e+06	3.78262e+06	4.30659e+06	3.81173e+06	4.13069e+06	4.25295e+06	3.80692e+06	3.12902e+06	3.79476e+06	3.80947e+06	3.62422e+06	3.80044e+06
23	23	P58252|EF2_MOUSE	2EF2_MOUSE	N/A	N/A	1	TRUE	6.04236e+06	5.73901e+06	6.45015e+06	6.60375e+06	4.66395e+06	5.81473e+06	6.16915e+06	4.2562e+06	7.39416e+06	7.70917e+06	5.67427e+06	6.44012e+06
24	24	P07724|ALBU_MOUSE	ALBU_MOUSE	N/A	N/A	50	TRUE	4.61268e+07	4.30746e+07	3.87053e+07	3.71355e+07	3.33242e+07	4.12364e+07	3.13785e+07	2.84642e+07	3.33974e+07	3.12264e+07	2.22341e+07	3.41054e+07
25	25	Q8CGC7|SYEP_MOUSE	SYEP_MOUSE	N/A	N/A	28	TRUE	1.92113e+06	2.03458e+06	2.24297e+06	2.00507e+06	1.56713e+06	2.19541e+06	2.10379e+06	1.49695e+06	1.85473e+06	2.24278e+06	1.5084e+06	2.04997e+06
26	26	P57780|ACTN4_MOUSE	ACTN4_MOUSE	N/A	N/A	13	TRUE	2.18707e+06	2.15117e+06	2.01755e+06	2.0899e+06	1.87779e+06	2.38611e+06	1.74268e+06	1.98177e+06	1.88714e+06	1.90933e+06	1.58467e+06	1.92554e+06
27	27	P63017|HSP7C_MOUSE	HSP7C_MOUSE	N/A	N/A	39	TRUE	1.28253e+07	1.05482e+07	9.35536e+06	5.05914e+06	3.76406e+06	4.74575e+06	1.2563e+07	1.07376e+07	8.59574e+06	1.02296e+07	9.01747e+06	2.60052e+06
28	28	Q8BPN8|DMXL2_MOUSE	DMXL2_MOUSE	N/A	N/A	20	TRUE	97682.6	32326.2	128663	78322.4	117523	22282.9	32207.1	58805.6	38597.7	102048	43572.7	72874.7
29	29	Q64727|VINC_MOUSE	VINC_MOUSE	N/A	N/A	49	TRUE	2.36803e+06	2.07358e+06	2.80795e+06	2.76966e+06	2.55611e+06	2.74973e+06	2.43759e+06	2.69275e+06	2.71205e+06	2.78156e+06	2.59027e+06	2.64015e+06
30	30	P63038|CH60_MOUSE	CH60_MOUSE	N/A	N/A	19	TRUE	1.2643e+07	1.01801e+07	1.12287e+07	1.00215e+07	9.94338e+06	9.99771e+06	7.5214e+06	1.061e+07	1.14934e+07	9.7329e+06	1.3693e+07	1.27223e+07
31	31	Q8R0Y6|AL1L1_MOUSE	AL1L1_MOUSE	N/A	N/A	3	TRUE	3.18586e+07	3.58608e+07	4.2943e+07	5.02276e+07	4.3445e+07	4.24989e+07	3.63817e+07	3.41757e+07	3.91879e+07	3.29298e+07	2.82945e+07	3.06571e+07
32	32	Q5SWU9|ACACA_MOUSE	ACACA_MOUSE	N/A	N/A	43	TRUE	1.63865e+06	1.81008e+06	2.59689e+06	2.24073e+06	1.75033e+06	2.12294e+06	2.04891e+06	1.63072e+06	1.11002e+06	1.22266e+06	1.54683e+06	992388
33	33	P08113|ENPL_MOUSE	ENPL_MOUSE	N/A	N/A	21	TRUE	1.11955e+07	8.61761e+06	1.05389e+07	9.26579e+06	7.58071e+06	1.1042e+07	1.33249e+07	1.04426e+07	1.67129e+07	1.54296e+07	9.74183e+06	1.60072e+07
34	34	Q02053|UBA1_MOUSE	UBA1_MOUSE	N/A	N/A	6	TRUE	2.16278e+06	2.22246e+06	2.25811e+06	2.4946e+06	2.23207e+06	2.24872e+06	2.00723e+06	2.76304e+06	2.40994e+06	2.25651e+06	2.52115e+06	2.16019e+06
35	35	Q9DBG3|AP2B1_MOUSE	AP2B1_MOUSE	N/A	N/A	6	TRUE	385923	580842	392884	303560	156283	513693	426647	605763	373008	568593	348353	470227
36	36	Q61316|HSP74_MOUSE	HSP74_MOUSE	N/A	N/A	3	TRUE	787945	920874	739178	907175	797369	839148	607588	766974	956572	631836	781188	828880
37	37	P23116|EIF3A_MOUSE	EIF3A_MOUSE	N/A	N/A	45	TRUE	1.219e+06	1.17952e+06	987443	1.18731e+06	1.06251e+06	1.28248e+06	1.02931e+06	1.29098e+06	1.2513e+06	1.23833e+06	1.51923e+06	1.32176e+06
38	38	Q3UQ44|IQGA2_MOUSE	IQGA2_MOUSE	N/A	N/A	30	TRUE	5.1377e+06	5.55162e+06	4.5898e+06	5.00989e+06	5.07554e+06	5.7923e+06	5.53621e+06	5.15813e+06	4.70402e+06	5.0007e+06	4.8755e+06	5.29345e+06
39	39	Q99PL5|RRBP1_MOUSE	RRBP1_MOUSE	N/A	N/A	21	TRUE	3.47664e+06	3.59855e+06	2.73957e+06	3.19771e+06	2.41072e+06	3.76649e+06	3.96309e+06	3.39221e+06	3.44425e+06	4.58734e+06	2.64834e+06	3.82698e+06
40	40	Q99KI0|ACON_MOUSE	ACON_MOUSE	N/A	N/A	5	TRUE	7.28598e+06	4.71368e+06	4.04968e+06	8.33299e+06	4.15983e+06	6.48584e+06	5.73411e+06	6.44081e+06	6.0003e+06	6.03242e+06	4.69796e+06	5.17108e+06
41	41	Q9QYX7|PCLO_MOUSE	PCLO_MOUSE	N/A	N/A	6	TRUE	59939	25415.1	24820	34135.9	30526.4	24822.5	45977.7	47601.9	25667.9	19285.2	42495.1	55439.2
42	42	Q6PDQ2|CHD4_MOUSE	CHD4_MOUSE	N/A	N/A	31	TRUE	190499	554908	146819	88392.5	144610	153447	96628.9	164100	204663	149247	121085	139232
43	43	A2AN08|UBR4_MOUSE	UBR4_MOUSE	N/A	N/A	53	TRUE	112628	134677	211010	187942	230393	185731	224203	149723	166588	179073	233651	156764
44	44	Q05920|PYC_MOUSE	0PYC_MOUSE	N/A	N/A	4	TRUE	2.51562e+07	2.41617e+07	2.43241e+07	2.48415e+07	2.51295e+07	2.69532e+07	2.29231e+07	2.47774e+07	2.66131e+07	2.70863e+07	2.59901e+07	2.57154e+07
45	45	P26041|MOES_MOUSE	MOES_MOUSE	N/A	N/A	9	TRUE	558072	527226	1.17168e+06	1.11378e+06	435799	526141	504475	420745	496556	440402	622871	562948
46	46	Q8VDJ3|VIGLN_MOUSE	VIGLN_MOUSE	N/A	N/A	39	TRUE	3.76476e+06	3.96504e+06	3.55877e+06	2.92476e+06	2.92671e+06	3.67397e+06	3.3555e+06	4.16317e+06	3.45296e+06	4.12105e+06	3.38887e+06	3.58978e+06
47	47	Q8CIE6|COPA_MOUSE	COPA_MOUSE	N/A	N/A	21	TRUE	1.3274e+06	835046	924752	1.11212e+06	767004	1.11195e+06	844773	1.25526e+06	1.09988e+06	1.05558e+06	964256	985031
48	48	P68369|TBA1A_MOUSE	TBA1A_MOUSE	N/A	N/A	6	TRUE	296179	27573.9	48068.3	56623.8	45159.8	14223.5	56260	43428.4	61973.5	12515.4	74973.7	48110.5
49	49	F6ZDS4|TPR_MOUSE	4TPR_MOUSE	N/A	N/A	53	TRUE	81144.3	41503.8	86143.2	34442.7	49832.7	87884	53824.3	32078.9	40842.4	47693.5	60328.1	62835.3
50	50	G3X982|AOXC_MOUSE	AOXC_MOUSE	N/A	N/A	21	TRUE	7.65295e+06	6.60496e+06	7.50522e+06	6.39171e+06	8.43535e+06	7.72201e+06	1.18619e+07	1.06568e+07	1.57783e+07	1.30562e+07	1.08857e+07	1.07227e+07
51	51	Q7TMM9|TBB2A_MOUSE	TBB2A_MOUSE	N/A	N/A	21	TRUE	217687	273113	116882	267282	11144.5	204727	298741	201607	188746	170777	35193.7	189293
52	52	Q922D8|C1TC_MOUSE	C1TC_MOUSE	N/A	N/A	18	TRUE	7.43539e+06	7.1281e+06	5.82086e+06	7.10547e+06	5.57663e+06	7.40018e+06	7.60575e+06	5.85385e+06	5.04434e+06	7.37153e+06	5.78446e+06	6.78262e+06
53	53	Q6ZQ38|CAND1_MOUSE	CAND1_MOUSE	N/A	N/A	9	TRUE	1.7102e+06	1.4179e+06	2.08859e+06	1.96647e+06	1.683e+06	2.07534e+06	1.32193e+06	1.76901e+06	1.72305e+06	1.86082e+06	1.83718e+06	1.81503e+06
54	54	Q7TSJ2|MAP6_MOUSE	MAP6_MOUSE	N/A	N/A	28	TRUE	22856.8	10316.4	14691	8678.03	1004.23	10750	8808.36	10848.6	3746.98	17216.2	10381.2	21187.1
55	55	Q60597|ODO1_MOUSE	ODO1_MOUSE	N/A	N/A	1	TRUE	558469	342569	165408	499783	246056	383758	318556	562530	635364	502944	361100	579665
56	56	P01027|CO3_MOUSE	7CO3_MOUSE	N/A	N/A	13	TRUE	5.7796e+06	5.58199e+06	4.63607e+06	5.44409e+06	4.30485e+06	5.59514e+06	5.67727e+06	4.93516e+06	5.23216e+06	5.58541e+06	4.92407e+06	5.58405e+06
57	57	Q99PV0|PRP8_MOUSE	PRP8_MOUSE	N/A	N/A	28	TRUE	123940	69296.5	141818	196353	130336	143504	149321	147810	133281	109394	85996.4	70181
58	58	Q03265|ATPA_MOUSE	ATPA_MOUSE	N/A	N/A	19	TRUE	2.954e+06	3.1722e+06	4.75907e+06	4.38164e+06	3.42741e+06	3.60492e+06	1.82101e+06	3.60482e+06	4.96909e+06	3.98845e+06	6.63067e+06	2.77514e+06
59	59	Q9JMH9|MY18A_MOUSE	MY18A_MOUSE	N/A	N/A	3	TRUE	99217.1	64041	110736	77353.7	66236.4	135134	86272.9	75617.4	109569	89019	100321	121359
60	60	O55143|AT2A2_MOUSE	AT2A2_MOUSE	N/A	N/A	24	TRUE	870942	641688	387353	312352	589132	473858	762041	970725	608428	668600	771101	881355
61	61	P60710|ACTB_MOUSE	ACTB_MOUSE	N/A	N/A	53	TRUE	1.24888e+06	1.00296e+06	2.33619e+06	3.02725e+06	3.27164e+06	2.54362e+06	1.39393e+06	2.74725e+06	1.55043e+06	1.13412e+06	1.37808e+06	2.46477e+06
62	62	P14824|ANXA6_MOUSE	ANXA6_MOUSE	N/A	N/A	20	TRUE	3.11579e+06	3.32023e+06	3.61493e+06	3.67689e+06	3.22003e+06	3.85579e+06	2.70715e+06	3.09347e+06	2.91579e+06	2.53006e+06	3.42734e+06	2.48242e+06
63	63	P46460|NSF_MOUSE	0NSF_MOUSE	N/A	N/A	15	TRUE	79343.9	75012.6	83060.7	56489.1	23964.7	212385	59014.6	44404.2	121837	64174.4	86922.5	20413.2
64	64	Q7TPV4|MBB1A_MOUSE	MBB1A_MOUSE	N/A	N/A	20	TRUE	117927	125736	220583	180224	154521	230833	152526	204708	262590	194270	217136	213667
65	65	B2RQC6|PYR1_MOUSE	PYR1_MOUSE	N/A	N/A	10	TRUE	288868	141574	112991	58233	80930.1	107063	71313.8	102407	156720	95356.8	133724	143839
66	66	Q9Z1Q9|SYVC_MOUSE	SYVC_MOUSE	N/A	N/A	17	TRUE	1.13699e+06	1.45628e+06	1.07084e+06	1.00295e+06	967788	1.13106e+06	1.18818e+06	1.2472e+06	1.25742e+06	1.11702e+06	1.09459e+06	1.2003e+06
67	67	P20029|BIP_MOUSE	9BIP_MOUSE	N/A	N/A	24	TRUE	1.48022e+07	1.58345e+07	1.24058e+07	1.91514e+07	1.70507e+07	1.57155e+07	2.04309e+07	2.38037e+07	2.6406e+07	2.14303e+07	2.24236e+07	2.26823e+07
68	68	Q6P4T2|U520_MOUSE	U520_MOUSE	N/A	N/A	7	TRUE	80684.3	58739.1	87425.4	50665.5	56871.9	58028	63822.3	3623.26	31555	22853.5	27444.6	64657.9
69	69	P15508|SPTB1_MOUSE	SPTB1_MOUSE	N/A	N/A	9	TRUE	973992	763292	1.25843e+06	1.05396e+06	1.11813e+06	631735	718016	875475	826236	637126	896725	660361
70	70	Q78PY7|SND1_MOUSE	SND1_MOUSE	N/A	N/A	6	TRUE	3.12842e+06	3.02208e+06	1.99954e+06	1.71369e+06	2.49094e+06	2.70644e+06	2.757e+06	3.03037e+06	3.29581e+06	3.57935e+06	3.47436e+06	3.69491e+06
71	71	O08788|DCTN1_MOUSE	DCTN1_MOUSE	N/A	N/A	53	TRUE	80858.7	106109	115832	74230.6	44144.3	148034	92622.5	78371	102559	102237	120709	91473.2
72	72	E9Q7G0|NUMA1_MOUSE	NUMA1_MOUSE	N/A	N/A	53	TRUE	14108.1	15898.9	54536.4	1756.69	20838.8	11484.7	4034.22	9026.59	12049.6	3315.16	7957.49	20307.1
73	73	Q8CAQ8-2|MIC60_MOUSE	MIC60_MOUSE	N/A	N/A	59	TRUE	1.7711e+06	1.77907e+06	1.98528e+06	2.00204e+06	1.32438e+06	1.96303e+06	2.06542e+06	932520	1.9014e+06	1.7478e+06	1.63541e+06	1.78084e+06
74	74	Q8CHC4|SYNJ1_MOUSE	SYNJ1_MOUSE	N/A	N/A	28	TRUE	30590.3	2244.19	17084.8	49021.8	7276.09	10597.5	22660.3	18101.4	11930.1	21255.9	38614	25077.7
75	75	P17710|HXK1_MOUSE	HXK1_MOUSE	N/A	N/A	20	TRUE	19533.6	32135.2	137644	51517.6	48644.1	30008.8	19807.3	50041.4	27386	2688.63	38645.3	28453.7
76	76	P27546-2|MAP4_MOUSE	MAP4_MOUSE	N/A	N/A	62	TRUE	221404	368540	480368	317160	154115	267956	262683	344334	304797	265785	326874	339572
77	77	P38647|GRP75_MOUSE	GRP75_MOUSE	N/A	N/A	37	TRUE	6.07095e+06	5.39907e+06	6.02084e+06	6.8928e+06	7.31567e+06	6.8742e+06	8.22882e+06	7.31456e+06	7.33308e+06	7.27078e+06	7.4375e+06	6.82762e+06
78	78	Q8VD75|HIP1_MOUSE	HIP1_MOUSE	N/A	N/A	26	TRUE	4176.47	1365.55	3019.79	5406.27	16058.3	4222.34	10197.3	9037.23	22665.8	5028.73	10022.9	4144.61
79	79	A2AGT5|CKAP5_MOUSE	CKAP5_MOUSE	N/A	N/A	51	TRUE	106179	19413.6	189051	183734	32803.5	62754.5	47232.1	128736	84462.9	66881	51724.9	120548
80	80	Q9Z1B3|PLCB1_MOUSE	PLCB1_MOUSE	N/A	N/A	54	TRUE	35176.5	78278.7	116645	12229.4	95316.9	39180.6	91620.1	79693.9	42654.6	76782	181627	38575.5
81	81	P28665|MUG1_MOUSE	MUG1_MOUSE	N/A	N/A	26	TRUE	7.13585e+06	6.72701e+06	4.75275e+06	5.01836e+06	6.80757e+06	6.25996e+06	5.84857e+06	7.96495e+06	7.95846e+06	9.58298e+06	6.94697e+06	9.47111e+06
82	82	P16858|G3P_MOUSE	8G3P_MOUSE	N/A	N/A	9	TRUE	1.47041e+06	3.16427e+06	3.5779e+06	861340	599279	3.18147e+06	2.05703e+06	2.74176e+06	3.05666e+06	847904	583681	2.49548e+06
83	83	Q61598|GDIB_MOUSE	GDIB_MOUSE	N/A	N/A	9	TRUE	2.05027e+06	2.3049e+06	4.12248e+06	2.56326e+06	2.37768e+06	2.71251e+06	1.70516e+06	2.64711e+06	2.78821e+06	2.28394e+06	2.664e+06	2.20361e+06
84	84	Q8BKC5|IPO5_MOUSE	IPO5_MOUSE	N/A	N/A	39	TRUE	136173	118630	156316	144917	117535	152445	153995	152003	126760	136037	160615	137681
85	85	P70398|USP9X_MOUSE	USP9X_MOUSE	N/A	N/A	2	TRUE	728627	591530	390598	303946	400255	512867	350591	986899	713543	249525	264622	240455
86	86	Q8VDM4|PSMD2_MOUSE	PSMD2_MOUSE	N/A	N/A	1	TRUE	1.27746e+06	927276	971177	816965	746880	1.06159e+06	916960	721008	1.05851e+06	1.18875e+06	876419	1.23366e+06
87	87	P27773|PDIA3_MOUSE	PDIA3_MOUSE	N/A	N/A	28	TRUE	1.14959e+07	9.04435e+06	1.22788e+07	1.12453e+07	1.00344e+07	1.05225e+07	1.32517e+07	1.17946e+07	1.21938e+07	1.4881e+07	1.15373e+07	1.46882e+07
88	88	P10126|EF1A1_MOUSE	EF1A1_MOUSE	N/A	N/A	9	TRUE	4.56199e+06	3.64613e+06	6.52396e+06	5.36331e+06	4.7191e+06	4.87835e+06	3.2921e+06	4.76546e+06	5.67336e+06	4.49315e+06	4.58047e+06	2.12832e+06
89	89	Q921I1|TRFE_MOUSE	TRFE_MOUSE	N/A	N/A	14	TRUE	1.15772e+07	1.11962e+07	1.46507e+07	1.2823e+07	1.28549e+07	1.35823e+07	1.23672e+07	1.20942e+07	1.12311e+07	1.11985e+07	1.3577e+07	1.45567e+07
90	90	Q6P5E4|UGGG1_MOUSE	UGGG1_MOUSE	N/A	N/A	25	TRUE	839711	649432	922776	728129	723226	733869	851377	872105	913940	1.10748e+06	1.02956e+06	769406
91	91	Q9ET01|PYGL_MOUSE	PYGL_MOUSE	N/A	N/A	10	TRUE	1.87221e+07	1.89087e+07	1.36687e+07	1.9241e+07	1.98211e+07	2.03999e+07	1.35391e+07	1.56159e+07	1.55497e+07	1.43947e+07	1.44615e+07	1.44242e+07
92	92	Q71LX4|TLN2_MOUSE	TLN2_MOUSE	N/A	N/A	43	TRUE	9817.62	26132.8	29934.4	14801.7	32238.1	24369.4	28575.9	21290.6	26629.9	24670.6	30604.3	23093.7
93	93	P39447|ZO1_MOUSE	7ZO1_MOUSE	N/A	N/A	39	TRUE	104227	62254.1	65182.5	93077.7	120649	32935.6	98055.6	84336.6	44218.7	72880.2	69090	66744
94	94	O08553|DPYL2_MOUSE	DPYL2_MOUSE	N/A	N/A	58	TRUE	335638	314955	324571	353907	392196	302632	233049	369321	379435	388389	313523	323802
95	95	Q9JKR6|HYOU1_MOUSE	HYOU1_MOUSE	N/A	N/A	21	TRUE	2.9466e+06	2.05523e+06	2.46564e+06	2.46998e+06	1.89699e+06	2.95984e+06	3.02645e+06	3.09618e+06	4.34973e+06	3.7498e+06	2.62147e+06	3.69536e+06
96	96	P56480|ATPB_MOUSE	ATPB_MOUSE	N/A	N/A	21	TRUE	3.52287e+07	2.73453e+07	2.93834e+07	2.57483e+07	1.23028e+07	3.23656e+07	3.47347e+07	3.25314e+07	2.90988e+07	3.53576e+07	1.93562e+07	3.27161e+07
97	97	Q61699|HS105_MOUSE	HS105_MOUSE	N/A	N/A	61	TRUE	85703.1	115593	243436	165000	112243	100123	155842	156464	90849	120953	216364	230751
98	98	P17182|ENOA_MOUSE	ENOA_MOUSE	N/A	N/A	7	TRUE	2.06589e+06	2.03714e+06	1.99414e+06	1.39891e+06	1.52602e+06	2.04587e+06	649895	597079	1.36876e+06	1.28111e+06	1.64975e+06	1.91508e+06
99	99	Q5SQX6|CYFP2_MOUSE	CYFP2_MOUSE	N/A	N/A	53	TRUE	18421.2	5316.5	6391.26	7573.33	4594.55	3767.51	6947.77	18741.3	2552.89	15469.8	9594.24	7506.11
100	100	Q91V92|ACLY_MOUSE	ACLY_MOUSE	N/A	N/A	9	TRUE	4.28192e+06	3.93432e+06	1.04283e+07	9.02967e+06	2.93321e+06	5.22942e+06	2.46302e+06	2.42286e+06	2.78821e+06	2.70309e+06	1.60665e+06	2.06276e+06
101	101	P09411|PGK1_MOUSE	PGK1_MOUSE	N/A	N/A	65	TRUE	3.58336e+06	2.69837e+06	3.48393e+06	2.56697e+06	2.95956e+06	2.68606e+06	3.0803e+06	3.29548e+06	2.71839e+06	2.46193e+06	3.04733e+06	2.9248e+06
102	102	Q61768|KINH_MOUSE	KINH_MOUSE	N/A	N/A	6	TRUE	125453	111780	161793	163854	161887	162963	190575	198737	184280	103316	133356	119942
103	103	Q9JKF1|IQGA1_MOUSE	IQGA1_MOUSE	N/A	N/A	21	TRUE	196294	81174.6	73655.5	242976	299796	114323	512039	95106.1	261453	190647	168620	49319.9
104	104	Q64514-2|TPP2_MOUSE	TPP2_MOUSE	N/A	N/A	34	TRUE	506280	601826	682583	592321	998899	867308	575737	548074	541943	483202	481057	507930
105	105	O70133-2|DHX9_MOUSE	DHX9_MOUSE	N/A	N/A	45	TRUE	23168.2	28954.8	55523.4	44785.5	10142.6	4610.82	28882.3	25971.4	41023.1	55210.5	10970.1	27324.7
106	106	P48678|LMNA_MOUSE	LMNA_MOUSE	N/A	N/A	28	TRUE	481441	381279	429352	664228	419193	490887	666323	476952	410479	629653	492723	535528
107	107	P08032|SPTA1_MOUSE	SPTA1_MOUSE	N/A	N/A	37	TRUE	531515	606836	1.076e+06	937240	713819	557317	1.39557e+06	716282	548495	1.20938e+06	611113	725194
108	108	P09103|PDIA1_MOUSE	PDIA1_MOUSE	N/A	N/A	1	TRUE	1.68985e+07	1.70467e+07	1.67964e+07	2.36703e+07	1.61986e+07	2.37385e+07	2.13346e+07	1.78434e+07	2.77486e+07	2.75869e+07	1.74584e+07	2.48793e+07
109	109	Q60864|STIP1_MOUSE	STIP1_MOUSE	N/A	N/A	21	TRUE	1.33404e+06	1.25901e+06	912524	1.42151e+06	1.10238e+06	967715	1.52984e+06	965312	1.45781e+06	1.38436e+06	1.16791e+06	1.58745e+06
110	110	Q8BMS1|ECHA_MOUSE	ECHA_MOUSE	N/A	N/A	10	TRUE	1.79376e+07	1.19502e+07	1.04558e+07	1.11203e+07	1.14461e+07	1.38667e+07	7.0632e+06	9.54486e+06	1.15651e+07	1.23616e+07	1.24585e+07	1.40866e+07
111	111	Q6NZJ6|IF4G1_MOUSE	IF4G1_MOUSE	N/A	N/A	5	TRUE	2.57305e+06	1.85658e+06	1.79048e+06	1.34726e+06	1.73436e+06	1.57703e+06	1.64406e+06	1.25201e+06	3.05734e+06	1.45036e+06	1.33332e+06	1.33926e+06
112	112	Q99LB7|SARDH_MOUSE	SARDH_MOUSE	N/A	N/A	31	TRUE	1.4078e+07	1.29144e+07	8.89333e+06	9.00691e+06	9.7067e+06	1.34859e+07	7.58725e+06	8.37431e+06	7.35733e+06	7.14368e+06	7.14131e+06	6.57131e+06
113	113	Q9ERU9|RBP2_MOUSE	RBP2_MOUSE	N/A	N/A	6	TRUE	108672	69055.6	49868.1	38260.5	71767.8	71820.4	149229	98052.9	100805	87281.1	49713	47114.1
114	114	P50516|VATA_MOUSE	VATA_MOUSE	N/A	N/A	5	TRUE	260627	289126	577103	669731	327543	328328	298214	291156	268674	287721	269070	351122
115	115	P58281-2|OPA1_MOUSE	OPA1_MOUSE	N/A	N/A	17	TRUE	1.37361e+06	1.1728e+06	1.25232e+06	1.17661e+06	877905	1.15339e+06	921613	1.22308e+06	1.07601e+06	980129	1.09895e+06	992336
116	116	P17426-2|AP2A1_MOUSE	AP2A1_MOUSE	N/A	N/A	51	TRUE	41092.9	73380.1	78438.8	45636.7	33816.8	30399.2	69067.8	54278.3	40462.1	75480.2	91950	69016.6
117	117	Q7TMY8|HUWE1_MOUSE	HUWE1_MOUSE	N/A	N/A	55	TRUE	79610.6	94328.4	48929.3	302163	54372.3	111871	511779	67576.4	495067	109263	84226.3	127629
118	118	Q8VEK3|HNRPU_MOUSE	HNRPU_MOUSE	N/A	N/A	59	TRUE	173270	171372	177800	143705	112046	174357	145881	177671	63717.9	222255	130945	309344
119	119	P05064|ALDOA_MOUSE	ALDOA_MOUSE	N/A	N/A	28	TRUE	696911	363114	256463	712010	391016	231562	801740	476949	347660	395420	719358	1.20395e+06
120	120	Q64521|GPDM_MOUSE	GPDM_MOUSE	N/A	N/A	28	TRUE	1.19268e+06	957489	966037	874732	1.15357e+06	1.0755e+06	1.05473e+06	991405	1.28988e+06	1.18614e+06	958260	1.27602e+06
121	121	Q9EPN1|NBEA_MOUSE	NBEA_MOUSE	N/A	N/A	16	TRUE	25389.2	35205.4	27843.5	30679.8	20393.8	23390.3	29317.1	51112.5	9459.74	6202.74	35353.9	7489.96
122	122	P08003|PDIA4_MOUSE	PDIA4_MOUSE	N/A	N/A	45	TRUE	2.87268e+06	2.97725e+06	2.88947e+06	2.99943e+06	2.38931e+06	2.17337e+06	4.54909e+06	3.6128e+06	3.84009e+06	4.25903e+06	2.10792e+06	3.20352e+06
123	123	Q9DBT9|M2GD_MOUSE	M2GD_MOUSE	N/A	N/A	17	TRUE	1.61005e+07	1.63839e+07	1.23472e+07	1.23506e+07	1.56933e+07	1.68746e+07	1.5968e+07	1.53645e+07	1.42607e+07	1.2695e+07	1.20944e+07	1.30185e+07
124	124	Q61838|PZP_MOUSE	8PZP_MOUSE	N/A	N/A	7	TRUE	5.38142e+06	4.9779e+06	4.87844e+06	5.52186e+06	4.02517e+06	3.88009e+06	4.58766e+06	4.18961e+06	4.6156e+06	4.79122e+06	4.40406e+06	4.71945e+06
125	125	Q3UNH4|GRIN1_MOUSE	GRIN1_MOUSE	N/A	N/A	51	TRUE	15751.5	31717.1	51143.4	4015.24	23709.3	7828.19	31116.1	27737.9	30246.8	43305.3	44401.1	7799.27
126	126	Q91VD9|NDUS1_MOUSE	NDUS1_MOUSE	N/A	N/A	28	TRUE	4.80829e+06	4.96946e+06	4.24605e+06	5.17661e+06	3.78293e+06	4.77254e+06	4.24288e+06	4.62547e+06	4.16466e+06	4.48368e+06	4.0439e+06	4.66161e+06
127	127	Q8BMJ2|SYLC_MOUSE	SYLC_MOUSE	N/A	N/A	24	TRUE	994710	1.0114e+06	814042	994405	685872	889387	958231	1.36534e+06	1.18975e+06	1.20528e+06	1.16444e+06	1.11928e+06
128	128	Q6URW6-3|MYH14_MOUSE	MYH14_MOUSE	N/A	N/A	38	TRUE	218635	15786.2	212757	53334.5	22138.5	37786.9	130085	47206	3055.08	122303	48103.5	83238.8
129	129	P70168|IMB1_MOUSE	IMB1_MOUSE	N/A	N/A	3	TRUE	887720	571952	1.00438e+06	877447	993122	900062	699773	794619	1.03157e+06	860436	897488	872701
130	130	P07901|HS90A_MOUSE	HS90A_MOUSE	N/A	N/A	6	TRUE	3.82991e+06	3.12245e+06	3.47168e+06	3.00246e+06	3.24156e+06	3.01141e+06	3.10295e+06	3.81679e+06	3.8743e+06	4.05698e+06	4.40757e+06	4.05896e+06
131	131	Q8BGQ7|SYAC_MOUSE	SYAC_MOUSE	N/A	N/A	28	TRUE	1.94516e+06	1.25111e+06	1.04599e+06	1.7552e+06	980299	1.74328e+06	2.0844e+06	1.13261e+06	1.42312e+06	1.4034e+06	1.2203e+06	1.64958e+06
132	132	P40142|TKT_MOUSE	2TKT_MOUSE	N/A	N/A	28	TRUE	3.31488e+06	2.28761e+06	1.98538e+06	2.20381e+06	1.87826e+06	2.97377e+06	2.29607e+06	1.27898e+06	2.36631e+06	2.84423e+06	1.71549e+06	2.84394e+06
133	133	Q9ERK4|XPO2_MOUSE	XPO2_MOUSE	N/A	N/A	5	TRUE	363727	310333	295418	456509	450438	267083	293459	292712	664399	365748	241312	359185
134	134	Q80UG5|SEPT9_MOUSE	SEPT9_MOUSE	N/A	N/A	7	TRUE	268705	359337	296771	291566	256560	241880	264851	248103	257514	225907	269541	147195
135	135	P12960|CNTN1_MOUSE	CNTN1_MOUSE	N/A	N/A	26	TRUE	28464.4	22849.7	37914.5	21557	12918.9	5618.35	32256.5	23062.5	60920.3	92835.2	7354.15	42178
136	136	Q9D0E1|HNRPM_MOUSE	HNRPM_MOUSE	N/A	N/A	28	TRUE	1.36246e+06	1.21818e+06	1.33621e+06	1.51435e+06	895438	1.09563e+06	1.10991e+06	1.27783e+06	999027	1.14908e+06	952529	1.31238e+06
137	137	P24270|CATA_MOUSE	CATA_MOUSE	N/A	N/A	5	TRUE	3.12447e+07	2.81458e+07	3.06121e+07	2.99209e+07	2.2119e+07	2.72312e+07	2.59977e+07	2.49208e+07	3.30071e+07	3.05404e+07	1.73759e+07	2.86558e+07
138	138	Q9EQH3|VPS35_MOUSE	VPS35_MOUSE	N/A	N/A	4	TRUE	711467	906539	815786	973071	879761	746647	777015	986760	674860	1.08447e+06	624199	1.0214e+06
139	139	Q11011|PSA_MOUSE	1PSA_MOUSE	N/A	N/A	20	TRUE	330817	285038	329063	302921	387834	317149	204962	196127	330263	293101	294133	263253
140	140	Q8BMK4|CKAP4_MOUSE	CKAP4_MOUSE	N/A	N/A	6	TRUE	8504.15	1434.08	2182.44	4102.57	838.688	9186.47	9403.15	8804.9	3820.47	13122.4	11257.9	3625.37
141	141	Q8VIJ6|SFPQ_MOUSE	SFPQ_MOUSE	N/A	N/A	1	TRUE	283800	118280	267540	256593	94308.9	363047	363570	127824	334797	400072	79668.9	347273
142	142	P42932|TCPQ_MOUSE	TCPQ_MOUSE	N/A	N/A	53	TRUE	1.20464e+06	1.15492e+06	1.19044e+06	1.1293e+06	1.26208e+06	1.43491e+06	1.48907e+06	1.36003e+06	1.16706e+06	1.38895e+06	1.28605e+06	1.4128e+06
143	143	P80318|TCPG_MOUSE	TCPG_MOUSE	N/A	N/A	9	TRUE	2.8135e+06	2.89024e+06	3.30623e+06	3.03388e+06	2.82008e+06	2.83811e+06	2.60171e+06	2.14677e+06	2.42388e+06	2.81335e+06	2.67756e+06	2.35598e+06
144	144	Q3UHJ0|AAK1_MOUSE	AAK1_MOUSE	N/A	N/A	19	TRUE	13446.8	19434.3	21369.6	8798.17	17123.5	13179	12364.6	24617.6	23683.6	11165.4	16411	26946.1
145	145	Q9D379|HYEP_MOUSE	HYEP_MOUSE	N/A	N/A	15	TRUE	8.11453e+06	6.87496e+06	3.57382e+06	3.3116e+06	7.93373e+06	8.30212e+06	7.00777e+06	4.35308e+06	4.03956e+06	5.23396e+06	3.57733e+06	5.07234e+06
146	146	Q3TXS7|PSMD1_MOUSE	PSMD1_MOUSE	N/A	N/A	8	TRUE	1.92043e+06	1.66705e+06	1.52229e+06	1.56627e+06	1.38223e+06	1.4957e+06	1.41742e+06	1.40136e+06	1.17572e+06	1.55059e+06	1.42994e+06	1.51358e+06
147	147	Q8K310|MATR3_MOUSE	MATR3_MOUSE	N/A	N/A	45	TRUE	342466	154130	174167	158213	108125	157843	173841	194331	177505	100844	229157	156927
148	148	P60843|IF4A1_MOUSE	IF4A1_MOUSE	N/A	N/A	21	TRUE	2.08813e+06	2.14265e+06	1.70274e+06	2.51029e+06	1.8834e+06	2.15042e+06	2.30159e+06	2.52861e+06	2.38236e+06	1.84719e+06	1.69045e+06	1.81314e+06
149	149	Q61595-11|KTN1_MOUSE	KTN1_MOUSE	N/A	N/A	31	TRUE	180248	235382	128980	116350	130974	173871	218020	155193	153560	190008	194726	171910
150	150	P35564|CALX_MOUSE	CALX_MOUSE	N/A	N/A	1	TRUE	3.74044e+06	2.43755e+06	3.42226e+06	3.29648e+06	2.25749e+06	3.64119e+06	3.82401e+06	3.55636e+06	4.83007e+06	3.45107e+06	2.44745e+06	3.56935e+06
151	151	P16460|ASSY_MOUSE	ASSY_MOUSE	N/A	N/A	7	TRUE	1.9153e+07	2.33891e+07	2.37856e+07	3.11563e+07	3.12407e+07	2.96641e+07	2.14549e+07	2.03704e+07	2.40292e+07	2.46674e+07	2.39579e+07	2.33996e+07
152	152	Q99NB9|SF3B1_MOUSE	SF3B1_MOUSE	N/A	N/A	4	TRUE	165604	104496	87158.8	175243	178816	160554	157395	128440	94349.1	119396	157896	232469
153	153	Q04447|KCRB_MOUSE	KCRB_MOUSE	N/A	N/A	16	TRUE	96596.2	42351.2	103873	45489	102535	54922.6	19896.3	48254.2	33865.7	51281	88080.6	121561
154	154	P28271|ACOC_MOUSE	ACOC_MOUSE	N/A	N/A	8	TRUE	6.99446e+06	6.68486e+06	5.47141e+06	6.59351e+06	6.28619e+06	6.72035e+06	5.93615e+06	5.65223e+06	5.9836e+06	5.39368e+06	5.7644e+06	6.12626e+06
155	155	P26443|DHE3_MOUSE	DHE3_MOUSE	N/A	N/A	8	TRUE	1.88184e+07	1.2208e+07	9.41774e+06	9.33021e+06	1.13822e+07	1.07672e+07	1.43381e+07	1.10324e+07	9.08604e+06	1.12248e+07	1.03722e+07	9.22664e+06
156	156	Q9DBM2|ECHP_MOUSE	ECHP_MOUSE	N/A	N/A	20	TRUE	1.55683e+07	1.47044e+07	2.24812e+07	2.32236e+07	1.80367e+07	1.69229e+07	8.91246e+06	8.19019e+06	1.0141e+07	8.87381e+06	7.08014e+06	1.07445e+07
157	157	P41216|ACSL1_MOUSE	ACSL1_MOUSE	N/A	N/A	44	TRUE	1.78973e+07	1.50524e+07	1.62978e+07	1.34817e+07	1.94176e+07	1.72031e+07	2.09009e+07	2.05125e+07	1.98452e+07	1.65189e+07	1.63314e+07	1.74646e+07
158	158	P11679|K2C8_MOUSE	K2C8_MOUSE	N/A	N/A	44	TRUE	3.41063e+06	4.10872e+06	2.94001e+06	4.27811e+06	6.22216e+06	5.43217e+06	5.128e+06	5.13835e+06	4.45631e+06	4.47023e+06	3.82523e+06	5.20847e+06
159	159	Q9EPU0|RENT1_MOUSE	RENT1_MOUSE	N/A	N/A	11	TRUE	408050	266343	554661	569330	287461	410008	389113	288022	558238	345258	384765	626253
160	160	E9Q414|APOB_MOUSE	APOB_MOUSE	N/A	N/A	13	TRUE	1.13898e+06	1.11228e+06	1.14691e+06	1.82492e+06	979896	1.42492e+06	817287	1.2548e+06	991340	1.04656e+06	1.32178e+06	1.22937e+06
161	161	Q9Z2H5|E41L1_MOUSE	E41L1_MOUSE	N/A	N/A	59	TRUE	34413.4	4782.07	22195.3	30993.4	2982	27478.2	24911.1	15319.3	23774.3	27427.9	2036.53	51588
162	162	Q9QZE5|COPG1_MOUSE	COPG1_MOUSE	N/A	N/A	28	TRUE	511445	436457	357443	697828	592867	534055	582909	421962	555601	528106	514579	528636
163	163	Q8BU30|SYIC_MOUSE	SYIC_MOUSE	N/A	N/A	53	TRUE	265019	214845	401930	711213	248172	493911	477920	184152	198877	284873	548821	475083
164	164	P70336|ROCK2_MOUSE	ROCK2_MOUSE	N/A	N/A	23	TRUE	19953.6	18173	36563.8	14985.2	7551.31	47280.9	33754.4	56862.1	11158.4	54326	53910.3	28203.3
165	165	Q7TPR4|ACTN1_MOUSE	ACTN1_MOUSE	N/A	N/A	14	TRUE	573703	741184	561401	557120	687551	601585	362645	919262	697740	675704	654302	641353
166	166	P11983|TCPA_MOUSE	TCPA_MOUSE	N/A	N/A	3	TRUE	649642	934398	1.13775e+06	1.17991e+06	905227	941370	950482	1.02352e+06	969346	859059	366044	753727
167	167	Q76MZ3|2AAA_MOUSE	2AAA_MOUSE	N/A	N/A	1	TRUE	898248	788575	797871	1.25375e+06	586142	1.28867e+06	1.01957e+06	798466	1.21434e+06	1.08406e+06	654039	1.04504e+06
168	168	P06745|G6PI_MOUSE	G6PI_MOUSE	N/A	N/A	21	TRUE	1.85588e+06	2.25969e+06	2.32192e+06	2.63537e+06	1.17311e+06	1.70127e+06	2.25339e+06	1.25098e+06	1.36579e+06	1.82686e+06	1.07653e+06	2.44312e+06
169	169	P09405|NUCL_MOUSE	NUCL_MOUSE	N/A	N/A	6	TRUE	1.53626e+06	1.48395e+06	1.14412e+06	1.71925e+06	707591	1.33597e+06	2.38697e+06	2.18335e+06	1.92776e+06	970960	1.72937e+06	2.08214e+06
170	170	Q3UPL0|SC31A_MOUSE	SC31A_MOUSE	N/A	N/A	27	TRUE	725028	736364	1.10613e+06	970490	808600	897610	1.08569e+06	1.11885e+06	1.05791e+06	1.10353e+06	823843	1.25974e+06
171	171	Q9JIF7|COPB_MOUSE	COPB_MOUSE	N/A	N/A	21	TRUE	1.29558e+06	1.18751e+06	1.11365e+06	1.05078e+06	735480	928646	1.10676e+06	1.15992e+06	1.4047e+06	1.21768e+06	1.17586e+06	1.30786e+06
172	172	Q61656|DDX5_MOUSE	DDX5_MOUSE	N/A	N/A	21	TRUE	1.20622e+06	606680	945444	1.00236e+06	1.01787e+06	400187	1.17897e+06	779205	1.01955e+06	805627	874914	676815
173	173	Q8CGK3|LONM_MOUSE	LONM_MOUSE	N/A	N/A	8	TRUE	2.36313e+06	3.02424e+06	2.7633e+06	2.70467e+06	2.72925e+06	3.18427e+06	2.81883e+06	2.32857e+06	3.074e+06	2.89625e+06	2.35465e+06	2.80837e+06
174	174	Q9QWI6|SRCN1_MOUSE	SRCN1_MOUSE	N/A	N/A	43	TRUE	6343.23	51458.6	53627.8	21975.2	23675.8	12581	13883.9	24286.3	5093.15	25656.5	27655.2	40270.5
175	175	P50544|ACADV_MOUSE	ACADV_MOUSE	N/A	N/A	13	TRUE	1.00609e+07	9.42677e+06	7.02942e+06	8.02825e+06	7.18845e+06	8.67286e+06	9.89794e+06	8.69571e+06	8.75089e+06	8.93387e+06	7.51176e+06	8.99594e+06
176	176	P47738|ALDH2_MOUSE	ALDH2_MOUSE	N/A	N/A	32	TRUE	3.49321e+07	3.64957e+07	1.64676e+07	2.10452e+07	4.00706e+07	3.20673e+07	2.83189e+07	2.90646e+07	2.5863e+07	2.7425e+07	2.61452e+07	2.12371e+07
177	177	P51881|ADT2_MOUSE	ADT2_MOUSE	N/A	N/A	45	TRUE	8.11394e+06	8.80842e+06	1.16258e+07	8.99043e+06	8.72195e+06	9.99991e+06	8.26935e+06	9.99303e+06	9.45741e+06	9.09827e+06	5.91671e+06	8.39118e+06
178	178	Q8JZQ9|EIF3B_MOUSE	EIF3B_MOUSE	N/A	N/A	45	TRUE	1.00986e+06	962250	1.02404e+06	1.05608e+06	977511	1.15343e+06	1.16807e+06	1.2745e+06	1.10573e+06	1.22998e+06	1.37268e+06	1.36279e+06
179	179	P14211|CALR_MOUSE	CALR_MOUSE	N/A	N/A	24	TRUE	5.58376e+06	6.20048e+06	6.14981e+06	5.37646e+06	3.08038e+06	5.38905e+06	6.45019e+06	5.35843e+06	7.57488e+06	6.80213e+06	6.53771e+06	7.49153e+06
180	180	Q9QUR6|PPCE_MOUSE	PPCE_MOUSE	N/A	N/A	28	TRUE	453151	493599	546286	580883	315330	569245	501711	452709	404652	626706	424116	593331
181	181	Q9WU78|PDC6I_MOUSE	PDC6I_MOUSE	N/A	N/A	8	TRUE	877672	1.0267e+06	862377	1.12525e+06	952096	1.21151e+06	944621	1.02727e+06	960418	870362	764653	1.12772e+06
182	182	Q9R0H0|ACOX1_MOUSE	ACOX1_MOUSE	N/A	N/A	7	TRUE	279682	487709	619848	507991	568531	518348	203412	171578	333392	276959	340753	210544
183	183	P80314|TCPB_MOUSE	TCPB_MOUSE	N/A	N/A	44	TRUE	999770	1.32763e+06	1.46425e+06	1.44567e+06	1.57973e+06	1.31712e+06	1.08629e+06	1.4449e+06	1.3449e+06	1.44497e+06	1.44938e+06	1.51178e+06
184	184	Q8CC88|VWA8_MOUSE	VWA8_MOUSE	N/A	N/A	7	TRUE	2.36618e+06	2.19367e+06	2.102e+06	2.06761e+06	2.16148e+06	1.92326e+06	1.29068e+06	1.48705e+06	1.34979e+06	1.62523e+06	1.49779e+06	1.56181e+06
185	185	P56399|UBP5_MOUSE	UBP5_MOUSE	N/A	N/A	9	TRUE	1.86528e+06	1.49164e+06	2.47701e+06	1.85312e+06	2.26098e+06	1.76944e+06	1.48596e+06	1.90962e+06	2.03402e+06	1.94768e+06	1.2521e+06	1.95006e+06
186	186	O55029|COPB2_MOUSE	COPB2_MOUSE	N/A	N/A	9	TRUE	27700.2	6376.35	38928	45476	16757.3	39498.1	9667.93	4896.4	10990.3	31853	41034	27959.9
187	187	P50247|SAHH_MOUSE	SAHH_MOUSE	N/A	N/A	6	TRUE	1.71863e+07	1.53646e+07	1.45183e+07	1.4377e+07	1.43166e+07	1.87538e+07	1.81516e+07	1.7897e+07	1.51176e+07	1.7002e+07	1.48663e+07	1.51512e+07
188	188	P05202|AATM_MOUSE	AATM_MOUSE	N/A	N/A	4	TRUE	7.94293e+06	9.6413e+06	8.90747e+06	1.06641e+07	1.00337e+07	9.8484e+06	9.74673e+06	1.14492e+07	1.28797e+07	1.0249e+07	1.23773e+07	1.19628e+07
189	189	P28660|NCKP1_MOUSE	NCKP1_MOUSE	N/A	N/A	38	TRUE	157802	19226	29431.2	19670.4	18027.1	205554	111385	32773.5	126165	9860.38	191708	62044.5
190	190	Q8CHR6|DPYD_MOUSE	DPYD_MOUSE	N/A	N/A	7	TRUE	4.93827e+06	4.95558e+06	4.7369e+06	3.93177e+06	4.14791e+06	4.53381e+06	3.11133e+06	2.44627e+06	2.52436e+06	2.58832e+06	2.80573e+06	3.03525e+06
191	191	P28738|KIF5C_MOUSE	KIF5C_MOUSE	N/A	N/A	21	TRUE	16827.5	57324.5	20958.8	28022.9	35105.9	5380.13	26338.4	34209.4	4266.28	5887.57	21606.7	13940.4
192	192	Q8BFR5|EFTU_MOUSE	EFTU_MOUSE	N/A	N/A	24	TRUE	5.43372e+06	4.54455e+06	3.70731e+06	2.83651e+06	3.70648e+06	3.19441e+06	3.28842e+06	3.994e+06	3.36948e+06	4.38627e+06	3.74225e+06	3.95939e+06
193	193	P62814|VATB2_MOUSE	VATB2_MOUSE	N/A	N/A	27	TRUE	346150	174342	331528	515378	244565	182521	216575	218330	295219	164893	156021	253099
194	194	P47857|PFKAM_MOUSE	PFKAM_MOUSE	N/A	N/A	20	TRUE	63899.1	107411	228519	96428.1	210757	99695.3	109612	119047	150907	110356	107208	167628
195	195	P80316|TCPE_MOUSE	TCPE_MOUSE	N/A	N/A	34	TRUE	830303	1.2013e+06	1.25643e+06	812669	907422	1.03304e+06	973470	1.1606e+06	1.06843e+06	799458	962069	1.05235e+06
196	196	Q91VR5|DDX1_MOUSE	DDX1_MOUSE	N/A	N/A	9	TRUE	872717	1.24808e+06	1.19851e+06	1.10843e+06	1.07928e+06	1.09211e+06	792350	1.38871e+06	1.07663e+06	1.14224e+06	907718	1.26711e+06
197	197	Q62167|DDX3X_MOUSE	DDX3X_MOUSE	N/A	N/A	4	TRUE	248881	372087	158787	262132	242641	249839	66923.5	225196	235252	283401	296439	371769
198	198	Q9Z0E0|NCDN_MOUSE	NCDN_MOUSE	N/A	N/A	59	TRUE	79945.3	54230.5	58911.9	46304.5	31775.5	90376.4	53047.6	58866.9	67551.8	91615.4	77305.2	41067.1
199	199	P06151|LDHA_MOUSE	LDHA_MOUSE	N/A	N/A	53	TRUE	8.88032e+06	6.63318e+06	8.92279e+06	7.65948e+06	6.20796e+06	7.09233e+06	3.17101e+06	6.29812e+06	6.24181e+06	6.48339e+06	7.4649e+06	6.67584e+06
200	200	E9PVX6|KI67_MOUSE	KI67_MOUSE	N/A	N/A	18	TRUE	92032.2	45193.5	48089.5	121104	75658.9	47588.8	173738	61562.6	45420.1	51579.3	16497.3	41133
201	201	Q9WTQ5|AKA12_MOUSE	AKA12_MOUSE	N/A	N/A	26	TRUE	14592.9	4840.72	8387.4	13830.2	5389.06	13753.9	16644.2	21859.8	31172.4	1534.68	23669.2	14306.8
202	202	Q8BH59|CMC1_MOUSE	CMC1_MOUSE	N/A	N/A	6	TRUE	392509	310324	325178	337916	291105	267205	442989	350036	353597	346506	454719	531822
203	203	Q9QY30|ABCBB_MOUSE	ABCBB_MOUSE	N/A	N/A	16	TRUE	1.61326e+06	2.04862e+06	2.08221e+06	1.7477e+06	1.74042e+06	1.7686e+06	1.96654e+06	2.17635e+06	1.60456e+06	1.99188e+06	1.81799e+06	1.96355e+06
204	204	Q8CI94|PYGB_MOUSE	PYGB_MOUSE	N/A	N/A	44	TRUE	702747	592322	436264	702060	676599	853060	535947	567749	523218	500116	540268	388961
205	205	Q8BI84|TGO1_MOUSE	TGO1_MOUSE	N/A	N/A	30	TRUE	650609	845650	384714	525156	772125	807042	552430	940947	446893	516832	491785	424410
206	206	O88342|WDR1_MOUSE	WDR1_MOUSE	N/A	N/A	11	TRUE	364596	342869	328018	517105	178327	375204	281405	388643	389074	395829	307085	298227
207	207	Q9D0F9|PGM1_MOUSE	PGM1_MOUSE	N/A	N/A	17	TRUE	4.20014e+06	3.41843e+06	2.11974e+06	3.05327e+06	3.64362e+06	3.86172e+06	3.80505e+06	4.12246e+06	3.1034e+06	3.26285e+06	2.96166e+06	2.83974e+06
208	208	Q8BWT1|THIM_MOUSE	THIM_MOUSE	N/A	N/A	61	TRUE	2.51727e+07	2.54614e+07	2.80704e+07	2.54293e+07	3.20652e+07	2.82238e+07	2.51611e+07	3.17159e+07	2.58331e+07	2.90593e+07	2.64601e+07	2.70296e+07
209	209	P80313|TCPH_MOUSE	TCPH_MOUSE	N/A	N/A	45	TRUE	897688	645765	887556	864890	888648	1.02005e+06	863090	824124	684838	771490	868969	864463
210	210	P07356|ANXA2_MOUSE	ANXA2_MOUSE	N/A	N/A	9	TRUE	423754	612778	591405	829370	633471	564422	493595	597656	660365	408463	577904	454170
211	211	Q8BL66|EEA1_MOUSE	EEA1_MOUSE	N/A	N/A	28	TRUE	319237	290355	277837	337609	357025	301220	283386	240851	267155	349966	210304	303691
212	212	Q6PDI5|ECM29_MOUSE	ECM29_MOUSE	N/A	N/A	20	TRUE	182878	56896.9	230807	191073	158148	143646	166069	219534	85653.3	111241	161789	135345
213	213	Q64458|CP2CT_MOUSE	CP2CT_MOUSE	N/A	N/A	30	TRUE	6.32746e+06	6.36532e+06	4.01669e+06	4.25e+06	7.03678e+06	7.1017e+06	5.05466e+06	5.65105e+06	4.76904e+06	4.85071e+06	5.82462e+06	5.22179e+06
214	214	P48722|HS74L_MOUSE	HS74L_MOUSE	N/A	N/A	39	TRUE	106900	73782	155789	124846	65153.9	133849	204365	63807.9	77371.8	65949.2	166860	43045.8
215	215	P17427|AP2A2_MOUSE	AP2A2_MOUSE	N/A	N/A	16	TRUE	716799	871419	662299	609416	650111	584484	593388	709246	428963	634250	562704	841349
216	216	Q91YQ5|RPN1_MOUSE	RPN1_MOUSE	N/A	N/A	9	TRUE	4.39422e+06	3.49053e+06	3.34771e+06	2.32245e+06	2.97231e+06	2.98259e+06	4.33882e+06	2.41881e+06	2.82102e+06	4.05184e+06	3.9511e+06	3.72891e+06
217	217	Q61753|SERA_MOUSE	SERA_MOUSE	N/A	N/A	60	TRUE	26134.6	34494.6	117083	58131.1	15698.9	39893.7	57482.6	101653	39784.4	6447.8	38823.7	34759.3
218	218	O54774|AP3D1_MOUSE	AP3D1_MOUSE	N/A	N/A	26	TRUE	37257.2	63296	30831.9	54870.8	52701.4	48132.3	44449.1	70069.1	68375.2	79953.9	80203.2	60408.9
219	219	P10637-2|TAU_MOUSE	2TAU_MOUSE	N/A	N/A	65	TRUE	2804.92	1835.56	12104.5	6146.6	9373.88	1219.02	10065.5	8527.87	3684.6	3742.97	9841.84	2726.84
220	220	P37040|NCPR_MOUSE	NCPR_MOUSE	N/A	N/A	5	TRUE	3.76233e+06	2.56221e+06	2.19094e+06	2.58382e+06	1.68641e+06	2.14232e+06	2.6774e+06	2.18486e+06	2.17156e+06	2.30189e+06	1.50558e+06	2.79701e+06
221	221	Q3U0V1|FUBP2_MOUSE	FUBP2_MOUSE	N/A	N/A	4	TRUE	858324	787075	919028	826994	768917	733408	849232	1.06795e+06	970202	861272	910928	815053
222	222	Q99K67|AASS_MOUSE	AASS_MOUSE	N/A	N/A	20	TRUE	7.5511e+06	7.08772e+06	6.37201e+06	7.1426e+06	7.10865e+06	8.52237e+06	5.52564e+06	5.12488e+06	3.92593e+06	3.68716e+06	3.66823e+06	4.27886e+06
223	223	O08601|MTP_MOUSE	1MTP_MOUSE	N/A	N/A	3	TRUE	6.45718e+06	5.10936e+06	6.97306e+06	7.60049e+06	6.69292e+06	8.15039e+06	5.11322e+06	6.42267e+06	7.16885e+06	6.92082e+06	7.40423e+06	6.7389e+06
224	224	Q9ES97|RTN3_MOUSE	RTN3_MOUSE	N/A	N/A	4	TRUE	5887.49	15103	24915.7	25865.1	25323.2	4639.23	37247.8	32454.1	13635	36955.1	15419.1	52353.4
225	225	Q9EQ20|MMSA_MOUSE	MMSA_MOUSE	N/A	N/A	11	TRUE	7.46182e+06	5.53586e+06	1.12053e+07	8.68435e+06	6.31855e+06	7.53225e+06	1.06752e+07	6.35138e+06	9.44206e+06	9.04131e+06	5.18715e+06	8.34493e+06
226	226	Q9D0I9|SYRC_MOUSE	SYRC_MOUSE	N/A	N/A	34	TRUE	495193	767911	377761	589557	590209	504769	680437	477185	401027	719637	722757	750500
227	227	Q8BYI9|TENR_MOUSE	TENR_MOUSE	N/A	N/A	59	TRUE	80499.8	26817.3	80339.6	77346.5	35865.3	79294.7	99644.2	74459.1	117347	14378.2	35299.6	35433.2
228	228	Q3U1J4|DDB1_MOUSE	DDB1_MOUSE	N/A	N/A	22	TRUE	861516	841849	699371	779955	917664	818141	671265	630885	648976	678953	782829	565548
229	229	P63101|1433Z_MOUSE	1433Z_MOUSE	N/A	N/A	59	TRUE	926145	594811	660816	725338	427184	623972	343628	278733	448366	524628	478951	652655
230	230	Q9CZD3|GARS_MOUSE	GARS_MOUSE	N/A	N/A	2	TRUE	437842	337285	266544	247195	246325	207965	275023	352399	450592	341227	316178	485782
231	231	Q99K51|PLST_MOUSE	PLST_MOUSE	N/A	N/A	20	TRUE	706347	980963	1.00645e+06	765892	948880	1.04614e+06	557811	1.79563e+06	573882	719979	629107	393297
232	232	Q6PIE5|AT1A2_MOUSE	AT1A2_MOUSE	N/A	N/A	41	TRUE	15996.1	865.745	80889.8	11652.1	36345.4	7544.85	18069.5	8908.68	7844.53	7268.79	84186.6	52719.7
233	233	Q01279|EGFR_MOUSE	EGFR_MOUSE	N/A	N/A	4	TRUE	2.08518e+06	2.05118e+06	2.13864e+06	2.25538e+06	2.07788e+06	2.19511e+06	2.56189e+06	2.53588e+06	2.89496e+06	3.05114e+06	3.2614e+06	3.90362e+06
234	234	Q6P5F9|XPO1_MOUSE	XPO1_MOUSE	N/A	N/A	1	TRUE	149702	88805.8	133540	228456	137358	207005	135063	231150	257310	209230	112653	164699
235	235	Q64331|MYO6_MOUSE	MYO6_MOUSE	N/A	N/A	38	TRUE	69851.5	145266	205008	180284	183266	166016	164702	56897.1	186928	157525	236121	170063
236	236	Q3THK7|GUAA_MOUSE	GUAA_MOUSE	N/A	N/A	28	TRUE	109340	40708.8	68935.4	144506	174608	86316.5	106684	170140	107666	158458	147247	92176.1
237	237	P06801|MAOX_MOUSE	MAOX_MOUSE	N/A	N/A	53	TRUE	3.43371e+06	3.06898e+06	4.51542e+06	3.98238e+06	3.42612e+06	3.45328e+06	1.76823e+06	2.22906e+06	2.22852e+06	2.16928e+06	1.77315e+06	2.03543e+06
238	238	P26231|CTNA1_MOUSE	CTNA1_MOUSE	N/A	N/A	34	TRUE	523074	429822	474422	300325	372149	380144	379188	514995	229794	355118	335821	266001
239	239	F6SEU4|SYGP1_MOUSE	SYGP1_MOUSE	N/A	N/A	43	TRUE	15149	40642.2	101060	88329.3	53410.7	4620.07	39827.9	116937	50420.5	3446.64	29104.2	18503.8
240	240	Q5SUR0|PUR4_MOUSE	PUR4_MOUSE	N/A	N/A	4	TRUE	92912.4	118701	84082	128333	81599.2	120595	111740	172182	72336.8	160625	154450	146486
241	241	O55131|SEPT7_MOUSE	SEPT7_MOUSE	N/A	N/A	44	TRUE	75186	138055	118961	107055	144147	173200	84424.5	136485	105289	156809	82052	121910
242	242	P40124|CAP1_MOUSE	CAP1_MOUSE	N/A	N/A	8	TRUE	434922	297900	390111	291705	281397	263539	336419	186395	278633	272059	295757	308249
243	243	P21107-2|TPM3_MOUSE	TPM3_MOUSE	N/A	N/A	28	TRUE	289693	354555	286725	346384	56794	311202	361765	339209	224384	386844	229534	320934
244	244	Q9JHR7|IDE_MOUSE	7IDE_MOUSE	N/A	N/A	14	TRUE	350636	453355	638447	415256	564890	419530	247299	256951	119193	456347	396055	438552
245	245	Q5SW19|CLU_MOUSE	9CLU_MOUSE	N/A	N/A	61	TRUE	1.04845e+06	918126	2.21926e+06	1.0679e+06	2.56494e+06	1.26693e+06	2.86835e+06	2.73791e+06	1.08023e+06	1.39594e+06	1.0963e+06	1.40097e+06
246	246	P46471|PRS7_MOUSE	PRS7_MOUSE	N/A	N/A	6	TRUE	1.41145e+06	1.34942e+06	1.38212e+06	1.69996e+06	1.38464e+06	1.52399e+06	1.93202e+06	1.82627e+06	1.45034e+06	1.35956e+06	1.34283e+06	1.53812e+06
247	247	D3Z7P3|GLSK_MOUSE	GLSK_MOUSE	N/A	N/A	41	TRUE	38743.7	32605.9	45225.1	38840.2	43947	41834.3	54396.3	65413.4	39187.6	13982.8	68852.8	18278.4
248	248	O35927|CTND2_MOUSE	CTND2_MOUSE	N/A	N/A	63	TRUE	9585.36	38673.3	9938.78	40690.9	41136.1	42543.5	41772.4	39334.9	27546	12928.4	3023.66	53437.4
249	249	P24549|AL1A1_MOUSE	AL1A1_MOUSE	N/A	N/A	8	TRUE	1.66679e+07	1.55101e+07	9.66809e+06	8.08253e+06	8.00757e+06	1.26166e+07	1.01123e+07	8.53489e+06	7.68892e+06	9.13979e+06	7.40865e+06	8.76742e+06
250	250	P23819-4|GRIA2_MOUSE	GRIA2_MOUSE	N/A	N/A	30	TRUE	47323.3	141276	18243.4	38235.5	5724.53	42746.3	48989.2	7561.35	4641.11	36184.8	56519.9	15108.8
251	251	Q9D8E6|RL4_MOUSE	6RL4_MOUSE	N/A	N/A	10	TRUE	4.92021e+06	4.45525e+06	5.06716e+06	4.62516e+06	2.2786e+06	4.7643e+06	5.10466e+06	3.88526e+06	3.59641e+06	3.88974e+06	4.65791e+06	5.71932e+06
252	252	Q9CWJ9|PUR9_MOUSE	PUR9_MOUSE	N/A	N/A	18	TRUE	1.3996e+06	1.43927e+06	1.19724e+06	1.26118e+06	1.28371e+06	1.35485e+06	1.13824e+06	1.15157e+06	1.37394e+06	1.14269e+06	1.05917e+06	1.18004e+06
253	253	P61922|GABT_MOUSE	GABT_MOUSE	N/A	N/A	50	TRUE	5.68847e+06	4.47773e+06	4.41944e+06	4.03193e+06	5.5096e+06	4.56174e+06	4.20211e+06	4.16296e+06	4.66516e+06	3.65383e+06	3.50523e+06	4.6674e+06
254	254	P34914|HYES_MOUSE	HYES_MOUSE	N/A	N/A	7	TRUE	1.8566e+07	1.81888e+07	1.96656e+07	2.09476e+07	2.20951e+07	2.17443e+07	1.30112e+07	1.99919e+07	1.68043e+07	1.639e+07	1.74105e+07	1.83071e+07
255	255	Q9QXD1|ACOX2_MOUSE	ACOX2_MOUSE	N/A	N/A	24	TRUE	3.38818e+06	1.70768e+06	1.69366e+06	2.06831e+06	1.68666e+06	2.54164e+06	3.60953e+06	2.06736e+06	4.12295e+06	3.95877e+06	3.31054e+06	4.16339e+06
256	256	Q8R081|HNRPL_MOUSE	HNRPL_MOUSE	N/A	N/A	2	TRUE	74873.5	40449.2	83470.8	55134.2	70215.4	47280.8	73369.8	99400.5	101463	71373.5	51825.4	102717
257	257	Q8R1B4|EIF3C_MOUSE	EIF3C_MOUSE	N/A	N/A	9	TRUE	502755	618536	862441	574085	706127	808303	810188	681577	846241	785657	899916	744744
258	258	P05201|AATC_MOUSE	AATC_MOUSE	N/A	N/A	9	TRUE	3.73816e+06	3.56185e+06	4.41197e+06	3.91156e+06	3.29453e+06	3.29888e+06	3.94996e+06	4.17475e+06	4.14462e+06	3.53857e+06	3.96573e+06	3.51579e+06
259	259	Q64737|PUR2_MOUSE	PUR2_MOUSE	N/A	N/A	28	TRUE	214025	339502	159805	275508	95165.3	199663	166432	48140.7	227009	175706	125625	193589
260	260	Q8K2B3|SDHA_MOUSE	SDHA_MOUSE	N/A	N/A	61	TRUE	3.97692e+06	4.17914e+06	2.80873e+06	3.21951e+06	2.79923e+06	3.94959e+06	3.85364e+06	4.03755e+06	2.8726e+06	3.71982e+06	3.27582e+06	3.93789e+06
261	261	Q8K370|ACD10_MOUSE	ACD10_MOUSE	N/A	N/A	44	TRUE	2.21822e+06	2.41955e+06	3.60632e+06	2.80792e+06	2.39122e+06	2.5978e+06	2.05522e+06	2.71807e+06	2.5483e+06	2.2094e+06	2.17592e+06	2.15536e+06
262	262	P80315|TCPD_MOUSE	TCPD_MOUSE	N/A	N/A	25	TRUE	1.17077e+06	1.58489e+06	1.54835e+06	1.76534e+06	1.58538e+06	1.61579e+06	1.21955e+06	1.65232e+06	1.47358e+06	1.88508e+06	1.77437e+06	1.48905e+06
263	263	Q91ZA3|PCCA_MOUSE	PCCA_MOUSE	N/A	N/A	21	TRUE	3.08945e+06	3.51074e+06	3.15732e+06	3.81912e+06	3.32043e+06	3.71448e+06	3.57305e+06	3.31017e+06	3.11391e+06	3.74177e+06	2.57848e+06	3.40497e+06
264	264	Q9CU62|SMC1A_MOUSE	SMC1A_MOUSE	N/A	N/A	4	TRUE	100564	159765	63809.3	123680	57849.3	178679	331798	361622	246424	282744	295894	260210
265	265	P30999|CTND1_MOUSE	CTND1_MOUSE	N/A	N/A	4	TRUE	867306	823342	827164	764457	906083	1.01244e+06	794732	1.02227e+06	932889	990186	740742	1.06277e+06
266	266	Q5XJY5|COPD_MOUSE	COPD_MOUSE	N/A	N/A	3	TRUE	797042	1.10001e+06	1.29271e+06	1.17543e+06	1.05211e+06	1.11267e+06	986567	1.09866e+06	1.1972e+06	1.10434e+06	1.17059e+06	1.20901e+06
267	267	P24527|LKHA4_MOUSE	LKHA4_MOUSE	N/A	N/A	9	TRUE	441182	453578	732840	612926	563404	588705	235982	478194	443320	559728	532113	465103
268	268	Q91WQ3|SYYC_MOUSE	SYYC_MOUSE	N/A	N/A	6	TRUE	556794	889877	668224	687696	530577	693469	948608	670422	613132	929304	686756	932522
269	269	P08553|NFM_MOUSE	3NFM_MOUSE	N/A	N/A	14	TRUE	72835	178457	271362	106574	163020	103959	13573.4	135353	103869	28460	95675.7	77360
270	270	P50396|GDIA_MOUSE	GDIA_MOUSE	N/A	N/A	7	TRUE	754001	532665	527580	550835	836456	663086	569066	541824	547720	645753	665088	622526
271	271	Q9Z2I0|LETM1_MOUSE	LETM1_MOUSE	N/A	N/A	35	TRUE	888659	1.18018e+06	1.2699e+06	1.21173e+06	978951	1.28645e+06	1.23849e+06	1.23455e+06	1.03283e+06	1.40374e+06	1.57411e+06	1.02159e+06
272	272	Q91Z67|SRGP2_MOUSE	SRGP2_MOUSE	N/A	N/A	6	TRUE	33731.8	17094.9	69549.1	25492.5	87823.3	105448	205527	276566	74427.7	61856.5	28441.6	190665
273	273	E9Q3L2|PI4KA_MOUSE	PI4KA_MOUSE	N/A	N/A	64	TRUE	20560.8	5686.06	15290.2	6370.95	50264.5	5970.34	17289.4	37961	11256.4	41968.3	52999	19386.2
274	274	Q810U3|NFASC_MOUSE	NFASC_MOUSE	N/A	N/A	27	TRUE	17708.5	34324.4	33367.8	5893.95	4598.28	21200	8532.33	16513.1	44999.1	20153.9	3717.48	9476.43
275	275	O70318|E41L2_MOUSE	E41L2_MOUSE	N/A	N/A	6	TRUE	114516	25465.2	68825.6	93336.6	62114.8	83470.3	145843	88968.2	66895.6	37696	77322	49121.8
276	276	Q68FL6|SYMC_MOUSE	SYMC_MOUSE	N/A	N/A	23	TRUE	358473	393033	156461	472250	445443	285787	326051	530107	356658	531080	271513	448380
277	277	Q9QVP9|FAK2_MOUSE	FAK2_MOUSE	N/A	N/A	7	TRUE	31414.4	29690.9	137290	78340.5	158469	40465	91081.8	45740.3	31239.8	29145.5	24710	49410
278	278	O35286|DHX15_MOUSE	DHX15_MOUSE	N/A	N/A	41	TRUE	84293.2	149903	172203	145184	149533	225659	101515	217571	144117	132519	148982	159640
279	279	P09055|ITB1_MOUSE	ITB1_MOUSE	N/A	N/A	9	TRUE	551308	264420	434284	409154	346334	228162	342912	341210	295755	331920	266378	373196
280	280	Q921M3|SF3B3_MOUSE	SF3B3_MOUSE	N/A	N/A	11	TRUE	165359	103257	346122	164767	134372	94188.6	104990	95783.4	314888	236300	58063.6	197854
281	281	Q9QYC0|ADDA_MOUSE	ADDA_MOUSE	N/A	N/A	62	TRUE	36098.3	36696.4	52611.2	54119.8	34569.6	46766.9	50032.7	29817.5	45867.7	37345.2	87868.2	98960.8
282	282	Q99PU5|ACBG1_MOUSE	ACBG1_MOUSE	N/A	N/A	10	TRUE	46722.6	49198.6	12050.5	2132.28	17908.3	31212.5	16632.5	48379	52460.9	4458.8	755.265	7016.93
283	283	P58871|TB182_MOUSE	TB182_MOUSE	N/A	N/A	14	TRUE	101962	89460.7	74720.3	20935.2	21358.2	28114.8	25250.8	103589	10379.8	58229.3	44965.1	44269.5
284	284	Q69ZN7|MYOF_MOUSE	MYOF_MOUSE	N/A	N/A	24	TRUE	75203.6	67480.2	104758	153921	37073.3	51268	38097.3	115344	138689	62702.3	99450.7	74532.3
285	285	Q91ZJ5|UGPA_MOUSE	UGPA_MOUSE	N/A	N/A	58	TRUE	3.11269e+06	2.71493e+06	2.36693e+06	2.63061e+06	2.1058e+06	3.13332e+06	2.56661e+06	1.8273e+06	1.67397e+06	2.09449e+06	1.6537e+06	2.20018e+06
286	286	P61979-2|HNRPK_MOUSE	HNRPK_MOUSE	N/A	N/A	21	TRUE	1.98159e+06	2.77078e+06	2.6865e+06	2.92727e+06	2.22872e+06	2.47044e+06	2.62641e+06	2.08359e+06	2.52849e+06	2.70947e+06	2.57877e+06	2.97566e+06
287	287	Q62318|TIF1B_MOUSE	TIF1B_MOUSE	N/A	N/A	23	TRUE	283519	238808	270415	330592	290448	260926	369342	313228	256975	289130	394115	272635
288	288	Q8JZK9|HMCS1_MOUSE	HMCS1_MOUSE	N/A	N/A	25	TRUE	147578	98872.6	183982	138332	48490.5	58767.6	136220	45533.9	84947.7	100021	93038.2	165217
289	289	P29341|PABP1_MOUSE	PABP1_MOUSE	N/A	N/A	28	TRUE	2.7164e+06	2.72585e+06	2.21843e+06	2.21488e+06	2.29669e+06	2.19194e+06	2.72524e+06	2.23815e+06	2.61257e+06	2.33738e+06	2.43028e+06	2.67242e+06
290	290	Q9CQN1|TRAP1_MOUSE	TRAP1_MOUSE	N/A	N/A	4	TRUE	1.48657e+06	1.45391e+06	1.33343e+06	1.38374e+06	1.4554e+06	1.53783e+06	1.43757e+06	1.74802e+06	1.55345e+06	1.70685e+06	1.84132e+06	1.76476e+06
291	291	Q9Z1Z0|USO1_MOUSE	USO1_MOUSE	N/A	N/A	5	TRUE	276686	321314	549213	436905	307276	425291	559515	332764	608728	329473	270840	447372
292	292	Q9CPY7|AMPL_MOUSE	AMPL_MOUSE	N/A	N/A	10	TRUE	1.22217e+07	1.19153e+07	1.28408e+07	1.11353e+07	8.91507e+06	9.18231e+06	1.10074e+07	1.48955e+07	1.01669e+07	9.87861e+06	9.14443e+06	1.01832e+07
293	293	A2ATU0|DHTK1_MOUSE	DHTK1_MOUSE	N/A	N/A	61	TRUE	1.73208e+06	1.71803e+06	2.22935e+06	1.16428e+06	3.56152e+06	3.54935e+06	3.62726e+06	5.23671e+06	6.29064e+06	4.94335e+06	5.18421e+06	4.38158e+06
294	294	Q99JY0|ECHB_MOUSE	ECHB_MOUSE	N/A	N/A	26	TRUE	7.06718e+06	4.31367e+06	3.20807e+06	3.96413e+06	4.27318e+06	5.48082e+06	5.54566e+06	3.73261e+06	5.20279e+06	4.19451e+06	3.9952e+06	4.89151e+06
295	295	Q61553|FSCN1_MOUSE	FSCN1_MOUSE	N/A	N/A	6	TRUE	26574.8	17948.9	17524.7	3865.48	8397.02	5850.15	20801	60914.4	15261.5	24572.4	2199.4	6525.88
296	296	Q6A0A9|F120A_MOUSE	F120A_MOUSE	N/A	N/A	27	TRUE	242887	129709	384151	296609	310301	174996	258365	243137	236720	245959	98429.4	260523
297	297	P17563|SBP1_MOUSE	SBP1_MOUSE	N/A	N/A	34	TRUE	1.06031e+06	986045	655911	783389	815612	796062	430389	823343	417629	747458	608726	701213
298	298	O88569|ROA2_MOUSE	ROA2_MOUSE	N/A	N/A	25	TRUE	2.62673e+06	3.83573e+06	2.7923e+06	3.85522e+06	3.50026e+06	3.04344e+06	2.98544e+06	4.44617e+06	3.37288e+06	3.54408e+06	5.06607e+06	3.91235e+06
299	299	Q8BFY9-2|TNPO1_MOUSE	TNPO1_MOUSE	N/A	N/A	43	TRUE	24240.3	64371.8	218748	48867.5	55963.6	32175.7	28032.5	81957.9	49077.3	69062.3	74875.9	85311.8
300	300	P70313|NOS3_MOUSE	NOS3_MOUSE	N/A	N/A	61	TRUE	36823.5	29189.9	54458.9	21242.5	24973.8	9712.38	29189.4	40372.2	38894.3	26798.2	9496.88	14256.6
301	301	Q9QXY6|EHD3_MOUSE	EHD3_MOUSE	N/A	N/A	37	TRUE	430249	612265	762318	499344	571257	481325	255748	756748	516365	503515	611559	403951
302	302	P14685|PSMD3_MOUSE	PSMD3_MOUSE	N/A	N/A	41	TRUE	1.03068e+06	1.22476e+06	763771	894449	1.0279e+06	1.12527e+06	1.09691e+06	1.06916e+06	961590	1.15243e+06	1.16044e+06	1.07822e+06
303	303	P16330|CN37_MOUSE	CN37_MOUSE	N/A	N/A	2	TRUE	92535.3	119662	26607.5	98394.5	46807.4	48818.9	46969.8	130871	64755.7	54195.8	75507.3	108932
304	304	P51660|DHB4_MOUSE	DHB4_MOUSE	N/A	N/A	21	TRUE	4.1356e+06	4.27459e+06	3.6905e+06	4.90866e+06	4.1427e+06	5.01781e+06	4.50858e+06	4.48119e+06	5.00468e+06	5.34281e+06	3.67671e+06	5.84952e+06
305	305	P63328|PP2BA_MOUSE	PP2BA_MOUSE	N/A	N/A	4	TRUE	14635.3	4573.38	29476.7	11323.9	31935.7	23794	13721.7	23619.6	64230.5	15594.3	25811.4	9257.18
306	306	P30416|FKBP4_MOUSE	FKBP4_MOUSE	N/A	N/A	11	TRUE	498973	594818	230035	631468	484942	606934	616610	534418	854867	592851	433363	569018
307	307	P32020|NLTP_MOUSE	NLTP_MOUSE	N/A	N/A	6	TRUE	1.69308e+07	1.74412e+07	1.84817e+07	2.04361e+07	1.50601e+07	1.88685e+07	1.83656e+07	2.24868e+07	1.72384e+07	1.75267e+07	1.93853e+07	2.0357e+07
308	308	Q8VDN2|AT1A1_MOUSE	AT1A1_MOUSE	N/A	N/A	7	TRUE	2.89798e+06	2.24931e+06	2.6635e+06	4.15075e+06	2.29992e+06	2.60782e+06	2.51691e+06	2.71914e+06	2.40941e+06	2.48439e+06	2.35134e+06	2.48244e+06
309	309	Q9CZN7|GLYM_MOUSE	GLYM_MOUSE	N/A	N/A	28	TRUE	4.3218e+06	5.86015e+06	3.72376e+06	5.00754e+06	3.15689e+06	5.49693e+06	5.38364e+06	3.97174e+06	5.64798e+06	4.70362e+06	4.41312e+06	5.06003e+06
310	310	Q61543|GSLG1_MOUSE	GSLG1_MOUSE	N/A	N/A	59	TRUE	120755	63689	63506.5	64153.7	61596.9	109558	246087	34055.7	39481.1	49746.7	79389.9	76874.6
311	311	Q6GQT9|NOMO1_MOUSE	NOMO1_MOUSE	N/A	N/A	6	TRUE	393535	563407	222146	513649	393717	576740	438595	522996	370843	476931	344661	399325
312	312	P16331|PH4H_MOUSE	PH4H_MOUSE	N/A	N/A	35	TRUE	1.29602e+07	1.31728e+07	8.50383e+06	9.20506e+06	1.58105e+07	1.36445e+07	1.22671e+07	1.24313e+07	1.35355e+07	1.09928e+07	1.58181e+07	1.23364e+07
313	313	Q91YI0|ARLY_MOUSE	ARLY_MOUSE	N/A	N/A	30	TRUE	6.72114e+06	7.44659e+06	4.93826e+06	5.75601e+06	9.72581e+06	6.87088e+06	7.42111e+06	7.22276e+06	5.003e+06	5.6681e+06	7.25861e+06	7.37578e+06
314	314	Q9WUA3|PFKAP_MOUSE	PFKAP_MOUSE	N/A	N/A	31	TRUE	85861	79704.9	100708	38979.7	41796.4	58625.3	31333.9	83903.8	35279.6	27570	61419.4	82463.3
315	315	P08249|MDHM_MOUSE	MDHM_MOUSE	N/A	N/A	35	TRUE	6.41276e+06	8.547e+06	9.8629e+06	7.50836e+06	7.6733e+06	7.42138e+06	5.21954e+06	9.40025e+06	8.67791e+06	8.29868e+06	9.86894e+06	9.30144e+06
316	316	P62192|PRS4_MOUSE	PRS4_MOUSE	N/A	N/A	65	TRUE	655173	499585	745961	625986	729738	611753	498062	692894	575095	547801	726760	705938
317	317	Q9CZU6|CISY_MOUSE	CISY_MOUSE	N/A	N/A	25	TRUE	1.64871e+06	1.76338e+06	1.80378e+06	1.77683e+06	602776	2.85123e+06	756829	652859	1.25415e+06	2.74755e+06	2.59442e+06	1.49908e+06
318	318	Q01405|SC23A_MOUSE	SC23A_MOUSE	N/A	N/A	45	TRUE	989012	489110	892345	435140	794571	818901	1.02982e+06	1.05721e+06	1.00446e+06	1.15506e+06	1.22292e+06	1.16496e+06
319	319	Q9ESZ8|GTF2I_MOUSE	GTF2I_MOUSE	N/A	N/A	21	TRUE	22360.2	47978.8	7987.03	33953	22591.4	23590.9	47583.2	5994.48	13775.9	19766.6	34537.8	31015.9
320	320	Q9D0R2|SYTC_MOUSE	SYTC_MOUSE	N/A	N/A	23	TRUE	2.21871e+06	1.88364e+06	1.90195e+06	1.87265e+06	2.01204e+06	2.03753e+06	1.81189e+06	2.00314e+06	1.89834e+06	1.92565e+06	2.4063e+06	2.07776e+06
321	321	P10649|GSTM1_MOUSE	GSTM1_MOUSE	N/A	N/A	6	TRUE	6.0151e+06	6.30437e+06	4.64286e+06	3.32733e+06	2.93345e+06	4.32379e+06	4.53679e+06	5.04558e+06	4.95656e+06	4.59757e+06	3.94274e+06	3.31864e+06
322	322	Q61881|MCM7_MOUSE	MCM7_MOUSE	N/A	N/A	45	TRUE	45106.9	27396	24159.5	31099.2	5865.98	44022.7	36781.7	81729	48367	28268.3	17452.8	25216.8
323	323	Q9R0K7|AT2B2_MOUSE	AT2B2_MOUSE	N/A	N/A	40	TRUE	104678	29404.2	80834.7	32358.5	50754.5	23034.7	83640.9	39748	233758	49763.2	53967.7	27934.7
324	324	Q91Y97|ALDOB_MOUSE	ALDOB_MOUSE	N/A	N/A	16	TRUE	2.05042e+07	2.33291e+07	1.73024e+07	1.84779e+07	2.03806e+07	2.06306e+07	1.58951e+07	2.24324e+07	1.92297e+07	1.19473e+07	2.28763e+07	1.72846e+07
325	325	Q00PI9|HNRL2_MOUSE	HNRL2_MOUSE	N/A	N/A	9	TRUE	57287.7	11130.2	29960.6	70156.7	23698.5	22209.2	15042.7	13626.4	14954.5	8153.64	37913.9	12867.9
326	326	P39054|DYN2_MOUSE	DYN2_MOUSE	N/A	N/A	28	TRUE	88691.1	63043.8	24623.9	51132.6	15208	46401.8	41875.1	47530.8	64412.8	42834.4	9135.15	47339.6
327	327	P19324|SERPH_MOUSE	SERPH_MOUSE	N/A	N/A	10	TRUE	97202.1	83987.4	125974	119831	89042.7	59653.9	108233	111193	85941.7	65610.3	86201.7	83708.4
328	328	Q9R111|GUAD_MOUSE	GUAD_MOUSE	N/A	N/A	23	TRUE	1.15435e+06	1.28015e+06	979347	903437	918743	1.01195e+06	1.10093e+06	1.41153e+06	1.05271e+06	1.20338e+06	1.09273e+06	1.33927e+06
329	329	Q9JMA1|UBP14_MOUSE	UBP14_MOUSE	N/A	N/A	59	TRUE	706512	406700	637325	440610	430325	398885	539815	410343	386516	366758	323730	452894
330	330	Q9Z0H8|CLIP2_MOUSE	CLIP2_MOUSE	N/A	N/A	53	TRUE	1564.43	996.181	18721.4	3220.15	11418.3	7442.7	6525.11	3624.16	4145.77	2603.25	4441.46	731.858
331	331	Q80WJ7|LYRIC_MOUSE	LYRIC_MOUSE	N/A	N/A	6	TRUE	705478	809511	569414	543807	807965	768886	847780	735206	708026	931835	634025	1.04376e+06
332	332	O88844|IDHC_MOUSE	IDHC_MOUSE	N/A	N/A	14	TRUE	6.98268e+06	7.57578e+06	9.50843e+06	6.66724e+06	7.37802e+06	7.06138e+06	5.40228e+06	7.05178e+06	6.23017e+06	6.11049e+06	7.90383e+06	5.81234e+06
333	333	P48036|ANXA5_MOUSE	ANXA5_MOUSE	N/A	N/A	45	TRUE	3.78021e+06	2.53095e+06	3.89433e+06	3.76242e+06	3.34654e+06	3.00832e+06	1.51339e+06	1.70762e+06	2.11428e+06	1.84996e+06	2.28534e+06	1.60017e+06
334	334	Q8BP47|SYNC_MOUSE	SYNC_MOUSE	N/A	N/A	25	TRUE	652165	826249	1.21335e+06	1.03828e+06	985596	1.36805e+06	865303	900325	1.12396e+06	1.10519e+06	1.13596e+06	1.15401e+06
335	335	Q7TT50|MRCKB_MOUSE	MRCKB_MOUSE	N/A	N/A	9	TRUE	350714	109590	345312	136587	159749	176711	195046	91285.2	246623	97942	127182	168587
336	336	Q9ERD7|TBB3_MOUSE	TBB3_MOUSE	N/A	N/A	58	TRUE	9785.95	18029.1	32103	44654.6	27488.6	12226.6	27143.8	34800.6	32921.4	15125.4	11230.5	6803.86
337	337	Q62188|DPYL3_MOUSE	DPYL3_MOUSE	N/A	N/A	2	TRUE	10925.7	24531.1	14696.3	46567.2	16705.8	6750.55	13909.9	37315.9	10003.8	25254.3	20248.5	2207.05
338	338	Q7TMK9-2|HNRPQ_MOUSE	HNRPQ_MOUSE	N/A	N/A	9	TRUE	769976	574951	995464	787309	633195	690079	571964	526747	761583	630343	750966	697940
339	339	Q9CZW5|TOM70_MOUSE	TOM70_MOUSE	N/A	N/A	11	TRUE	879051	862263	943376	630772	624249	740073	917737	627911	867989	943209	850370	653829
340	340	Q99MD9|NASP_MOUSE	NASP_MOUSE	N/A	N/A	6	TRUE	38585.8	93958.4	50107.6	26512.7	13636.3	30246.8	63213.4	93330.1	85709.9	68357.9	43536.4	32891.7
341	341	Q91W43|GCSP_MOUSE	GCSP_MOUSE	N/A	N/A	6	TRUE	947973	726808	833530	573224	947369	916419	1.11289e+06	893416	1.02123e+06	1.2861e+06	1.1531e+06	1.01302e+06
342	342	Q02819|NUCB1_MOUSE	NUCB1_MOUSE	N/A	N/A	9	TRUE	744145	700513	1.13111e+06	1.00528e+06	646355	715427	792081	809778	603534	917669	1.06432e+06	908306
343	343	P62702|RS4X_MOUSE	RS4X_MOUSE	N/A	N/A	5	TRUE	3.07767e+06	3.89892e+06	1.26489e+06	2.757e+06	1.79305e+06	3.13541e+06	1.98398e+06	1.00289e+06	3.67781e+06	3.02937e+06	2.11883e+06	2.92971e+06
344	344	P35492|HUTH_MOUSE	HUTH_MOUSE	N/A	N/A	7	TRUE	6.45394e+06	7.41742e+06	8.82771e+06	8.19314e+06	1.08122e+07	9.17587e+06	4.57179e+06	6.09359e+06	4.69234e+06	5.02719e+06	3.73404e+06	5.2813e+06
345	345	Q91VA0|ACSM1_MOUSE	ACSM1_MOUSE	N/A	N/A	4	TRUE	5.87676e+06	6.1525e+06	6.04477e+06	6.16406e+06	5.94472e+06	6.68893e+06	5.25394e+06	7.82319e+06	8.7733e+06	9.07242e+06	8.0665e+06	7.46035e+06
346	346	P17183|ENOG_MOUSE	ENOG_MOUSE	N/A	N/A	23	TRUE	909819	495653	372295	1.05533e+06	1.07683e+06	1.5727e+06	277809	953830	369201	940237	928653	536327
347	347	Q8VCW8|ACSF2_MOUSE	ACSF2_MOUSE	N/A	N/A	21	TRUE	7.04931e+06	6.30585e+06	4.46124e+06	4.66058e+06	5.32641e+06	6.36069e+06	5.54467e+06	4.9523e+06	6.07563e+06	5.96158e+06	4.7221e+06	5.32782e+06
348	348	Q9WTI7|MYO1C_MOUSE	MYO1C_MOUSE	N/A	N/A	5	TRUE	99484.8	76348.4	110998	104604	38569.4	125258	55285.7	94867.5	135170	194828	79145.2	76569.3
349	349	Q02248|CTNB1_MOUSE	CTNB1_MOUSE	N/A	N/A	44	TRUE	169671	258077	268082	233207	320020	375720	231483	384507	273782	363592	320688	365719
350	350	Q60902|EP15R_MOUSE	EP15R_MOUSE	N/A	N/A	2	TRUE	124643	116493	72910.8	121790	99041.7	79987.4	169007	103299	100465	134495	113591	79341
351	351	P63037|DNJA1_MOUSE	DNJA1_MOUSE	N/A	N/A	33	TRUE	662990	615275	595501	590334	686883	569313	477913	609863	698230	677995	632497	677841
352	352	Q9D1A2|CNDP2_MOUSE	CNDP2_MOUSE	N/A	N/A	51	TRUE	795951	692267	1.22411e+06	1.11023e+06	744608	754994	577760	713053	821156	750833	741238	674103
353	353	Q99KK7|DPP3_MOUSE	DPP3_MOUSE	N/A	N/A	53	TRUE	569028	745588	733956	587246	500267	610850	456099	275058	562421	299187	339084	371114
354	354	Q8VEM8|MPCP_MOUSE	MPCP_MOUSE	N/A	N/A	58	TRUE	4.31086e+06	4.39174e+06	5.39952e+06	5.02313e+06	5.38559e+06	4.63128e+06	4.74597e+06	4.56954e+06	5.61842e+06	5.00158e+06	4.23431e+06	4.13516e+06
355	355	Q91XD4|FTCD_MOUSE	FTCD_MOUSE	N/A	N/A	30	TRUE	9.57274e+06	8.96257e+06	6.7359e+06	7.87668e+06	9.45477e+06	9.10137e+06	6.85654e+06	7.60294e+06	7.98837e+06	7.98897e+06	8.33689e+06	8.11365e+06
356	356	Q8BG32|PSD11_MOUSE	PSD11_MOUSE	N/A	N/A	53	TRUE	572608	323343	572245	483467	410182	325379	401097	356823	397224	359296	520012	451670
357	357	Q8BIJ6|SYIM_MOUSE	SYIM_MOUSE	N/A	N/A	4	TRUE	521554	757788	671452	688231	574064	706285	982767	697060	825980	867714	917374	923458
358	358	P97807|FUMH_MOUSE	FUMH_MOUSE	N/A	N/A	3	TRUE	2.17765e+06	1.65973e+06	1.94766e+06	1.58078e+06	1.82717e+06	1.62123e+06	1.42743e+06	1.89236e+06	2.32358e+06	1.52929e+06	2.69065e+06	1.87552e+06
359	359	P84091|AP2M1_MOUSE	AP2M1_MOUSE	N/A	N/A	24	TRUE	933136	763232	570155	791207	462798	907069	813365	800781	1.14205e+06	909168	961985	919637
360	360	Q9DCL9|PUR6_MOUSE	PUR6_MOUSE	N/A	N/A	8	TRUE	663993	665052	813162	941471	783649	781044	711668	559019	540933	491364	624609	440706
361	361	O88685|PRS6A_MOUSE	PRS6A_MOUSE	N/A	N/A	3	TRUE	2.22841e+06	2.16428e+06	2.63026e+06	1.95565e+06	2.0745e+06	2.04159e+06	1.51242e+06	1.82139e+06	2.30502e+06	1.77892e+06	1.78216e+06	2.50988e+06
362	362	P16125|LDHB_MOUSE	LDHB_MOUSE	N/A	N/A	33	TRUE	1.17047e+06	108884	1.40234e+06	1.1325e+06	82833.4	53421.7	669835	1.01229e+06	779785	1.06959e+06	977486	239726
363	363	P32067|LA_MOUSE	67LA_MOUSE	N/A	N/A	6	TRUE	133615	248105	349789	196772	136778	222164	153669	288236	287823	343421	312233	289854
364	364	Q9EPL8|IPO7_MOUSE	IPO7_MOUSE	N/A	N/A	9	TRUE	34794.3	47702.1	123482	105970	84152.2	121720	77597.6	114759	19004.9	69583	31349.3	40927.3
365	365	P25206|MCM3_MOUSE	MCM3_MOUSE	N/A	N/A	56	TRUE	28096.8	5346.38	31208	25381.3	15088.3	6502.49	48039.9	28360.8	11836.4	45848.4	13080.7	3105.07
366	366	Q8BML9|SYQ_MOUSE	9SYQ_MOUSE	N/A	N/A	25	TRUE	423322	885925	664770	734799	720795	633363	556429	591580	747781	685418	948969	610629
367	367	Q8K010|OPLA_MOUSE	OPLA_MOUSE	N/A	N/A	30	TRUE	1.69326e+06	2.31958e+06	1.63008e+06	1.49605e+06	2.04842e+06	1.98035e+06	1.88183e+06	1.75498e+06	1.4749e+06	1.53598e+06	1.7291e+06	1.80952e+06
368	368	Q6P9K8|CSKI1_MOUSE	CSKI1_MOUSE	N/A	N/A	38	TRUE	17290.4	6750.91	8866.5	17130	10367.3	14057.9	15095.6	12340.4	23756.1	13094	47267	5404.76
369	369	Q99LF4|RTCB_MOUSE	RTCB_MOUSE	N/A	N/A	6	TRUE	509112	841621	439214	455819	582878	473999	616745	803971	480774	721550	471233	806029
370	370	P80317|TCPZ_MOUSE	TCPZ_MOUSE	N/A	N/A	33	TRUE	842238	665690	821352	426261	453942	656137	250483	821154	701333	639354	465593	485709
371	371	Q8BG05|ROA3_MOUSE	ROA3_MOUSE	N/A	N/A	5	TRUE	885093	681438	447575	1.1422e+06	513326	809238	574515	650823	664522	675591	629193	811772
372	372	Q9D0K2|SCOT1_MOUSE	SCOT1_MOUSE	N/A	N/A	9	TRUE	143192	320144	513527	852273	46513.5	98822.7	241068	115723	202833	130241	176727	90173.2
373	373	Q62448|IF4G2_MOUSE	IF4G2_MOUSE	N/A	N/A	39	TRUE	138268	150502	238947	201924	125650	146379	131737	82787.1	151772	130662	183693	127968
374	374	P62908|RS3_MOUSE	8RS3_MOUSE	N/A	N/A	24	TRUE	3.93756e+06	4.02881e+06	3.25196e+06	4.35899e+06	4.28371e+06	4.44532e+06	4.23781e+06	3.55999e+06	4.25957e+06	4.97583e+06	4.99977e+06	4.92138e+06
375	375	Q6IRU2|TPM4_MOUSE	TPM4_MOUSE	N/A	N/A	9	TRUE	259826	630960	847088	573375	405247	320623	919491	367947	407756	346300	313070	340953
376	376	Q9Z1X4-3|ILF3_MOUSE	ILF3_MOUSE	N/A	N/A	1	TRUE	53620.3	14988.1	14871.7	34678	3538.6	5292.32	34162.3	2701.96	35137.1	40139.8	21711.6	40980.1
377	377	Q9DBJ1|PGAM1_MOUSE	PGAM1_MOUSE	N/A	N/A	30	TRUE	3.13285e+06	2.78472e+06	2.81939e+06	2.81233e+06	3.5185e+06	2.90227e+06	2.54421e+06	2.95181e+06	2.77904e+06	3.23819e+06	3.53239e+06	3.17214e+06
378	378	P97494|GSH1_MOUSE	GSH1_MOUSE	N/A	N/A	10	TRUE	3.31943e+06	3.4929e+06	4.63235e+06	3.76286e+06	4.05232e+06	4.13871e+06	4.87223e+06	4.02135e+06	3.55567e+06	4.03796e+06	3.30244e+06	3.3841e+06
379	379	Q8CGY8|OGT1_MOUSE	OGT1_MOUSE	N/A	N/A	25	TRUE	47985.9	32043.1	12375.2	68341.7	56637.8	25132.2	10987.4	74223	22849.6	63297.3	60840.1	7962.79
380	380	P28658|ATX10_MOUSE	ATX10_MOUSE	N/A	N/A	53	TRUE	19364.5	135797	32241.5	20244.9	22263.8	14586.9	25618.2	94793.8	26924.6	11201.7	724.566	14130
381	381	Q6R891|NEB2_MOUSE	NEB2_MOUSE	N/A	N/A	53	TRUE	5609.91	33180.5	37200.6	1074.76	17597.5	24972.1	25809.7	15929.1	6263.3	32173	10015.5	7970.27
382	382	Q8R1Q8|DC1L1_MOUSE	DC1L1_MOUSE	N/A	N/A	44	TRUE	220652	190385	164144	246333	230877	177964	170710	157134	148715	159563	170751	175926
383	383	P11276|FINC_MOUSE	FINC_MOUSE	N/A	N/A	31	TRUE	398796	520092	307329	568140	564982	570583	390973	345894	348326	550480	638664	504489
384	384	Q8VCT4|CES1D_MOUSE	CES1D_MOUSE	N/A	N/A	59	TRUE	1.83363e+07	1.4831e+07	9.3994e+06	1.25098e+07	1.41689e+07	1.29875e+07	1.07086e+07	1.1443e+07	1.01401e+07	9.01041e+06	8.20079e+06	9.36245e+06
385	385	Q922B2|SYDC_MOUSE	SYDC_MOUSE	N/A	N/A	4	TRUE	533752	645533	574558	671961	616683	648385	682786	673882	730962	721744	798775	598664
386	386	O08810|U5S1_MOUSE	U5S1_MOUSE	N/A	N/A	16	TRUE	70575.5	100591	63551.6	109669	33409.5	64434.6	88551.8	86574.2	36393.5	48974.7	107964	66483.8
387	387	P56593|CP2AC_MOUSE	CP2AC_MOUSE	N/A	N/A	16	TRUE	6.29993e+06	7.29849e+06	6.38888e+06	6.1837e+06	8.23748e+06	7.0551e+06	5.93724e+06	7.89763e+06	6.50673e+06	7.11795e+06	7.62357e+06	6.23832e+06
388	388	Q9WVJ2|PSD13_MOUSE	PSD13_MOUSE	N/A	N/A	44	TRUE	101961	321831	258348	327507	370780	123360	179548	344715	319022	323515	372932	171021
389	389	P11798|KCC2A_MOUSE	KCC2A_MOUSE	N/A	N/A	28	TRUE	9277.84	858.93	1212.67	4026.41	3305.11	8241.05	10359.5	1898.82	3258.43	739.454	944.882	4263.21
390	390	Q99MI1|RB6I2_MOUSE	RB6I2_MOUSE	N/A	N/A	45	TRUE	97064.8	61043.1	31588.1	62397.5	64655.3	57623.1	99753.1	69262.4	46344.7	36543.4	87622.1	30201.4
391	391	Q99JY9|ARP3_MOUSE	ARP3_MOUSE	N/A	N/A	4	TRUE	510717	725537	550271	573037	769551	686179	478852	558486	1.08298e+06	730861	882317	612192
392	392	P35700|PRDX1_MOUSE	PRDX1_MOUSE	N/A	N/A	34	TRUE	1.48764e+07	1.41606e+07	1.31316e+07	1.3154e+07	1.39935e+07	1.28117e+07	1.43661e+07	1.3818e+07	1.16274e+07	1.34674e+07	1.35253e+07	1.26262e+07
393	393	P60469|LIPA3_MOUSE	LIPA3_MOUSE	N/A	N/A	51	TRUE	64476.5	6945.52	27941.3	105054	22937.7	19866.5	77786.7	17591.2	21349.6	17441.6	40299.3	68899.9
394	394	Q61147|CERU_MOUSE	CERU_MOUSE	N/A	N/A	33	TRUE	894750	965096	1.39223e+06	1.04274e+06	710385	781797	906590	979627	933164	974300	1.17429e+06	1.2882e+06
395	395	Q9CW03|SMC3_MOUSE	SMC3_MOUSE	N/A	N/A	59	TRUE	24270.8	53148.9	33229.5	40714.5	8307.36	24664.5	100948	7705.04	12760.5	16589.2	22761.3	62020.5
396	396	P26043|RADI_MOUSE	RADI_MOUSE	N/A	N/A	17	TRUE	1.05949e+06	781286	545004	607608	641878	530169	466703	693974	578410	554233	743080	569819
397	397	P33267|CP2F2_MOUSE	CP2F2_MOUSE	N/A	N/A	4	TRUE	1.19008e+07	1.18405e+07	1.02862e+07	1.07462e+07	1.2497e+07	1.07557e+07	1.22548e+07	7.56685e+06	1.15757e+07	1.16184e+07	9.6053e+06	1.0082e+07
398	398	Q61176|ARGI1_MOUSE	ARGI1_MOUSE	N/A	N/A	48	TRUE	2.32889e+07	3.75845e+07	4.49411e+07	3.58954e+07	3.03706e+07	4.31827e+07	2.13334e+07	3.33372e+07	2.60944e+07	3.28665e+07	2.72062e+07	3.66106e+07
399	399	P97351|RS3A_MOUSE	RS3A_MOUSE	N/A	N/A	6	TRUE	2.15785e+06	1.71829e+06	1.51131e+06	1.12967e+06	882792	1.27046e+06	2.13732e+06	2.1074e+06	1.90927e+06	939083	1.96933e+06	1.8151e+06
400	400	O35488|S27A2_MOUSE	S27A2_MOUSE	N/A	N/A	10	TRUE	7.4813e+06	6.48782e+06	6.05488e+06	7.77202e+06	6.55934e+06	6.50184e+06	4.76604e+06	5.11374e+06	5.21205e+06	5.03264e+06	3.92686e+06	5.12247e+06
401	401	Q9QXL2|KI21A_MOUSE	KI21A_MOUSE	N/A	N/A	61	TRUE	25567.5	25049.5	24764.3	38605	19797	18705	25071.5	76530.7	27636.4	40613.1	24859.3	27006.3
402	402	Q8BTI8|SRRM2_MOUSE	SRRM2_MOUSE	N/A	N/A	16	TRUE	50100.4	91370.3	32978.1	78298.5	147159	53844.2	55196.6	87481.4	55782.7	47071.5	188247	32239
403	403	P12970|RL7A_MOUSE	RL7A_MOUSE	N/A	N/A	21	TRUE	2.74096e+06	1.22661e+06	997655	2.36169e+06	1.4643e+06	2.18224e+06	3.31695e+06	1.22594e+06	3.34251e+06	3.50321e+06	907211	3.51304e+06
404	404	P05063|ALDOC_MOUSE	ALDOC_MOUSE	N/A	N/A	63	TRUE	255618	208649	233536	210261	144032	178434	189391	228730	160332	150450	280727	296171
405	405	P62196|PRS8_MOUSE	PRS8_MOUSE	N/A	N/A	28	TRUE	1.80406e+06	1.26424e+06	1.74565e+06	1.77082e+06	1.49396e+06	1.84195e+06	1.84848e+06	1.53949e+06	1.67095e+06	1.64811e+06	1.78359e+06	1.63329e+06
406	406	Q61233|PLSL_MOUSE	PLSL_MOUSE	N/A	N/A	9	TRUE	1.4746e+06	933066	1.93046e+06	1.65756e+06	1.28218e+06	1.24482e+06	1.16522e+06	1.11589e+06	1.11229e+06	775209	1.30745e+06	1.15627e+06
407	407	P62259|1433E_MOUSE	1433E_MOUSE	N/A	N/A	45	TRUE	1.10481e+06	1.1283e+06	899967	943159	739020	921821	681469	1.05499e+06	880359	849645	933688	793733
408	408	Q58A65-2|JIP4_MOUSE	JIP4_MOUSE	N/A	N/A	53	TRUE	17736	18443.1	27648.9	11409.1	11956.2	16837.2	8145.06	23421.1	18260.3	7539.23	16646.9	5436.51
409	409	Q8QZY1|EIF3L_MOUSE	EIF3L_MOUSE	N/A	N/A	25	TRUE	709962	784380	629246	697449	726123	531235	643906	462911	1.03581e+06	856307	1.07283e+06	975157
410	410	Q91WU0|CES1F_MOUSE	CES1F_MOUSE	N/A	N/A	1	TRUE	8.12937e+06	5.92555e+06	7.03049e+06	7.64715e+06	6.10193e+06	7.14361e+06	6.81339e+06	6.92348e+06	7.8892e+06	6.91415e+06	6.37713e+06	7.58993e+06
411	411	Q8BWF0|SSDH_MOUSE	SSDH_MOUSE	N/A	N/A	15	TRUE	1.55786e+06	1.67129e+06	1.49152e+06	1.53684e+06	1.39144e+06	1.81299e+06	1.74445e+06	1.24885e+06	1.36935e+06	1.2696e+06	1.2121e+06	1.06104e+06
412	412	Q9DBF1-2|AL7A1_MOUSE	AL7A1_MOUSE	N/A	N/A	14	TRUE	3.15562e+06	4.45173e+06	3.79754e+06	4.0523e+06	4.88296e+06	4.71325e+06	2.2121e+06	4.34276e+06	3.5642e+06	3.4894e+06	4.04278e+06	3.79714e+06
413	413	Q3UEG6|AGT2_MOUSE	AGT2_MOUSE	N/A	N/A	8	TRUE	5.05203e+06	4.5262e+06	1.99237e+06	3.86841e+06	5.80674e+06	5.13278e+06	4.97819e+06	3.52109e+06	4.42862e+06	5.31414e+06	5.20419e+06	4.69116e+06
414	414	Q9JIK5|DDX21_MOUSE	DDX21_MOUSE	N/A	N/A	41	TRUE	81559	55520.4	79287.1	113565	151638	142647	63197.8	178723	153049	62743.5	142485	133820
415	415	Q61548|AP180_MOUSE	AP180_MOUSE	N/A	N/A	50	TRUE	16402.4	12336.8	41089.3	5143.73	2345.76	22323.9	39396.9	8310.87	14385.4	12136.5	7656.01	8451.31
416	416	P61982|1433G_MOUSE	1433G_MOUSE	N/A	N/A	28	TRUE	1.61185e+06	1.65544e+06	1.34609e+06	1.31631e+06	966501	1.35984e+06	1.10601e+06	1.21237e+06	1.79377e+06	1.40413e+06	766905	1.62094e+06
417	417	B9EKR1|PRPTZ_MOUSE	PRPTZ_MOUSE	N/A	N/A	49	TRUE	28756.7	37974.3	12167.4	2411.64	13962.6	16167.4	7322.95	40425	7866.75	27892.5	5803.9	38299.4
418	418	P54071|IDHP_MOUSE	IDHP_MOUSE	N/A	N/A	20	TRUE	3.88769e+06	4.47205e+06	6.35555e+06	4.82832e+06	3.86013e+06	3.96387e+06	2.81349e+06	3.36772e+06	3.29045e+06	3.04074e+06	3.49969e+06	3.70911e+06
419	419	Q9ER72|SYCC_MOUSE	SYCC_MOUSE	N/A	N/A	53	TRUE	10134.9	5172.88	23156.3	16176.6	19752.8	28155	16790.1	4077.26	17137.2	26676.2	9511.13	2447.67
420	420	P97310|MCM2_MOUSE	MCM2_MOUSE	N/A	N/A	28	TRUE	15203	7956.05	55137.7	38690.9	4132.14	19155.5	63293.9	60333.9	48086.3	19414.7	5795.35	47070.1
421	421	P27659|RL3_MOUSE	9RL3_MOUSE	N/A	N/A	15	TRUE	1.24659e+06	1.11e+06	815945	832784	526737	1.38348e+06	871152	972176	852126	982815	899330	1.16018e+06
422	422	Q8QZT1|THIL_MOUSE	THIL_MOUSE	N/A	N/A	22	TRUE	2.77595e+06	2.44183e+06	2.89391e+06	2.05367e+06	2.50398e+06	2.37381e+06	1.99156e+06	2.1394e+06	2.3887e+06	1.99625e+06	2.45575e+06	2.05411e+06
423	423	P43406|ITAV_MOUSE	ITAV_MOUSE	N/A	N/A	41	TRUE	235525	794736	38925.3	362789	450136	267522	994147	462490	463315	626078	1.07887e+06	176170
424	424	P02088|HBB1_MOUSE	HBB1_MOUSE	N/A	N/A	45	TRUE	8.81167e+06	4.00187e+07	1.95186e+07	2.36624e+07	3.56573e+06	2.89596e+07	5.50392e+07	5.45924e+07	7.95902e+07	6.09043e+07	1.62549e+07	2.34924e+07
425	425	Q9Z2I9|SUCB1_MOUSE	SUCB1_MOUSE	N/A	N/A	18	TRUE	5.09819e+06	4.76973e+06	4.15475e+06	4.67169e+06	4.31869e+06	4.48092e+06	5.42442e+06	4.40915e+06	4.62828e+06	4.44503e+06	4.14843e+06	4.04906e+06
426	426	O35490|BHMT1_MOUSE	BHMT1_MOUSE	N/A	N/A	6	TRUE	2.52004e+07	2.3264e+07	9.55301e+06	1.73843e+07	2.56044e+07	2.46442e+07	2.80139e+07	1.10164e+07	2.33088e+07	1.73654e+07	1.65598e+07	2.27587e+07
427	427	P27046|MA2A1_MOUSE	MA2A1_MOUSE	N/A	N/A	3	TRUE	828449	994572	1.11042e+06	843881	851097	864072	697766	945617	941941	761074	566061	843738
428	428	P46096|SYT1_MOUSE	SYT1_MOUSE	N/A	N/A	41	TRUE	6958.87	4117.61	2943.09	10481.5	5068.53	10701.1	15471.9	40925.2	5165.21	2584.49	19451.4	7700.86
429	429	O88428|PAPS2_MOUSE	PAPS2_MOUSE	N/A	N/A	7	TRUE	2.60069e+06	2.52247e+06	1.68024e+06	2.05005e+06	1.86648e+06	2.09799e+06	1.37882e+06	1.65196e+06	1.47481e+06	1.50458e+06	1.74551e+06	1.98958e+06
430	430	Q9DBG6|RPN2_MOUSE	RPN2_MOUSE	N/A	N/A	28	TRUE	1.28167e+06	1.05351e+06	1.22858e+06	912369	1.2234e+06	1.53726e+06	912910	1.04207e+06	1.44562e+06	1.50715e+06	1.45678e+06	1.99143e+06
431	431	P46735|MYO1B_MOUSE	MYO1B_MOUSE	N/A	N/A	9	TRUE	379785	431960	704608	588429	696485	579885	807347	566124	550114	421270	467259	555433
432	432	Q9JME5|AP3B2_MOUSE	AP3B2_MOUSE	N/A	N/A	8	TRUE	60355.2	34906.4	32557.2	24115.1	4516.33	2152.65	15992.5	1422.84	5000.09	4133.74	6551.09	12585.9
433	433	P46935|NEDD4_MOUSE	NEDD4_MOUSE	N/A	N/A	45	TRUE	318318	115762	403358	138262	199873	210350	237380	235396	280243	150634	161702	262698
434	434	O08709|PRDX6_MOUSE	PRDX6_MOUSE	N/A	N/A	20	TRUE	8.00839e+06	1.50309e+07	1.7665e+07	1.23415e+07	1.70366e+07	1.69494e+07	1.45328e+07	1.77792e+07	1.40312e+07	1.34469e+07	1.23221e+07	1.52965e+07
435	435	P05784|K1C18_MOUSE	K1C18_MOUSE	N/A	N/A	45	TRUE	3.87174e+06	5.80581e+06	4.49362e+06	5.01009e+06	3.61241e+06	5.18856e+06	5.95736e+06	4.7169e+06	4.28957e+06	4.715e+06	5.26314e+06	5.73133e+06
436	436	Q9Z1F9|SAE2_MOUSE	SAE2_MOUSE	N/A	N/A	6	TRUE	21766.6	8069.02	17004.5	16142.5	13549.3	15864.7	20732.2	13627.1	5630.64	12984.4	10204.4	34644.6
437	437	Q91XV3|BASP1_MOUSE	BASP1_MOUSE	N/A	N/A	50	TRUE	68647.9	26128.4	37008.5	84203.1	46244.1	58696.8	29857.1	87175	74739.9	36109.6	42322.3	29740.8
438	438	Q8VDP4|CCAR2_MOUSE	CCAR2_MOUSE	N/A	N/A	7	TRUE	84999.2	55037.4	98571.9	103792	90199.9	76472.2	112234	57828.7	36176.7	43918.5	80351.9	59221.3
439	439	P52825|CPT2_MOUSE	CPT2_MOUSE	N/A	N/A	20	TRUE	4.06955e+06	3.71591e+06	3.12523e+06	3.14959e+06	3.60302e+06	3.92488e+06	3.022e+06	2.62091e+06	2.84833e+06	2.39663e+06	2.52733e+06	3.58744e+06
440	440	P13707|GPDA_MOUSE	GPDA_MOUSE	N/A	N/A	5	TRUE	3.52721e+06	2.44289e+06	3.1901e+06	3.54106e+06	2.12957e+06	4.02678e+06	3.32329e+06	1.94841e+06	3.18828e+06	2.98536e+06	2.32493e+06	3.16823e+06
441	441	Q60875|ARHG2_MOUSE	ARHG2_MOUSE	N/A	N/A	28	TRUE	71522.1	9997.4	75429.2	73666.7	70795.3	40259.8	80473.4	78634.9	50454.4	138107	9754.69	32115.7
442	442	Q91VI7|RINI_MOUSE	RINI_MOUSE	N/A	N/A	28	TRUE	1.20688e+06	1.34413e+06	920879	1.53677e+06	1.36496e+06	1.44679e+06	1.30753e+06	1.14916e+06	1.11696e+06	1.12313e+06	564146	1.18862e+06
443	443	Q8BGD9|IF4B_MOUSE	IF4B_MOUSE	N/A	N/A	1	TRUE	266462	161743	141226	199058	81222.2	229135	333605	116464	393834	176712	96446.9	233691
444	444	Q61941|NNTM_MOUSE	NNTM_MOUSE	N/A	N/A	6	TRUE	2.80576e+06	3.28251e+06	2.28664e+06	2.47591e+06	2.14761e+06	3.0394e+06	2.87229e+06	3.43751e+06	2.70712e+06	2.57082e+06	2.76105e+06	2.86515e+06
445	445	P14869|RLA0_MOUSE	RLA0_MOUSE	N/A	N/A	51	TRUE	2.08763e+06	2.25101e+06	2.4134e+06	1.9461e+06	1.73912e+06	2.13719e+06	2.14889e+06	3.3186e+06	3.283e+06	2.30469e+06	1.69537e+06	2.82396e+06
446	446	Q99MN1|SYK_MOUSE	1SYK_MOUSE	N/A	N/A	14	TRUE	822249	946932	783926	690071	737979	662877	816767	855331	617809	783710	674310	857368
447	447	Q8CHT0|AL4A1_MOUSE	AL4A1_MOUSE	N/A	N/A	63	TRUE	8.21656e+06	9.56613e+06	9.069e+06	8.63783e+06	6.7696e+06	9.57721e+06	8.96245e+06	7.82671e+06	8.74996e+06	6.21601e+06	3.52353e+06	8.41382e+06
448	448	Q99K85|SERC_MOUSE	SERC_MOUSE	N/A	N/A	6	TRUE	16243.3	34374.8	4343.05	9766.63	1001.33	31553.3	44366.5	1337.15	36940.3	15341.5	43340.2	19146
449	449	P49429|HPPD_MOUSE	HPPD_MOUSE	N/A	N/A	34	TRUE	2.02957e+07	1.34914e+07	1.60106e+07	1.05145e+07	2.15774e+07	1.84929e+07	1.1897e+07	2.27202e+07	1.16756e+07	1.93997e+07	2.10946e+07	1.10187e+07
450	450	Q8C1B7|SEP11_MOUSE	SEP11_MOUSE	N/A	N/A	45	TRUE	44150.4	23893.4	24163.1	13116	12381.5	8069.09	26118.9	18891.3	7949.53	9809.63	33445.4	28045.7
451	451	P35486|ODPA_MOUSE	ODPA_MOUSE	N/A	N/A	10	TRUE	2.05698e+06	1.37618e+06	1.9366e+06	1.5137e+06	453097	693283	1.06401e+06	1.15464e+06	938746	851382	845239	1.12281e+06
452	452	P20918|PLMN_MOUSE	PLMN_MOUSE	N/A	N/A	2	TRUE	1.23953e+06	1.16667e+06	1.04138e+06	741093	939213	1.05451e+06	1.25149e+06	957469	960827	1.73544e+06	593023	1.27799e+06
453	453	Q8R050|ERF3A_MOUSE	ERF3A_MOUSE	N/A	N/A	28	TRUE	418183	383482	253900	520734	234974	765452	462914	391944	477017	760053	452399	735538
454	454	P10852-2|4F2_MOUSE	24F2_MOUSE	N/A	N/A	50	TRUE	118833	48768.1	70248.9	115754	71076.5	27090.2	132724	169892	139350	53479.4	18388.2	34277.8
455	455	Q9WUM4|COR1C_MOUSE	COR1C_MOUSE	N/A	N/A	44	TRUE	72401	13519.9	16477.2	7627.18	11947.6	4493.57	15777.8	5048.07	8969.5	2835.04	59202.2	14347.2
456	456	P32921-2|SYWC_MOUSE	SYWC_MOUSE	N/A	N/A	20	TRUE	91766.8	129488	171698	142837	221159	106919	62352.3	14919.3	162482	111930	109430	118003
457	457	P68040|RACK1_MOUSE	RACK1_MOUSE	N/A	N/A	6	TRUE	1.38973e+06	1.36682e+06	757878	1.18377e+06	1.21366e+06	1.37286e+06	1.31864e+06	1.03218e+06	1.31297e+06	1.23412e+06	1.29719e+06	1.44669e+06
458	458	Q9QXX4|CMC2_MOUSE	CMC2_MOUSE	N/A	N/A	57	TRUE	8.51644e+06	7.91737e+06	5.95885e+06	6.60724e+06	8.12884e+06	8.2575e+06	7.48399e+06	7.52009e+06	7.13495e+06	7.06611e+06	5.54962e+06	6.80132e+06
459	459	Q8C7X2-2|EMC1_MOUSE	EMC1_MOUSE	N/A	N/A	28	TRUE	202553	143403	159522	225205	76960.9	268661	84831.3	162046	178935	438860	99451.2	112751
460	460	Q8BUV3|GEPH_MOUSE	GEPH_MOUSE	N/A	N/A	30	TRUE	489003	984059	532355	494785	1.11194e+06	863006	541951	723613	863079	860441	989395	837133
461	461	Q8BMF4|ODP2_MOUSE	ODP2_MOUSE	N/A	N/A	8	TRUE	778509	426760	555523	224215	246936	184314	200493	38657.4	147200	60306.4	141070	231147
462	462	P01029|CO4B_MOUSE	CO4B_MOUSE	N/A	N/A	62	TRUE	538393	725377	724969	525722	505129	588316	658232	845854	837796	863281	1.0702e+06	743328
463	463	Q9QXD6|F16P1_MOUSE	F16P1_MOUSE	N/A	N/A	49	TRUE	1.28899e+07	1.37732e+07	1.40697e+07	1.45446e+07	1.73505e+07	1.36103e+07	1.33125e+07	1.62106e+07	1.64035e+07	1.48173e+07	1.67076e+07	1.52555e+07
464	464	P15105|GLNA_MOUSE	GLNA_MOUSE	N/A	N/A	1	TRUE	5.21328e+06	3.96479e+06	4.00988e+06	3.24196e+06	3.40274e+06	4.25982e+06	4.10783e+06	3.68921e+06	6.61587e+06	5.09278e+06	3.43382e+06	3.52746e+06
465	465	P50580|PA2G4_MOUSE	PA2G4_MOUSE	N/A	N/A	21	TRUE	1.21932e+06	1.35376e+06	733578	1.04195e+06	656202	1.1537e+06	1.34208e+06	1.18983e+06	1.1814e+06	1.22843e+06	856521	1.37904e+06
466	466	Q9CPV4|GLOD4_MOUSE	GLOD4_MOUSE	N/A	N/A	28	TRUE	1.6355e+06	1.508e+06	1.67134e+06	1.46822e+06	1.57937e+06	1.59771e+06	1.87975e+06	1.64297e+06	1.50116e+06	1.52864e+06	1.08144e+06	1.61127e+06
467	467	O70475|UGDH_MOUSE	UGDH_MOUSE	N/A	N/A	45	TRUE	6.29541e+06	6.66653e+06	4.73656e+06	5.14417e+06	4.34793e+06	5.6966e+06	3.59181e+06	5.53582e+06	4.81889e+06	5.18541e+06	5.14058e+06	5.92057e+06
468	468	Q9D8N0|EF1G_MOUSE	EF1G_MOUSE	N/A	N/A	4	TRUE	2.76308e+06	2.89767e+06	1.18352e+06	2.17091e+06	2.45547e+06	3.06741e+06	2.53427e+06	3.40399e+06	3.32516e+06	3.56619e+06	3.18056e+06	3.28613e+06
469	469	P10107|ANXA1_MOUSE	ANXA1_MOUSE	N/A	N/A	28	TRUE	175628	119615	181130	143860	94241.5	106248	22078.4	103437	197585	108957	126083	157619
470	470	Q9Z140|CPNE6_MOUSE	CPNE6_MOUSE	N/A	N/A	2	TRUE	21145.3	27829.7	28957.2	18455.2	5696.57	25249.8	43797.1	19783	26982.9	66110.3	42206.1	23463.5
471	471	Q99K48|NONO_MOUSE	NONO_MOUSE	N/A	N/A	5	TRUE	283916	285205	206580	388160	139090	406595	293592	335318	398596	281632	365287	316926
472	472	Q9D6Z1|NOP56_MOUSE	NOP56_MOUSE	N/A	N/A	19	TRUE	62983.4	54499	74848.3	91441.9	68992.7	52338.8	47748.9	67705.9	72005.3	30455.8	97406.8	75808.3
473	473	P16332|MUTA_MOUSE	MUTA_MOUSE	N/A	N/A	53	TRUE	2.69201e+06	3.13663e+06	6.23419e+06	3.75582e+06	4.09887e+06	3.50142e+06	2.70888e+06	3.64851e+06	2.6496e+06	2.5813e+06	3.173e+06	2.90507e+06
474	474	P97742|CPT1A_MOUSE	CPT1A_MOUSE	N/A	N/A	53	TRUE	977896	1.25626e+06	1.44529e+06	1.03909e+06	1.01189e+06	867959	1.59208e+06	1.12372e+06	1.39473e+06	1.20533e+06	1.18368e+06	881198
475	475	Q9DB77|QCR2_MOUSE	QCR2_MOUSE	N/A	N/A	28	TRUE	2.39198e+06	2.09045e+06	1.75989e+06	1.47843e+06	1.27488e+06	2.15388e+06	1.83357e+06	1.23139e+06	2.2816e+06	1.76716e+06	1.30696e+06	1.82797e+06
476	476	O08638|MYH11_MOUSE	MYH11_MOUSE	N/A	N/A	53	TRUE	623088	340079	363889	448279	203001	343639	263128	378546	336045	272639	300345	239676
477	477	P70694|DHB5_MOUSE	DHB5_MOUSE	N/A	N/A	23	TRUE	8.68085e+06	7.23536e+06	8.17407e+06	5.89038e+06	7.10749e+06	1.17034e+07	1.10547e+07	5.39047e+06	1.01303e+07	1.24912e+07	7.48462e+06	6.01944e+06
478	478	P26638|SYSC_MOUSE	SYSC_MOUSE	N/A	N/A	44	TRUE	1.09514e+06	1.07976e+06	1.62227e+06	1.43057e+06	1.45189e+06	1.10758e+06	966911	1.13268e+06	1.3e+06	1.34388e+06	1.41772e+06	1.43177e+06
479	479	Q91YT0|NDUV1_MOUSE	NDUV1_MOUSE	N/A	N/A	20	TRUE	2.5418e+06	2.50454e+06	2.89227e+06	2.17561e+06	2.50394e+06	2.28984e+06	1.75977e+06	2.53815e+06	2.08609e+06	2.05382e+06	1.92117e+06	2.0171e+06
480	480	P55096|ABCD3_MOUSE	ABCD3_MOUSE	N/A	N/A	20	TRUE	3.72283e+06	2.28062e+06	4.11043e+06	2.91418e+06	3.42108e+06	3.11977e+06	1.6046e+06	1.61534e+06	2.0063e+06	1.66179e+06	2.23242e+06	2.20497e+06
481	481	P27612|PLAP_MOUSE	PLAP_MOUSE	N/A	N/A	28	TRUE	219303	195551	162853	185831	161610	192637	217870	145729	182610	244589	180185	213281
482	482	Q99JI4|PSMD6_MOUSE	PSMD6_MOUSE	N/A	N/A	58	TRUE	574821	436863	426362	968689	671255	503581	460569	604177	406066	546509	442009	468303
483	483	Q8BVE3|VATH_MOUSE	VATH_MOUSE	N/A	N/A	13	TRUE	182455	347144	200032	187563	116378	114741	260273	129603	226321	97880.5	40611.6	118521
484	484	O35643|AP1B1_MOUSE	AP1B1_MOUSE	N/A	N/A	45	TRUE	312875	427281	615608	480616	439853	547459	592304	650802	628753	491453	445132	645853
485	485	Q8BMA6|SRP68_MOUSE	SRP68_MOUSE	N/A	N/A	4	TRUE	161919	155246	81706.5	261305	344402	152978	276159	247092	109110	421953	284738	216451
486	486	B2RXS4|PLXB2_MOUSE	PLXB2_MOUSE	N/A	N/A	61	TRUE	72194.2	47628	88479.7	59733.5	40465.9	57370.8	92680.8	104790	62276.6	109672	74696.9	44869.9
487	487	Q3UJB9|EDC4_MOUSE	EDC4_MOUSE	N/A	N/A	21	TRUE	17496.5	1019.84	1555.51	6529.57	5029.15	1455.71	33521.1	1660.89	22128.9	4637.34	994.449	602.726
488	488	Q80UG2|PLXA4_MOUSE	PLXA4_MOUSE	N/A	N/A	34	TRUE	920356	517177	733063	429741	755431	554530	672762	848878	38270.2	772558	639417	434728
489	489	Q9DCD0|6PGD_MOUSE	6PGD_MOUSE	N/A	N/A	58	TRUE	1.26486e+06	1.24619e+06	1.44634e+06	1.61685e+06	1.11524e+06	1.2712e+06	766672	768760	1.1299e+06	999825	698288	987826
490	490	Q6ZWX6|IF2A_MOUSE	IF2A_MOUSE	N/A	N/A	14	TRUE	514532	680919	422977	626655	590464	647695	852430	986432	584248	657492	730225	444921
491	491	Q9D8W5|PSD12_MOUSE	PSD12_MOUSE	N/A	N/A	9	TRUE	431528	424389	569011	359917	410690	364173	248320	369292	323198	412815	325693	331456
492	492	Q922R8|PDIA6_MOUSE	PDIA6_MOUSE	N/A	N/A	24	TRUE	2.62973e+06	2.62156e+06	2.46727e+06	2.34117e+06	2.36822e+06	2.77244e+06	2.6453e+06	2.57556e+06	3.23166e+06	3.63224e+06	2.93624e+06	4.40036e+06
493	493	P49312|ROA1_MOUSE	ROA1_MOUSE	N/A	N/A	15	TRUE	2896.92	2500.75	1559.24	1221.78	1025.47	1869.01	7057.12	3572.82	957.865	1500.33	1507.02	1441.22
494	494	Q91W50|CSDE1_MOUSE	CSDE1_MOUSE	N/A	N/A	8	TRUE	534196	442756	381632	495460	524763	503277	471554	481355	432328	263008	294606	543220
495	495	Q05D44|IF2P_MOUSE	IF2P_MOUSE	N/A	N/A	38	TRUE	244947	221059	330339	212450	196900	215359	182071	214150	251461	273185	296502	188758
496	496	Q8VC30|TKFC_MOUSE	TKFC_MOUSE	N/A	N/A	30	TRUE	9.95208e+06	1.11157e+07	1.12737e+07	9.94246e+06	9.92485e+06	1.06001e+07	4.99e+06	6.50853e+06	6.53717e+06	7.83535e+06	6.18796e+06	6.60304e+06
497	497	Q64374|RGN_MOUSE	4RGN_MOUSE	N/A	N/A	23	TRUE	9.83027e+06	1.08889e+07	6.31245e+06	8.6631e+06	7.48516e+06	8.58415e+06	8.92239e+06	1.09945e+07	6.9258e+06	9.17922e+06	9.06775e+06	8.35398e+06
498	498	Q921G7|ETFD_MOUSE	ETFD_MOUSE	N/A	N/A	17	TRUE	5.38292e+06	4.72779e+06	3.65055e+06	3.85386e+06	4.30545e+06	4.27337e+06	5.98434e+06	3.28273e+06	4.20584e+06	3.62546e+06	4.00504e+06	4.27053e+06
499	499	Q9CZ13|QCR1_MOUSE	QCR1_MOUSE	N/A	N/A	41	TRUE	6.45071e+06	7.63494e+06	7.05179e+06	6.09432e+06	8.78353e+06	6.30528e+06	7.68167e+06	8.50953e+06	7.38608e+06	7.56569e+06	8.95598e+06	6.80555e+06
500	500	P61222|ABCE1_MOUSE	ABCE1_MOUSE	N/A	N/A	9	TRUE	72966.4	37401	83196.6	45648.6	96331.3	56954.8	78771.2	47220.4	103369	85237.7	86179.6	45761
501	501	Q9EQF5|DPYS_MOUSE	DPYS_MOUSE	N/A	N/A	24	TRUE	1.42063e+06	1.8828e+06	1.63559e+06	1.3176e+06	1.40813e+06	1.96193e+06	1.62948e+06	2.61532e+06	1.82383e+06	2.01832e+06	2.16293e+06	2.37955e+06
502	502	Q99L45|IF2B_MOUSE	IF2B_MOUSE	N/A	N/A	10	TRUE	370543	802111	461559	733984	669438	846470	1.31954e+06	889246	658796	793959	896037	1.00792e+06
503	503	P54869|HMCS2_MOUSE	HMCS2_MOUSE	N/A	N/A	21	TRUE	7.21704e+07	5.12338e+07	3.45195e+07	3.0793e+07	4.72649e+07	5.6186e+07	5.63454e+07	4.56958e+07	5.00843e+07	4.62223e+07	3.24921e+07	4.52473e+07
504	504	Q68FF6|GIT1_MOUSE	GIT1_MOUSE	N/A	N/A	8	TRUE	48837.1	8667.54	6177.18	4359.79	7590.28	77017.9	13582.8	11727.3	9075.9	1914.47	1687.56	24009.2
505	505	Q9Z0X1|AIFM1_MOUSE	AIFM1_MOUSE	N/A	N/A	6	TRUE	3.12591e+06	2.58878e+06	2.05592e+06	1.87287e+06	2.14027e+06	3.00616e+06	2.46025e+06	2.40066e+06	2.93947e+06	2.04642e+06	2.97246e+06	2.48536e+06
506	506	Q93092|TALDO_MOUSE	TALDO_MOUSE	N/A	N/A	24	TRUE	1.36708e+06	1.17668e+06	1.29789e+06	1.05256e+06	552703	1.40504e+06	1.32199e+06	816007	1.73145e+06	1.25365e+06	1.09866e+06	1.09062e+06
507	507	Q9JLJ2|AL9A1_MOUSE	AL9A1_MOUSE	N/A	N/A	45	TRUE	8.27195e+06	8.02607e+06	7.36918e+06	7.38384e+06	6.35282e+06	8.04347e+06	7.12961e+06	8.02921e+06	6.41567e+06	5.9895e+06	5.52152e+06	5.55685e+06
508	508	Q9WTM5|RUVB2_MOUSE	RUVB2_MOUSE	N/A	N/A	6	TRUE	222067	358419	185399	265955	234204	270129	290511	297344	286505	305542	305962	244102
509	509	P16015|CAH3_MOUSE	CAH3_MOUSE	N/A	N/A	2	TRUE	4.61947e+07	4.21279e+07	2.49548e+07	4.36237e+07	3.00222e+07	5.26293e+07	6.3054e+07	5.53521e+07	5.5438e+07	5.88218e+07	4.37471e+07	4.91923e+07
510	510	Q9JLV5|CUL3_MOUSE	CUL3_MOUSE	N/A	N/A	28	TRUE	133271	38788.3	24667	214879	54147.6	35797.2	222692	20906.7	27032.1	12110	59567.2	95522.7
511	511	Q8CFX1|G6PE_MOUSE	G6PE_MOUSE	N/A	N/A	4	TRUE	1.805e+06	1.4861e+06	937907	1.16055e+06	1.16043e+06	1.50725e+06	1.04231e+06	1.28168e+06	1.22489e+06	1.25643e+06	1.34546e+06	1.32631e+06
512	512	O35639|ANXA3_MOUSE	ANXA3_MOUSE	N/A	N/A	30	TRUE	137874	246976	38485.9	84669.2	260666	70196.6	86618.5	65870.6	65038.5	68745.8	73407.4	120768
513	513	O08529|CAN2_MOUSE	CAN2_MOUSE	N/A	N/A	58	TRUE	335044	493118	244728	512341	359056	457257	289804	299393	401738	371972	334646	322311
514	514	Q7TQF7|AMPH_MOUSE	AMPH_MOUSE	N/A	N/A	61	TRUE	64616.4	14243.5	19395.8	32347.1	49949.9	50860	82044.1	96126.8	57745.8	8973.98	44658	24137.1
515	515	Q8VC12|HUTU_MOUSE	HUTU_MOUSE	N/A	N/A	10	TRUE	7.86235e+06	6.47207e+06	6.54921e+06	6.99241e+06	8.28419e+06	7.28166e+06	3.91963e+06	5.22323e+06	5.85799e+06	6.5511e+06	4.17868e+06	5.10973e+06
516	516	Q91WL5|CP4CA_MOUSE	CP4CA_MOUSE	N/A	N/A	35	TRUE	5.21639e+06	4.42099e+06	4.6784e+06	3.26154e+06	3.9325e+06	4.12415e+06	4.97036e+06	4.8649e+06	4.12836e+06	4.20315e+06	5.47814e+06	4.7714e+06
517	517	Q8JZR0|ACSL5_MOUSE	ACSL5_MOUSE	N/A	N/A	7	TRUE	2.56825e+06	2.68461e+06	3.92504e+06	3.49266e+06	3.86539e+06	3.69808e+06	1.56149e+06	2.51342e+06	2.39911e+06	1.76153e+06	1.94275e+06	1.51082e+06
518	518	Q05421|CP2E1_MOUSE	CP2E1_MOUSE	N/A	N/A	6	TRUE	1.4255e+07	1.97157e+07	9.15484e+06	1.22462e+07	1.63744e+07	2.13054e+07	2.00535e+07	1.61249e+07	1.69106e+07	2.15356e+07	1.39882e+07	1.84009e+07
519	519	Q9D6Y9|GLGB_MOUSE	GLGB_MOUSE	N/A	N/A	8	TRUE	1.23225e+06	1.35865e+06	1.01976e+06	1.20627e+06	946260	1.4794e+06	929510	889157	735999	864685	834104	871301
520	520	Q8CG48|SMC2_MOUSE	SMC2_MOUSE	N/A	N/A	6	TRUE	12103.4	64102.8	64448.8	56266.3	32514.6	45260.4	84842	96842.8	68759.1	55380.3	67250.2	87284.3
521	521	Q8CIB5|FERM2_MOUSE	FERM2_MOUSE	N/A	N/A	10	TRUE	1.00117e+06	171766	313033	257886	189387	1.14194e+06	226771	125283	221815	273725	317855	682706
522	522	P24547|IMDH2_MOUSE	IMDH2_MOUSE	N/A	N/A	41	TRUE	180797	330825	172695	252335	291998	258365	232426	447960	209096	319150	291352	294089
523	523	Q6ZPE2|MTMR5_MOUSE	MTMR5_MOUSE	N/A	N/A	7	TRUE	12629.6	10418.5	14703.9	19881.2	12518	673.069	19088.2	16115.8	6065.28	10712.9	9954.97	14017.5
524	524	P46061|RAGP1_MOUSE	RAGP1_MOUSE	N/A	N/A	7	TRUE	64322.3	598152	168686	157637	137911	213586	96091.7	111573	147069	94008.1	168220	95765.6
525	525	Q99MN9|PCCB_MOUSE	PCCB_MOUSE	N/A	N/A	7	TRUE	2.84994e+06	2.80652e+06	3.04093e+06	2.62693e+06	2.28571e+06	2.27367e+06	2.49211e+06	2.48186e+06	1.88503e+06	2.04425e+06	1.68126e+06	2.01323e+06
526	526	Q9D6R2|IDH3A_MOUSE	IDH3A_MOUSE	N/A	N/A	24	TRUE	565514	489485	280902	723252	346120	500771	863623	732524	1.24062e+06	598716	809759	755045
527	527	Q9Z1N5|DX39B_MOUSE	DX39B_MOUSE	N/A	N/A	26	TRUE	151269	110001	149530	236161	79928.6	163898	108763	61487.6	180273	189243	202188	179239
528	528	Q9D819|IPYR_MOUSE	IPYR_MOUSE	N/A	N/A	46	TRUE	2.50632e+06	2.97362e+06	2.26296e+06	1.9813e+06	2.77368e+06	2.95806e+06	2.37865e+06	2.68984e+06	1.63868e+06	2.67052e+06	3.35152e+06	3.10555e+06
529	529	Q9CWS0|DDAH1_MOUSE	DDAH1_MOUSE	N/A	N/A	8	TRUE	1.10685e+06	728671	673489	1.02696e+06	1.36043e+06	1.05127e+06	264625	383054	342999	322128	291249	307459
530	530	P00186|CP1A2_MOUSE	CP1A2_MOUSE	N/A	N/A	23	TRUE	5.1251e+06	6.06667e+06	4.63292e+06	4.47019e+06	6.0138e+06	6.15948e+06	5.76464e+06	7.28181e+06	5.33499e+06	5.29331e+06	6.07165e+06	7.77914e+06
531	531	Q60598|SRC8_MOUSE	SRC8_MOUSE	N/A	N/A	28	TRUE	616328	259846	234059	125343	888789	262712	365446	117165	1.21587e+06	285633	120895	367516
532	532	P49717|MCM4_MOUSE	MCM4_MOUSE	N/A	N/A	22	TRUE	110928	98699.2	123492	71146	112497	92144.6	30458.1	125682	21588.7	45769.2	26380.8	94614.4
533	533	Q3TVI8|PBIP1_MOUSE	PBIP1_MOUSE	N/A	N/A	6	TRUE	78411.8	10915.6	62938.4	43227.6	73110.8	25639.1	81164.4	131188	104736	56094.6	50233.2	36428.4
534	534	Q6ZQ58|LARP1_MOUSE	LARP1_MOUSE	N/A	N/A	45	TRUE	234744	177639	205927	152564	186986	122211	157855	213778	169575	111739	186947	174776
535	535	Q9Z2V4|PCKGC_MOUSE	PCKGC_MOUSE	N/A	N/A	8	TRUE	5.93904e+06	5.66955e+06	4.6912e+06	3.81808e+06	3.87232e+06	5.972e+06	3.26481e+06	3.34525e+06	4.6806e+06	4.70783e+06	5.71775e+06	6.07408e+06
536	536	P51174|ACADL_MOUSE	ACADL_MOUSE	N/A	N/A	7	TRUE	3.78504e+06	3.80487e+06	3.85497e+06	3.97929e+06	4.59027e+06	3.54508e+06	2.67065e+06	3.50813e+06	2.69155e+06	2.96724e+06	2.74605e+06	2.26463e+06
537	537	P18760|COF1_MOUSE	COF1_MOUSE	N/A	N/A	28	TRUE	938997	643712	712429	688030	538264	599122	650266	556684	754254	626069	684440	581265
538	538	O35887|CALU_MOUSE	CALU_MOUSE	N/A	N/A	26	TRUE	631902	749668	432918	874977	650482	721757	427089	588598	609569	610190	692363	603089
539	539	Q9QXE0|HACL1_MOUSE	HACL1_MOUSE	N/A	N/A	15	TRUE	3.04824e+06	3.33056e+06	2.0795e+06	2.90937e+06	2.77728e+06	3.04481e+06	2.47404e+06	2.90798e+06	2.32326e+06	2.26529e+06	2.40844e+06	2.06677e+06
540	540	Q8BGT5|ALAT2_MOUSE	ALAT2_MOUSE	N/A	N/A	7	TRUE	2.41393e+06	2.60283e+06	1.70787e+06	2.0246e+06	1.84359e+06	2.70724e+06	1.04057e+06	1.53093e+06	1.12596e+06	1.24821e+06	1.11769e+06	1.2938e+06
541	541	Q9QXK3|COPG2_MOUSE	COPG2_MOUSE	N/A	N/A	30	TRUE	48022.5	118467	76600	41381.2	96254.7	137091	111960	114003	98513.9	96479.1	95944.9	81742.6
542	542	P14148|RL7_MOUSE	8RL7_MOUSE	N/A	N/A	4	TRUE	3.8765e+06	4.24366e+06	2.90364e+06	3.46841e+06	3.86711e+06	3.73934e+06	3.7423e+06	4.31967e+06	3.68082e+06	4.52204e+06	4.37881e+06	4.75404e+06
543	543	Q8C1A5|THOP1_MOUSE	THOP1_MOUSE	N/A	N/A	9	TRUE	201221	161692	206171	199605	225480	282007	217509	210258	175819	258209	155310	124129
544	544	Q6ZPJ3|UBE2O_MOUSE	UBE2O_MOUSE	N/A	N/A	61	TRUE	17464.4	23039.3	38004.7	26565.8	22620.2	19753.8	27671.7	23442.8	18150.2	29788.4	34210.8	19988.8
545	545	Q9DC50|OCTC_MOUSE	OCTC_MOUSE	N/A	N/A	62	TRUE	574068	548519	1.13479e+06	737730	441079	538625	506523	589277	528925	689755	776901	626916
546	546	Q00612|G6PD1_MOUSE	G6PD1_MOUSE	N/A	N/A	24	TRUE	29988.6	15847.8	32303.3	51034.6	17208.9	28043.4	339821	396610	322458	12534.4	21044.3	12753.6
547	547	P28663|SNAB_MOUSE	SNAB_MOUSE	N/A	N/A	45	TRUE	19538.2	26377.5	7292.43	21630.2	47264.9	10185.9	2212.58	22992.9	44845.2	1220.36	21197.2	49313.8
548	548	Q9Z1G3|VATC1_MOUSE	VATC1_MOUSE	N/A	N/A	20	TRUE	31752.9	68591.6	56683.1	63612.9	39099.8	50696.3	61103.3	44565.9	14271.3	48588.3	34647	35713.1
549	549	Q99P88|NU155_MOUSE	NU155_MOUSE	N/A	N/A	6	TRUE	27938.8	27760.6	25699.2	14312.4	16280	19557.7	98533.1	29022.6	28565.2	38340.4	7692.48	27491.4
550	550	O70194|EIF3D_MOUSE	EIF3D_MOUSE	N/A	N/A	4	TRUE	124629	169128	68707.2	126762	299794	218858	206116	342383	202766	345117	271477	249431
551	551	Q6PDG5|SMRC2_MOUSE	SMRC2_MOUSE	N/A	N/A	26	TRUE	2835.63	3121.6	5612.04	8369.47	836.254	3145.25	9268.31	2751.2	1363.75	8287.25	8509.32	4164.08
552	552	O09131|GSTO1_MOUSE	GSTO1_MOUSE	N/A	N/A	21	TRUE	428779	55039.8	295640	393827	439598	481002	290464	355465	358129	396368	376971	289862
553	553	P45952|ACADM_MOUSE	ACADM_MOUSE	N/A	N/A	18	TRUE	5.08675e+06	3.71213e+06	2.35229e+06	2.34249e+06	2.03387e+06	4.55889e+06	4.28315e+06	2.54021e+06	3.91546e+06	3.86458e+06	2.9515e+06	3.66828e+06
554	554	P47856|GFPT1_MOUSE	GFPT1_MOUSE	N/A	N/A	48	TRUE	22513.2	74307.8	19302.5	14980	44495.5	66764.4	11411	103661	29016.2	2167.07	36273.7	11635.8
555	555	Q9QZQ1|AFAD_MOUSE	AFAD_MOUSE	N/A	N/A	14	TRUE	128244	73799.3	139145	110879	155296	88764.8	148805	222446	95002.1	127978	154076	100859
556	556	Q9EQK5|MVP_MOUSE	5MVP_MOUSE	N/A	N/A	7	TRUE	782983	1.19104e+06	901754	1.10032e+06	1.16127e+06	1.17944e+06	797919	807058	802165	736550	762488	788975
557	557	Q9ESD7-3|DYSF_MOUSE	DYSF_MOUSE	N/A	N/A	9	TRUE	33365.8	20742.8	76538.9	34776.8	73147.1	87566.4	57912	47155.7	59499.6	85390	78489.8	26358.3
558	558	P54775|PRS6B_MOUSE	PRS6B_MOUSE	N/A	N/A	14	TRUE	1.25228e+06	1.24987e+06	927496	1.46797e+06	1.58386e+06	1.25828e+06	1.02586e+06	1.3961e+06	1.21924e+06	1.30626e+06	1.5425e+06	722608
559	559	Q569Z6|TR150_MOUSE	TR150_MOUSE	N/A	N/A	15	TRUE	174387	214091	174388	205999	139177	199421	261547	156752	99055.1	193356	163537	263829
560	560	Q9QYB5-2|ADDG_MOUSE	ADDG_MOUSE	N/A	N/A	63	TRUE	55027.7	35901	12979.1	26636.6	1006.39	26379.4	60611.6	19826.1	22610.5	33638.5	15524.5	71640.5
561	561	P26645|MARCS_MOUSE	MARCS_MOUSE	N/A	N/A	21	TRUE	141926	51686.7	54789.4	61785.8	69338.9	69599.6	105362	96115.3	136197	98927.1	60580.5	134460
562	562	Q8BH00|AL8A1_MOUSE	AL8A1_MOUSE	N/A	N/A	7	TRUE	7.45252e+06	9.05668e+06	8.24037e+06	6.72191e+06	7.60316e+06	8.31099e+06	5.362e+06	7.75459e+06	7.12487e+06	6.29945e+06	5.70883e+06	7.78676e+06
563	563	Q9JMH6|TRXR1_MOUSE	TRXR1_MOUSE	N/A	N/A	14	TRUE	704670	771242	1.12427e+06	961941	806835	904049	557387	612041	697706	842450	1.16075e+06	1.01375e+06
564	564	P50431|GLYC_MOUSE	GLYC_MOUSE	N/A	N/A	45	TRUE	4.72054e+06	5.27267e+06	2.83423e+06	3.53868e+06	4.26857e+06	4.797e+06	4.21133e+06	4.57969e+06	4.56412e+06	3.66953e+06	3.70212e+06	3.72185e+06
565	565	P97872|FMO5_MOUSE	FMO5_MOUSE	N/A	N/A	13	TRUE	8.94689e+06	8.24807e+06	6.51572e+06	6.59747e+06	8.00738e+06	8.60623e+06	8.41134e+06	7.16243e+06	9.06623e+06	8.54971e+06	7.00404e+06	8.42086e+06
566	566	Q9CZ30|OLA1_MOUSE	OLA1_MOUSE	N/A	N/A	28	TRUE	875444	802752	526910	775466	749357	778164	888755	804329	817228	1.03884e+06	572216	988216
567	567	P47962|RL5_MOUSE	2RL5_MOUSE	N/A	N/A	29	TRUE	3.7519e+06	4.53967e+06	2.52117e+06	3.42617e+06	2.90374e+06	3.57334e+06	3.50567e+06	4.66956e+06	3.33931e+06	4.23965e+06	4.55354e+06	3.30055e+06
568	568	Q8BX70|VP13C_MOUSE	VP13C_MOUSE	N/A	N/A	53	TRUE	29503.7	38404.1	224679	36557.8	67161.7	78937.5	16452.8	72321.7	60549.2	132512	216225	23176.8
569	569	Q9CVB6|ARPC2_MOUSE	ARPC2_MOUSE	N/A	N/A	1	TRUE	211545	96764.2	167390	316140	234990	292661	255784	89408.7	213186	299664	219944	218912
570	570	Q99KJ8|DCTN2_MOUSE	DCTN2_MOUSE	N/A	N/A	16	TRUE	216160	282357	426271	429251	173133	344061	397868	403916	91362.1	340044	197329	341135
571	571	Q9JII6|AK1A1_MOUSE	AK1A1_MOUSE	N/A	N/A	45	TRUE	3.38811e+06	3.07243e+06	5.41724e+06	3.08833e+06	3.65811e+06	3.52373e+06	2.19329e+06	2.45414e+06	4.08339e+06	3.07576e+06	3.49305e+06	2.27265e+06
572	572	Q9Z2I8|SUCB2_MOUSE	SUCB2_MOUSE	N/A	N/A	44	TRUE	8.00045e+06	7.94534e+06	7.96831e+06	8.40326e+06	7.82393e+06	8.18011e+06	6.52136e+06	7.47551e+06	7.20326e+06	6.61569e+06	6.45551e+06	5.83884e+06
573	573	Q91ZW3|SMCA5_MOUSE	SMCA5_MOUSE	N/A	N/A	7	TRUE	47572.4	68295.2	69136.2	53893.8	78221.3	75591.3	7828.54	18011.4	24181.6	15407.4	8504.27	695.037
574	574	P68254|1433T_MOUSE	1433T_MOUSE	N/A	N/A	11	TRUE	809826	783896	1.45862e+06	1.01805e+06	626906	896088	757680	613322	1.10057e+06	876788	639586	962569
575	575	Q9DBN5|LONP2_MOUSE	LONP2_MOUSE	N/A	N/A	9	TRUE	638566	1.09886e+06	1.21592e+06	1.07276e+06	1.05665e+06	862817	816555	1.18377e+06	1.15266e+06	1.20615e+06	930495	1.0048e+06
576	576	Q64459|CP3AB_MOUSE	CP3AB_MOUSE	N/A	N/A	34	TRUE	1.55105e+07	1.34718e+07	9.33914e+06	6.79566e+06	1.82426e+07	1.57152e+07	1.18269e+07	1.42497e+07	1.11603e+07	1.01456e+07	1.06533e+07	1.05328e+07
577	577	P11714|CP2D9_MOUSE	CP2D9_MOUSE	N/A	N/A	23	TRUE	4.47404e+06	3.66353e+06	4.03274e+06	2.52282e+06	4.14675e+06	4.08387e+06	3.77408e+06	5.0727e+06	4.5541e+06	4.21479e+06	4.36183e+06	4.42148e+06
578	578	P53657|KPYR_MOUSE	KPYR_MOUSE	N/A	N/A	9	TRUE	5.24335e+06	5.44449e+06	8.24423e+06	6.04704e+06	6.40655e+06	7.54461e+06	2.88032e+06	3.43836e+06	4.66208e+06	3.67354e+06	3.18988e+06	3.36574e+06
579	579	Q922D4|PP6R3_MOUSE	PP6R3_MOUSE	N/A	N/A	16	TRUE	125867	147578	170332	144042	142606	132158	251657	108454	77087.4	113718	230633	120393
580	580	P08551|NFL_MOUSE	1NFL_MOUSE	N/A	N/A	9	TRUE	15514.9	40002.4	36222.3	37450.6	7250.16	20130.1	14863.4	35283.3	26384.1	34866.9	13598.1	12878.7
581	581	Q920E5|FPPS_MOUSE	FPPS_MOUSE	N/A	N/A	7	TRUE	1.77616e+06	758411	1.60403e+06	1.01391e+06	667041	903924	1.2434e+06	557479	1.04911e+06	475620	1.57991e+06	970101
582	582	Q91WJ8|FUBP1_MOUSE	FUBP1_MOUSE	N/A	N/A	44	TRUE	265871	277162	231307	228358	132178	207983	267534	224005	157976	247620	207150	206023
583	583	Q8BKX1|BAIP2_MOUSE	BAIP2_MOUSE	N/A	N/A	5	TRUE	540350	129591	232608	272598	169183	141998	158991	121022	366611	285073	104345	239565
584	584	Q3UMF0|COBL1_MOUSE	COBL1_MOUSE	N/A	N/A	28	TRUE	185364	222064	176029	152106	173286	279805	137735	205716	326489	241869	152642	171235
585	585	Q9WUB3|PYGM_MOUSE	PYGM_MOUSE	N/A	N/A	23	TRUE	194045	177707	127858	80326.6	61245.5	105831	123305	130857	42607.9	144507	348302	153916
586	586	P21614|VTDB_MOUSE	VTDB_MOUSE	N/A	N/A	27	TRUE	3.3021e+06	1.72923e+06	2.19383e+06	1.46473e+06	1.67595e+06	2.49066e+06	1.27125e+06	2.08189e+06	2.53241e+06	1.78542e+06	1.26841e+06	1.91728e+06
587	587	P11725|OTC_MOUSE	5OTC_MOUSE	N/A	N/A	4	TRUE	2.54208e+07	2.3112e+07	1.38886e+07	1.51598e+07	2.01534e+07	2.08536e+07	2.42682e+07	2.65649e+07	2.74386e+07	2.23434e+07	1.974e+07	2.03973e+07
588	588	P62137|PP1A_MOUSE	PP1A_MOUSE	N/A	N/A	21	TRUE	125476	139805	32090.7	105245	93874.6	90639.1	106085	952.168	82056.1	101032	89074.7	129794
589	589	Q1HFZ0|NSUN2_MOUSE	NSUN2_MOUSE	N/A	N/A	23	TRUE	124928	141425	123056	76846.2	70472.7	103466	96443.5	129831	38683.7	181347	244314	157266
590	590	Q4LDG0|S27A5_MOUSE	S27A5_MOUSE	N/A	N/A	34	TRUE	5.65377e+06	6.38618e+06	3.53982e+06	3.24925e+06	4.75292e+06	4.85061e+06	4.23806e+06	5.09607e+06	4.27325e+06	3.66845e+06	3.33001e+06	4.50708e+06
591	591	Q62351|TFR1_MOUSE	TFR1_MOUSE	N/A	N/A	20	TRUE	27316.8	18511.9	60143.5	107529	5674.28	55680.2	5874.64	125646	27929.5	66287.4	42199.1	24190.7
592	592	Q9R112|SQOR_MOUSE	SQOR_MOUSE	N/A	N/A	4	TRUE	1.1483e+06	1.04536e+06	1.01221e+06	1.22603e+06	740455	1.18336e+06	1.86219e+06	1.49336e+06	1.48431e+06	1.59381e+06	1.5423e+06	1.89445e+06
593	593	Q91W64|CP270_MOUSE	CP270_MOUSE	N/A	N/A	6	TRUE	3.63296e+06	3.80774e+06	2.9461e+06	3.02155e+06	3.42015e+06	3.48637e+06	4.4076e+06	3.73318e+06	5.14373e+06	4.79078e+06	5.67912e+06	5.19652e+06
594	594	P54822|PUR8_MOUSE	PUR8_MOUSE	N/A	N/A	27	TRUE	102338	51790.6	123077	79444.7	69298.7	69524.8	103051	17058.2	93979.9	77194.7	64893.9	55334.4
595	595	P17742|PPIA_MOUSE	PPIA_MOUSE	N/A	N/A	9	TRUE	3.75645e+06	4.47436e+06	5.76427e+06	4.60857e+06	3.23947e+06	4.42279e+06	3.40737e+06	5.34147e+06	4.80641e+06	4.04922e+06	5.31294e+06	4.54624e+06
596	596	P14152|MDHC_MOUSE	MDHC_MOUSE	N/A	N/A	62	TRUE	1.07217e+06	1.8012e+06	4.04526e+06	2.66017e+06	2.31037e+06	1.89634e+06	716757	2.1599e+06	2.32587e+06	1.92567e+06	2.32552e+06	1.86859e+06
597	597	Q8BH04|PCKGM_MOUSE	PCKGM_MOUSE	N/A	N/A	15	TRUE	229312	55047.9	70653.4	142372	184249	138168	96002.3	67629.9	32361.5	116916	222431	185119
598	598	Q8BY87-2|UBP47_MOUSE	UBP47_MOUSE	N/A	N/A	53	TRUE	304061	96538.2	173887	80819.1	164523	88539.2	205577	114904	93436.7	84882	174523	76460.5
599	599	Q9Z0N1|IF2G_MOUSE	IF2G_MOUSE	N/A	N/A	27	TRUE	171146	173017	230788	288484	182402	197990	246218	219536	160693	211829	154585	335815
600	600	Q8K4Z5|SF3A1_MOUSE	SF3A1_MOUSE	N/A	N/A	9	TRUE	46856.2	46539.4	92433.7	77157.6	55031.1	3980.65	2626.9	12317.7	59946.5	6044.61	29821.4	71822.3
601	601	Q60668|HNRPD_MOUSE	HNRPD_MOUSE	N/A	N/A	53	TRUE	337808	398905	717017	140226	296527	207892	141965	327442	645710	17667.2	214947	324944
602	602	Q61207|SAP_MOUSE	7SAP_MOUSE	N/A	N/A	7	TRUE	1.13493e+06	562879	686660	681714	704740	730708	220106	555187	495123	333463	476961	654549
603	603	P70699|LYAG_MOUSE	LYAG_MOUSE	N/A	N/A	43	TRUE	159458	160420	149271	106014	131507	133430	66007.5	112710	75178.3	137773	67652	135883
604	604	Q91ZV0|MIA2_MOUSE	MIA2_MOUSE	N/A	N/A	6	TRUE	556588	566818	504704	338288	347528	563962	684334	710934	632575	416922	426608	920555
605	605	P31938|MP2K1_MOUSE	MP2K1_MOUSE	N/A	N/A	53	TRUE	12359.7	87188.1	96416	94645.2	77714.7	73892.8	81200.4	131782	94598	75760.7	77553.9	82822.2
606	606	P60229|EIF3E_MOUSE	EIF3E_MOUSE	N/A	N/A	36	TRUE	617232	512451	834114	694719	620638	565371	750664	628709	868304	759237	696816	678682
607	607	Q9CYT6|CAP2_MOUSE	CAP2_MOUSE	N/A	N/A	52	TRUE	20730.4	36710.8	45321.4	19359.9	47135.9	67698.6	108121	117691	22966.5	42481	64254.5	4728.23
608	608	Q8CIN4|PAK2_MOUSE	PAK2_MOUSE	N/A	N/A	44	TRUE	2862.67	27790.7	20014.9	10488.4	103535	75684.5	29948.9	83003	18267.8	93923.6	18386.3	32661.8
609	609	Q9CR16|PPID_MOUSE	PPID_MOUSE	N/A	N/A	4	TRUE	421441	412910	406245	717361	506694	495693	436441	772863	331346	706002	525709	561977
610	610	P62334|PRS10_MOUSE	PRS10_MOUSE	N/A	N/A	11	TRUE	1.34954e+06	934096	1.24681e+06	1.46702e+06	1.14512e+06	1.36427e+06	979629	1.25022e+06	1.42328e+06	1.32081e+06	1.36218e+06	1.19439e+06
611	611	Q6P1B1|XPP1_MOUSE	XPP1_MOUSE	N/A	N/A	53	TRUE	82491.9	66225.3	149152	30952.4	109110	39046.5	17351.6	50408.4	13790.7	91608.5	51843.4	89001
612	612	Q99MR8|MCCA_MOUSE	MCCA_MOUSE	N/A	N/A	9	TRUE	1.153e+06	1.1959e+06	863810	1.3072e+06	1.14306e+06	1.0822e+06	783950	916619	755745	826712	604463	756262
613	613	Q99LC5|ETFA_MOUSE	ETFA_MOUSE	N/A	N/A	30	TRUE	1.39788e+07	1.53098e+07	1.36147e+07	1.36167e+07	1.83054e+07	1.58578e+07	1.1546e+07	1.43123e+07	1.36747e+07	1.41352e+07	1.6611e+07	1.23616e+07
614	614	P29758|OAT_MOUSE	8OAT_MOUSE	N/A	N/A	7	TRUE	5.86038e+06	5.52712e+06	6.36334e+06	4.8135e+06	4.91642e+06	4.87441e+06	2.16733e+06	2.21328e+06	2.13141e+06	2.54825e+06	2.2579e+06	2.77172e+06
615	615	P56654|CP237_MOUSE	CP237_MOUSE	N/A	N/A	43	TRUE	206979	418718	275711	319305	400278	366873	73020.2	38597.6	68093.7	79975.4	92127.1	28483.4
616	616	Q569Z5|DDX46_MOUSE	DDX46_MOUSE	N/A	N/A	53	TRUE	53794.2	88761.6	81167.3	79511.5	61773.4	134275	109546	59170.8	73944.3	84479.1	89017.8	66745.3
617	617	Q9ES28-4|ARHG7_MOUSE	ARHG7_MOUSE	N/A	N/A	21	TRUE	25595.7	5103.94	15473.3	29810.4	13440.9	9953.12	26380.1	20447.8	27060.4	16883.4	24603.6	30214.3
618	618	P67778|PHB_MOUSE	8PHB_MOUSE	N/A	N/A	23	TRUE	4.41758e+06	4.82548e+06	4.97809e+06	4.37337e+06	4.54385e+06	5.65678e+06	5.65569e+06	5.06503e+06	4.88367e+06	5.35961e+06	5.0244e+06	4.45263e+06
619	619	P50136|ODBA_MOUSE	ODBA_MOUSE	N/A	N/A	57	TRUE	2.16531e+06	1.88227e+06	2.98407e+06	2.70532e+06	4.00188e+06	3.76971e+06	3.33772e+06	3.92847e+06	4.53666e+06	4.42432e+06	5.17692e+06	4.36106e+06
620	620	O08749|DLDH_MOUSE	DLDH_MOUSE	N/A	N/A	1	TRUE	1.54304e+06	894350	1.08626e+06	1.14743e+06	693496	1.249e+06	877953	1.01167e+06	1.26e+06	787120	580538	1.72041e+06
621	621	Q3TEA8|HP1B3_MOUSE	HP1B3_MOUSE	N/A	N/A	3	TRUE	134867	99996.1	126221	89290.5	88585.3	47850.4	128859	99327.2	107495	67555.1	25729	20612.3
622	622	P25688|URIC_MOUSE	URIC_MOUSE	N/A	N/A	10	TRUE	9.40358e+06	8.49724e+06	8.25969e+06	7.61458e+06	6.97573e+06	8.19235e+06	1.01166e+07	1.34669e+07	7.81729e+06	7.91108e+06	6.79553e+06	6.69689e+06
623	623	Q9DCN2|NB5R3_MOUSE	NB5R3_MOUSE	N/A	N/A	10	TRUE	6.66069e+06	4.56494e+06	6.26915e+06	2.91943e+06	5.28679e+06	3.95197e+06	2.64684e+06	3.24977e+06	5.09736e+06	4.54666e+06	1.80537e+06	4.19322e+06
624	624	O88447|KLC1_MOUSE	KLC1_MOUSE	N/A	N/A	2	TRUE	9462.66	78306.9	68379.3	35889.9	19802.9	5227.5	90188.1	15235	95014.3	67099.8	12824.4	38988
625	625	Q8JZN5|ACAD9_MOUSE	ACAD9_MOUSE	N/A	N/A	22	TRUE	1.18318e+06	1.19105e+06	901101	1.31876e+06	1.06878e+06	1.19619e+06	1.1566e+06	1.30454e+06	754329	1.01068e+06	951834	979801
626	626	Q8VD37-8|SGIP1_MOUSE	SGIP1_MOUSE	N/A	N/A	5	TRUE	783403	637548	144321	1.18071e+06	14309.2	377509	579451	16275.4	358497	1.42823e+06	41570.8	357436
627	627	O88544|CSN4_MOUSE	CSN4_MOUSE	N/A	N/A	6	TRUE	302340	288161	129942	257709	214226	238183	274252	313279	212692	301741	249832	387875
628	628	Q8CHG7|RPGF2_MOUSE	RPGF2_MOUSE	N/A	N/A	28	TRUE	117119	32157.1	107946	67995.2	9343.95	6771.1	209954	31844.6	35810.6	75166.4	40893.6	54931
629	629	P33173|KIF1A_MOUSE	KIF1A_MOUSE	N/A	N/A	51	TRUE	173984	75122.1	105108	104434	235804	275755	350490	76160	298253	335149	295066	266242
630	630	Q9CZ44|NSF1C_MOUSE	NSF1C_MOUSE	N/A	N/A	53	TRUE	364079	206491	244325	303471	228546	166063	379669	131639	214277	172269	176602	356225
631	631	Q8QZR5|ALAT1_MOUSE	ALAT1_MOUSE	N/A	N/A	7	TRUE	5.54396e+06	7.31913e+06	4.97464e+06	6.20052e+06	8.74994e+06	4.97465e+06	5.2001e+06	5.53765e+06	4.63746e+06	6.08883e+06	3.85846e+06	4.10903e+06
632	632	Q61792|LASP1_MOUSE	LASP1_MOUSE	N/A	N/A	21	TRUE	421415	325094	155371	261903	182748	584621	458682	56348.4	588785	587420	136761	587322
633	633	Q91X44|GCKR_MOUSE	GCKR_MOUSE	N/A	N/A	37	TRUE	2.19221e+06	1.84067e+06	1.93972e+06	1.07688e+06	2.037e+06	1.71082e+06	1.33644e+06	1.50441e+06	1.40945e+06	1.13294e+06	1.22106e+06	1.40682e+06
634	634	P50285|FMO1_MOUSE	FMO1_MOUSE	N/A	N/A	10	TRUE	4.07411e+06	3.42883e+06	2.99781e+06	2.93644e+06	3.87639e+06	3.38196e+06	3.83419e+06	4.09144e+06	3.60102e+06	3.82132e+06	3.10525e+06	3.30864e+06
635	635	Q91WT9|CBS_MOUSE	9CBS_MOUSE	N/A	N/A	11	TRUE	1.48097e+06	2.00494e+06	1.69928e+06	2.22282e+06	1.60556e+06	2.19639e+06	1.75757e+06	1.56661e+06	1.54551e+06	2.26637e+06	1.45694e+06	1.89954e+06
636	636	Q80UM3|NAA15_MOUSE	NAA15_MOUSE	N/A	N/A	6	TRUE	157722	131501	66157	126972	84848	139601	223600	143194	140230	134806	157296	157337
637	637	Q8K0E8|FIBB_MOUSE	FIBB_MOUSE	N/A	N/A	4	TRUE	1.92885e+06	1.83815e+06	2.28239e+06	2.01204e+06	1.53295e+06	1.78095e+06	2.24446e+06	1.8893e+06	2.31042e+06	2.76772e+06	3.07695e+06	2.9845e+06
638	638	O08795|GLU2B_MOUSE	GLU2B_MOUSE	N/A	N/A	50	TRUE	1.60349e+06	1.0182e+06	1.39462e+06	1.26941e+06	989412	1.0214e+06	1.36426e+06	1.20681e+06	1.40762e+06	1.20265e+06	1.27683e+06	1.45998e+06
639	639	Q9CQQ7|AT5F1_MOUSE	AT5F1_MOUSE	N/A	N/A	21	TRUE	2.18399e+06	954463	1.01414e+06	648328	547477	1.14717e+06	947458	1.01786e+06	1.74801e+06	1.01739e+06	499028	1.41117e+06
640	640	P46660|AINX_MOUSE	AINX_MOUSE	N/A	N/A	2	TRUE	70070.4	43651.5	60290.8	71981.6	34722.2	87202	81221.2	70888.6	74682.7	62910.6	105506	19243.8
641	641	Q91YW3|DNJC3_MOUSE	DNJC3_MOUSE	N/A	N/A	38	TRUE	174090	306391	788135	418050	193331	158163	519320	366434	984824	252922	1.35065e+06	430369
642	642	Q91WD5|NDUS2_MOUSE	NDUS2_MOUSE	N/A	N/A	24	TRUE	1.97112e+06	1.80672e+06	1.20349e+06	1.95649e+06	1.84261e+06	1.99754e+06	2.1315e+06	1.51461e+06	1.69193e+06	2.13752e+06	2.04686e+06	1.81048e+06
643	643	Q8VI47|MRP2_MOUSE	MRP2_MOUSE	N/A	N/A	10	TRUE	1.00255e+06	710928	693512	661082	756133	768788	644338	548661	626435	699049	541739	600448
644	644	Q148V7|K1468_MOUSE	K1468_MOUSE	N/A	N/A	12	TRUE	32115.3	132098	135082	161284	16483.3	89355.4	81131.6	34358.5	71705.2	168404	114330	185620
645	645	P28740-2|KIF2A_MOUSE	KIF2A_MOUSE	N/A	N/A	39	TRUE	26889.3	6099.12	10767.3	35041.8	27746.9	12954.6	56000	5730.87	21933.5	19074.1	27302.6	14381.9
646	646	P07759|SPA3K_MOUSE	SPA3K_MOUSE	N/A	N/A	4	TRUE	3.40852e+06	1.53015e+06	5.55371e+06	4.90642e+06	5.15163e+06	4.26411e+06	8.22511e+06	7.44359e+06	7.24587e+06	8.18392e+06	9.50777e+06	8.3367e+06
647	647	P14206|RSSA_MOUSE	RSSA_MOUSE	N/A	N/A	28	TRUE	4.90268e+06	4.7356e+06	3.5552e+06	5.89179e+06	5.98603e+06	5.55477e+06	5.94342e+06	6.42368e+06	6.04644e+06	6.56345e+06	7.57823e+06	6.44217e+06
648	648	P47911|RL6_MOUSE	1RL6_MOUSE	N/A	N/A	26	TRUE	669148	536064	1.01804e+06	857951	399079	593932	489101	343874	1.23841e+06	717871	752737	593226
649	649	Q8QZR3|EST2A_MOUSE	EST2A_MOUSE	N/A	N/A	4	TRUE	4.02082e+06	2.73177e+06	2.7126e+06	3.36397e+06	3.61478e+06	3.02766e+06	2.96351e+06	3.50521e+06	3.40842e+06	3.58731e+06	4.64306e+06	4.12769e+06
650	650	Q8K0C4|CP51A_MOUSE	CP51A_MOUSE	N/A	N/A	9	TRUE	742593	539422	791853	697610	418567	552981	444022	325347	350618	381834	568163	637783
651	651	Q8BH86|GLUCM_MOUSE	GLUCM_MOUSE	N/A	N/A	7	TRUE	656567	542188	694277	526261	822274	698992	368220	427908	488800	371268	397041	359880
652	652	Q8C129|LCAP_MOUSE	LCAP_MOUSE	N/A	N/A	20	TRUE	36854.6	20353.2	47973.3	14661.2	34647.3	25747.2	15483.4	13726.7	20211.5	18814.6	13713.4	39374.2
653	653	Q3TW96|UAP1L_MOUSE	UAP1L_MOUSE	N/A	N/A	51	TRUE	57735.8	9456.55	60519.3	25248.5	10515	7490.23	19660.9	14764.5	76343.7	51797.1	28402.3	4725.41
654	654	P62960|YBOX1_MOUSE	YBOX1_MOUSE	N/A	N/A	1	TRUE	207492	142523	133369	186040	82463.2	140596	270749	133174	231062	177037	70979.1	172359
655	655	Q9WU79|PROD_MOUSE	PROD_MOUSE	N/A	N/A	4	TRUE	2.70349e+06	2.7336e+06	1.41891e+06	2.39847e+06	2.17756e+06	2.35254e+06	1.78914e+06	2.75715e+06	2.00131e+06	2.077e+06	2.21967e+06	2.35577e+06
656	656	Q9DBA8|HUTI_MOUSE	HUTI_MOUSE	N/A	N/A	24	TRUE	1.50549e+06	1.92411e+06	1.33226e+06	1.76343e+06	1.22875e+06	2.13027e+06	1.5713e+06	2.26259e+06	1.78532e+06	2.04674e+06	1.32491e+06	1.85059e+06
657	657	Q9CS84|NRX1A_MOUSE	NRX1A_MOUSE	N/A	N/A	28	TRUE	27379.3	19949.5	23216.8	38823.5	43389.8	34622.9	100585	38992.4	73731.2	20500.5	15215.3	21757.6
658	658	Q91WC3|ACSL6_MOUSE	ACSL6_MOUSE	N/A	N/A	7	TRUE	64482.5	41449.3	19193.3	156684	24783	35543.3	65561.6	42855.7	54792.7	21149.3	48065.5	27074.5
659	659	Q9R0Q6|ARC1A_MOUSE	ARC1A_MOUSE	N/A	N/A	27	TRUE	36342.3	29613.5	53103.8	30036.2	4155.67	23747.2	18651.9	31552.1	51621.4	26003.5	26181.8	2060.82
660	660	Q501J6|DDX17_MOUSE	DDX17_MOUSE	N/A	N/A	60	TRUE	46817.2	40643.8	115936	93610.9	50960.3	72642.8	102113	96039.5	57621.5	34160.4	85995.3	44103.7
661	661	P42208|SEPT2_MOUSE	SEPT2_MOUSE	N/A	N/A	53	TRUE	126062	276662	340974	204403	254001	205318	241747	176809	322801	207239	296884	182874
662	662	Q9QXF8|GNMT_MOUSE	GNMT_MOUSE	N/A	N/A	46	TRUE	8.83753e+06	1.79938e+07	9.23351e+06	1.17605e+07	1.53311e+07	1.06509e+07	6.87598e+06	1.17015e+07	5.50868e+06	8.79382e+06	1.93025e+07	1.91744e+07
663	663	Q9EQP2|EHD4_MOUSE	EHD4_MOUSE	N/A	N/A	51	TRUE	22700.2	52264.5	55864.1	52005.2	50939.6	3983.21	14609.3	31869.9	39352.1	2487.27	41467.9	1756.24
664	664	Q9D2R0|AACS_MOUSE	AACS_MOUSE	N/A	N/A	7	TRUE	589659	608686	848829	814672	751435	662007	703479	656490	402093	452485	483437	519140
665	665	O54988|SLK_MOUSE	8SLK_MOUSE	N/A	N/A	30	TRUE	22490.5	70879.2	3482.67	4546.15	5515	4938.43	9000.56	7020.11	5993.33	4794.8	8699.17	7782.31
666	666	O70589|CSKP_MOUSE	CSKP_MOUSE	N/A	N/A	34	TRUE	42662.9	52073.7	19257.9	57177.1	89589	39823.1	37598.7	37598.8	35181.6	1949.84	43993	42762.9
667	667	P00329|ADH1_MOUSE	ADH1_MOUSE	N/A	N/A	3	TRUE	1.69322e+07	1.78302e+07	1.93696e+07	1.87305e+07	6.43447e+06	1.65871e+07	1.36106e+07	1.14628e+07	1.36903e+07	1.1098e+07	1.19572e+07	1.07309e+07
668	668	Q921H8|THIKA_MOUSE	THIKA_MOUSE	N/A	N/A	8	TRUE	3.19145e+06	2.20333e+06	3.05512e+06	2.66779e+06	2.85221e+06	2.54949e+06	2.5099e+06	1.86846e+06	1.95987e+06	2.25616e+06	2.22311e+06	1.86519e+06
669	669	Q61024|ASNS_MOUSE	ASNS_MOUSE	N/A	N/A	5	TRUE	109716	32006.8	197079	67169.2	89566.8	114941	63081.4	91308.1	374181	187754	211925	244257
670	670	P63158|HMGB1_MOUSE	HMGB1_MOUSE	N/A	N/A	8	TRUE	718588	580738	56459.8	127549	236603	476650	197826	695653	158886	538188	242717	179256
671	671	Q9Z1Z2|STRAP_MOUSE	STRAP_MOUSE	N/A	N/A	33	TRUE	157804	216591	219951	254692	185074	234378	179518	153672	260379	218201	273181	169487
672	672	P63005|LIS1_MOUSE	LIS1_MOUSE	N/A	N/A	15	TRUE	141942	229311	148126	227774	158728	78970.5	400027	157904	129119	124182	168492	163561
673	673	Q64464|CP3AD_MOUSE	CP3AD_MOUSE	N/A	N/A	15	TRUE	1.75478e+06	2.07418e+06	1.40344e+06	1.48813e+06	1.7064e+06	1.74694e+06	1.4492e+06	2.01778e+06	1.80786e+06	1.75622e+06	1.80407e+06	1.71359e+06
674	674	O09173|HGD_MOUSE	3HGD_MOUSE	N/A	N/A	18	TRUE	5.48622e+06	5.6916e+06	2.46558e+06	2.36479e+06	2.26551e+06	5.33378e+06	2.43961e+06	1.89831e+06	5.11574e+06	2.6028e+06	1.75519e+06	1.97813e+06
675	675	Q8VHE0|SEC63_MOUSE	SEC63_MOUSE	N/A	N/A	38	TRUE	1.01174e+06	461530	708743	685232	696368	533313	521503	488820	633709	1.05582e+06	1.11948e+06	492068
676	676	Q60865|CAPR1_MOUSE	CAPR1_MOUSE	N/A	N/A	12	TRUE	220015	460645	534359	474180	297681	479390	489403	549236	716312	437409	242237	612552
677	677	Q00519|XDH_MOUSE	9XDH_MOUSE	N/A	N/A	22	TRUE	911061	1.05801e+06	769317	920655	1.02984e+06	1.24822e+06	598040	550487	438793	662345	798723	748050
678	678	Q61191|HCFC1_MOUSE	HCFC1_MOUSE	N/A	N/A	45	TRUE	88227.8	73991.2	71340.4	10015.3	2109.2	90816.4	111161	13621.2	56481.6	8103.67	6501.08	78361.6
679	679	Q3ULD5|MCCB_MOUSE	MCCB_MOUSE	N/A	N/A	9	TRUE	925734	796155	989506	1.14144e+06	612065	1.19815e+06	648681	512142	563421	736734	522353	854126
680	680	P57776-3|EF1D_MOUSE	EF1D_MOUSE	N/A	N/A	16	TRUE	151952	245336	262064	99430.6	192999	229913	249453	181432	101350	151612	157194	298906
681	681	Q9D826|SOX_MOUSE	6SOX_MOUSE	N/A	N/A	1	TRUE	3.29982e+06	3.39333e+06	3.9305e+06	3.80963e+06	3.6661e+06	3.79712e+06	2.62256e+06	3.86111e+06	5.12455e+06	4.31443e+06	3.08032e+06	3.4396e+06
682	682	Q3U0S6|RAIN_MOUSE	RAIN_MOUSE	N/A	N/A	21	TRUE	1897.09	856.177	4230.79	12629	932.562	6233.43	36096.2	1960.9	8335.5	3721.94	798.037	7580.02
683	683	P12382|PFKAL_MOUSE	PFKAL_MOUSE	N/A	N/A	18	TRUE	265804	224523	142094	174692	124274	212062	362088	199573	164691	251559	85767.6	187190
684	684	Q9WV34|MPP2_MOUSE	MPP2_MOUSE	N/A	N/A	1	TRUE	45893.5	41041.8	76608	57103.5	50643.3	45841.9	102089	15039.7	267715	169061	22546.5	20237.6
685	685	Q6ZQ08|CNOT1_MOUSE	CNOT1_MOUSE	N/A	N/A	22	TRUE	44617.8	42336.3	70893.9	18714.2	78474.7	20076.3	38485.9	33815.9	36663.5	48288.9	42306.1	21531.1
686	686	P06837|NEUM_MOUSE	NEUM_MOUSE	N/A	N/A	21	TRUE	3253.58	4777.89	1325.86	9352.49	501.338	3149.35	12087.6	5904.31	3026.77	10980.8	1781.39	12664.9
687	687	P55264|ADK_MOUSE	4ADK_MOUSE	N/A	N/A	32	TRUE	1.99651e+06	1.89667e+06	914309	1.10542e+06	1.40338e+06	1.58038e+06	1.18118e+06	1.691e+06	1.00849e+06	1.3055e+06	1.5455e+06	1.89317e+06
688	688	P47757-4|CAPZB_MOUSE	CAPZB_MOUSE	N/A	N/A	28	TRUE	173863	126993	148698	245355	42551.4	16481.8	171609	47958.9	33036	142549	22748.5	246950
689	689	Q60932|VDAC1_MOUSE	VDAC1_MOUSE	N/A	N/A	16	TRUE	1.20883e+06	1.49431e+06	1.46683e+06	1.32133e+06	1.1759e+06	1.34672e+06	1.06476e+06	1.6877e+06	930600	1.38204e+06	1.51088e+06	1.33887e+06
690	690	Q8JZQ2|AFG32_MOUSE	AFG32_MOUSE	N/A	N/A	26	TRUE	451931	232396	313967	403739	263653	352225	439994	419348	431503	377592	514756	562229
691	691	Q8BW75|AOFB_MOUSE	AOFB_MOUSE	N/A	N/A	28	TRUE	3.52152e+06	3.08259e+06	2.52064e+06	2.7361e+06	3.51278e+06	3.66746e+06	3.06576e+06	3.47092e+06	4.26831e+06	3.56765e+06	2.73705e+06	2.75361e+06
692	692	Q80XL6|ACD11_MOUSE	ACD11_MOUSE	N/A	N/A	7	TRUE	748552	1.03042e+06	548550	877548	741260	855315	649722	586256	712663	716033	727820	885619
693	693	Q8VI75|IPO4_MOUSE	IPO4_MOUSE	N/A	N/A	8	TRUE	50284.1	33618.5	14460.5	28969.3	48946.9	36367	62732.1	20615	30408	39094.4	37625.1	35171.1
694	694	P22892|AP1G1_MOUSE	AP1G1_MOUSE	N/A	N/A	1	TRUE	98465.2	59517.7	77705	128432	35501.9	79706.1	115275	44368.1	120535	125254	26340.8	112031
695	695	O35841|API5_MOUSE	API5_MOUSE	N/A	N/A	25	TRUE	14376.4	38492.4	10134.3	31202.8	11095.9	19978.4	15944.4	42430.6	19738.6	3951.12	34521	9820.18
696	696	P61202|CSN2_MOUSE	CSN2_MOUSE	N/A	N/A	22	TRUE	323709	336932	390296	243443	379014	235481	340623	358061	249885	252417	284819	181690
697	697	Q99MR6|SRRT_MOUSE	SRRT_MOUSE	N/A	N/A	45	TRUE	146868	78358.1	33165.6	67198.3	81757.5	47498.2	112673	84778.9	68979	111492	83419.4	111336
698	698	Q8QZS1|HIBCH_MOUSE	HIBCH_MOUSE	N/A	N/A	5	TRUE	2.21117e+06	1.92883e+06	1.51365e+06	1.83116e+06	1.88452e+06	1.75496e+06	2.01613e+06	1.66668e+06	2.08632e+06	1.88112e+06	1.63746e+06	1.76523e+06
699	699	Q9QYJ0|DNJA2_MOUSE	DNJA2_MOUSE	N/A	N/A	2	TRUE	224319	426087	256700	696582	284146	442571	623553	141883	246220	145057	221932	706429
700	700	P54823|DDX6_MOUSE	DDX6_MOUSE	N/A	N/A	25	TRUE	272150	302073	292798	325161	358725	298723	271088	309859	323073	340613	338037	312172
701	701	Q05816|FABP5_MOUSE	FABP5_MOUSE	N/A	N/A	26	TRUE	1.06592e+06	870731	1.68315e+06	1.64958e+06	620245	644507	1.38766e+06	1.34821e+06	2.26473e+06	2.04521e+06	1.86592e+06	2.02737e+06
702	702	O35381|AN32A_MOUSE	AN32A_MOUSE	N/A	N/A	13	TRUE	1.80574e+06	1.8437e+06	715531	1.59411e+06	1.3875e+06	1.23236e+06	2.37356e+06	644480	1.60517e+06	1.52976e+06	1.90706e+06	1.65655e+06
703	703	Q8BJ64|CHDH_MOUSE	CHDH_MOUSE	N/A	N/A	7	TRUE	2.99905e+06	2.59282e+06	3.3226e+06	3.32414e+06	2.38294e+06	2.7683e+06	2.38254e+06	2.07706e+06	2.05925e+06	1.96132e+06	1.87647e+06	2.23019e+06
704	704	P17751|TPIS_MOUSE	TPIS_MOUSE	N/A	N/A	16	TRUE	7.40438e+06	7.06924e+06	6.35987e+06	6.65696e+06	5.07174e+06	6.6572e+06	6.46031e+06	7.46589e+06	6.02408e+06	5.70042e+06	7.53113e+06	6.01442e+06
705	705	Q80X50|UBP2L_MOUSE	UBP2L_MOUSE	N/A	N/A	53	TRUE	88863.6	123932	145983	119993	128588	72883.3	88442	159112	109392	102418	130232	115557
706	706	Q8VCB3|GYS2_MOUSE	GYS2_MOUSE	N/A	N/A	38	TRUE	1.12518e+06	765474	1.12237e+06	1.30366e+06	1.23796e+06	1.2901e+06	716687	668492	911630	916636	1.04621e+06	1.0935e+06
707	707	P35235|PTN11_MOUSE	PTN11_MOUSE	N/A	N/A	28	TRUE	78434.2	45715.6	55639.5	84198.1	40279.5	44269.6	69432.7	48331.2	55037.6	53386.9	65244.1	48005.8
708	708	Q9CZS1|AL1B1_MOUSE	AL1B1_MOUSE	N/A	N/A	21	TRUE	3.13912e+06	2.71705e+06	2.21067e+06	2.66447e+06	2.46759e+06	3.56891e+06	3.54906e+06	3.47256e+06	4.09426e+06	4.42999e+06	1.59529e+06	3.26349e+06
709	709	Q9EQH2|ERAP1_MOUSE	ERAP1_MOUSE	N/A	N/A	18	TRUE	1.15703e+06	917497	647651	708647	890369	634809	963372	882042	968718	839480	555713	953472
710	710	Q61035|SYHC_MOUSE	SYHC_MOUSE	N/A	N/A	11	TRUE	306454	381306	526071	519462	427404	394557	338409	357244	379268	832310	380522	398562
711	711	Q9QZW0-2|AT11C_MOUSE	AT11C_MOUSE	N/A	N/A	51	TRUE	559355	541219	260852	339802	487368	462783	668057	504288	688454	563744	545095	673378
712	712	Q99LX0|PARK7_MOUSE	PARK7_MOUSE	N/A	N/A	56	TRUE	725889	517685	880117	782843	553770	623267	820539	618988	692140	570991	608152	608799
713	713	Q9CWK8|SNX2_MOUSE	SNX2_MOUSE	N/A	N/A	22	TRUE	661011	659649	533291	748158	706775	691127	572008	712586	459326	642147	557830	621575
714	714	Q9DBR7|MYPT1_MOUSE	MYPT1_MOUSE	N/A	N/A	30	TRUE	56057.1	140723	29870.8	33502.3	134440	47663.2	78955.7	57255.6	48519.5	4192.88	75638.2	53277.1
715	715	Q0KL02|TRIO_MOUSE	TRIO_MOUSE	N/A	N/A	5	TRUE	13153.8	4256.1	2820.94	47772.5	13475.5	33927	18878.9	5188.9	106175	8097.97	15016.6	16452
716	716	Q9CQC6|BZW1_MOUSE	BZW1_MOUSE	N/A	N/A	21	TRUE	177896	473811	386765	431428	257979	484709	450426	496707	336109	579920	284020	272651
717	717	Q8CI51|PDLI5_MOUSE	PDLI5_MOUSE	N/A	N/A	15	TRUE	125755	77354.1	68119.8	91159.3	99370.5	66619.4	117858	32325	53241	93636.2	73924.3	85455.9
718	718	P36552|HEM6_MOUSE	HEM6_MOUSE	N/A	N/A	44	TRUE	2.94706e+06	2.87812e+06	3.12597e+06	2.22185e+06	2.91714e+06	3.35701e+06	3.11012e+06	3.31965e+06	3.81391e+06	3.89755e+06	4.25967e+06	4.34934e+06
719	719	Q6A4J8-3|UBP7_MOUSE	UBP7_MOUSE	N/A	N/A	21	TRUE	26140.7	19930.7	27489.6	27848.6	9107.34	31325.6	21793.9	19598.4	25855.3	30798.9	6059.91	49943.7
720	720	Q7TQH0-2|ATX2L_MOUSE	ATX2L_MOUSE	N/A	N/A	1	TRUE	6159.16	9386.06	5175.76	127181	8018.55	14970.1	14270.5	3502.1	20764	4499.15	9038.48	17989.6
721	721	Q9ET54-6|PALLD_MOUSE	PALLD_MOUSE	N/A	N/A	2	TRUE	188145	50952.3	68850.3	44670.9	8951.13	32529	76444.2	14676	90461	57172.7	35043.7	57887.2
722	722	Q9R1T2|SAE1_MOUSE	SAE1_MOUSE	N/A	N/A	9	TRUE	83104.4	74645.3	128302	123909	80403.5	84986.9	39876.6	78395.6	109374	67220.8	72411.9	71014.8
723	723	P21981|TGM2_MOUSE	TGM2_MOUSE	N/A	N/A	21	TRUE	1.16698e+06	1.24178e+06	898775	973115	715993	1.20911e+06	1.31429e+06	1.10071e+06	1.5571e+06	1.59697e+06	927100	1.57695e+06
724	724	P31324|KAP3_MOUSE	KAP3_MOUSE	N/A	N/A	26	TRUE	27769.7	7086.22	25844.6	105063	78839.2	2303.24	22766	5895.07	90898.6	71032	60357.1	76112.1
725	725	Q9D964|GATM_MOUSE	GATM_MOUSE	N/A	N/A	9	TRUE	65068.2	54580.6	319487	345210	77760	85314.6	281443	172921	64626.4	22828.7	69708.8	87636.8
726	726	Q99LC3|NDUAA_MOUSE	NDUAA_MOUSE	N/A	N/A	19	TRUE	2.16334e+06	1.78918e+06	1.89255e+06	2.01248e+06	2.19754e+06	2.269e+06	1.54543e+06	2.09168e+06	1.94491e+06	1.84822e+06	2.30715e+06	2.65834e+06
727	727	P51150|RAB7A_MOUSE	RAB7A_MOUSE	N/A	N/A	1	TRUE	516899	479086	67733.2	552050	503081	451986	130705	139277	436642	556412	150082	515534
728	728	Q8CIM7|CP2DQ_MOUSE	CP2DQ_MOUSE	N/A	N/A	31	TRUE	8.83349e+06	6.95889e+06	4.28614e+06	6.21929e+06	8.41252e+06	6.12036e+06	4.38556e+06	6.02682e+06	5.12719e+06	5.12005e+06	5.62807e+06	5.21701e+06
729	729	Q8VCT3|AMPB_MOUSE	AMPB_MOUSE	N/A	N/A	23	TRUE	21929.6	14266.6	3451.18	5094.75	38569.2	29794.3	15536.3	69944.9	15113.7	27706.2	16275.7	28167.9
730	730	Q8VCM7|FIBG_MOUSE	FIBG_MOUSE	N/A	N/A	24	TRUE	3.64415e+06	3.03292e+06	2.813e+06	3.47605e+06	2.46607e+06	2.22533e+06	2.11478e+06	3.11779e+06	3.72857e+06	3.76231e+06	2.24051e+06	4.58725e+06
731	731	P53395|ODB2_MOUSE	ODB2_MOUSE	N/A	N/A	23	TRUE	1.91831e+06	3.20915e+06	3.57008e+06	2.54579e+06	3.63501e+06	3.57284e+06	3.40654e+06	3.73147e+06	3.54779e+06	3.81324e+06	3.68181e+06	3.39926e+06
732	732	Q62418-3|DBNL_MOUSE	DBNL_MOUSE	N/A	N/A	50	TRUE	241050	111755	174218	147350	125575	131163	118758	133978	159032	163123	106291	206000
733	733	P01942|HBA_MOUSE	2HBA_MOUSE	N/A	N/A	42	TRUE	2.1872e+06	925210	1.64972e+06	2.15944e+06	679035	1.20891e+06	1.48696e+06	819293	2.03955e+06	1.10984e+06	1.56857e+06	1.83508e+06
734	734	P28474|ADHX_MOUSE	ADHX_MOUSE	N/A	N/A	14	TRUE	600177	480108	791340	615503	428147	551012	346034	984271	249244	436565	539425	605449
735	735	P97371|PSME1_MOUSE	PSME1_MOUSE	N/A	N/A	20	TRUE	3.77985e+06	3.08553e+06	4.20321e+06	3.5588e+06	3.36191e+06	2.75368e+06	3.05743e+06	2.46001e+06	2.6244e+06	2.5532e+06	2.80729e+06	2.22524e+06
736	736	P63242|IF5A1_MOUSE	IF5A1_MOUSE	N/A	N/A	62	TRUE	2.36199e+06	3.97967e+06	6.3236e+06	6.26911e+06	3.9882e+06	5.37333e+06	4.51857e+06	3.59449e+06	2.56896e+06	5.09406e+06	5.45679e+06	6.53089e+06
737	737	Q8BH64|EHD2_MOUSE	EHD2_MOUSE	N/A	N/A	15	TRUE	223033	97572.6	116096	168457	39862.2	139708	149128	122932	64697.1	84032.6	140046	173599
738	738	P0DP28|CALM3_MOUSE	CALM3_MOUSE	N/A	N/A	21	TRUE	2.22169e+06	141219	156605	210875	978922	109563	1.99886e+06	2.0542e+06	751272	1.22787e+06	383129	102574
739	739	Q64442|DHSO_MOUSE	DHSO_MOUSE	N/A	N/A	27	TRUE	1.40129e+07	6.73517e+06	8.79085e+06	7.85044e+06	6.55947e+06	5.37906e+06	6.02242e+06	1.66254e+06	6.7044e+06	5.98555e+06	2.92515e+06	4.35305e+06
740	740	Q9JIF0|ANM1_MOUSE	ANM1_MOUSE	N/A	N/A	6	TRUE	7348.19	12911	5370.85	32121.2	3409.78	599.98	15763.9	1362.08	1579.62	2882.31	22990.6	25526
741	741	Q8CG47|SMC4_MOUSE	SMC4_MOUSE	N/A	N/A	21	TRUE	6335.27	46538.4	9814.31	9760.07	4752.09	19397.6	10723.6	13734.3	109431	49959	35684.8	13054.3
742	742	Q9QYB1|CLIC4_MOUSE	CLIC4_MOUSE	N/A	N/A	7	TRUE	302259	312609	236026	379212	460836	394366	418741	143716	348531	427485	467897	444696
743	743	P70704|AT8A1_MOUSE	AT8A1_MOUSE	N/A	N/A	22	TRUE	48626.6	23676.5	113042	6183.71	63880.2	109953	81101.2	12178.8	28018	11455.7	49034.7	41002.7
744	744	Q8CCJ3|UFL1_MOUSE	UFL1_MOUSE	N/A	N/A	24	TRUE	286399	182305	290679	255153	355218	325386	228112	284284	258113	414579	306190	350006
745	745	Q9JLN9|MTOR_MOUSE	MTOR_MOUSE	N/A	N/A	20	TRUE	115283	73161.2	153703	56640.6	71947.9	83887.2	113663	65100.2	66308.5	68475.5	65237	58429.2
746	746	Q8K0D5|EFGM_MOUSE	EFGM_MOUSE	N/A	N/A	58	TRUE	87995.4	87583.2	131225	253044	234725	232388	156444	147949	120690	176647	156517	202615
747	747	P28843|DPP4_MOUSE	DPP4_MOUSE	N/A	N/A	21	TRUE	1.30989e+06	801304	796777	1.052e+06	1.0355e+06	1.04316e+06	1.61917e+06	980188	1.84237e+06	1.42187e+06	971918	1.45992e+06
748	748	O35685|NUDC_MOUSE	NUDC_MOUSE	N/A	N/A	28	TRUE	371208	310769	309401	324743	126749	435984	456902	117369	313186	206834	226128	525478
749	749	P42227|STAT3_MOUSE	STAT3_MOUSE	N/A	N/A	2	TRUE	68759.2	11093	4145.58	34263.6	33946.4	31391.4	21795.4	52554.1	77959.3	17218	45524	32224
750	750	Q4VA53|PDS5B_MOUSE	PDS5B_MOUSE	N/A	N/A	14	TRUE	16710.9	31205.9	12096.4	10151.4	16791.5	19607.1	16954.4	23381.7	1525.45	20947.1	5898.99	17912.5
751	751	Q8C0C7|SYFA_MOUSE	SYFA_MOUSE	N/A	N/A	23	TRUE	317627	381416	330884	228029	303422	311304	360492	544961	353743	480662	386817	431999
752	752	Q62465|VAT1_MOUSE	VAT1_MOUSE	N/A	N/A	8	TRUE	607909	797218	381697	240887	766290	686282	520276	517485	375989	598247	78916.4	566862
753	753	Q9WUA2|SYFB_MOUSE	SYFB_MOUSE	N/A	N/A	20	TRUE	394868	654998	1.03567e+06	448644	557449	478951	879165	637254	732085	577856	701364	612895
754	754	P20852|CP2A5_MOUSE	CP2A5_MOUSE	N/A	N/A	31	TRUE	1.69507e+06	1.52428e+06	244289	747278	1.46469e+06	1.46205e+06	359278	95625.8	112786	237881	81890.8	113905
755	755	Q91WG8|GLCNE_MOUSE	GLCNE_MOUSE	N/A	N/A	15	TRUE	653725	860709	811729	743669	1.14324e+06	893515	854318	1.26367e+06	838327	1.11688e+06	926329	1.15552e+06
756	756	Q9WVA4|TAGL2_MOUSE	TAGL2_MOUSE	N/A	N/A	28	TRUE	468831	375372	326955	684835	307080	397336	577293	368469	411667	403604	502659	336519
757	757	Q9R1P4|PSA1_MOUSE	PSA1_MOUSE	N/A	N/A	4	TRUE	719422	973536	642278	687774	608492	681189	960520	1.08167e+06	1.31942e+06	1.05802e+06	1.48255e+06	1.38282e+06
758	758	Q99KC8|VMA5A_MOUSE	VMA5A_MOUSE	N/A	N/A	28	TRUE	452720	170238	163795	438024	380791	279250	368653	200368	471492	344816	373217	506293
759	759	P14576|SRP54_MOUSE	SRP54_MOUSE	N/A	N/A	18	TRUE	217579	226223	161013	221958	225221	231617	137932	277655	196366	269978	104749	205623
760	760	Q8K441|ABCA6_MOUSE	ABCA6_MOUSE	N/A	N/A	8	TRUE	853993	836805	518026	782538	898155	965103	679492	425261	655459	685362	744824	779548
761	761	Q9D024|CCD47_MOUSE	CCD47_MOUSE	N/A	N/A	24	TRUE	291196	319210	99717.8	232889	351150	224638	338881	185301	612612	253447	267477	433765
762	762	Q6PGL7|WASC2_MOUSE	WASC2_MOUSE	N/A	N/A	6	TRUE	117203	23189.8	53489.2	54166.1	90051.4	91226.1	182387	119963	45063.7	62188.1	35910.6	48299.8
763	763	Q8K411-2|PREP_MOUSE	PREP_MOUSE	N/A	N/A	8	TRUE	225168	206954	147912	143276	122966	211665	222668	129109	77270.2	145578	114579	184679
764	764	Q6P542|ABCF1_MOUSE	ABCF1_MOUSE	N/A	N/A	55	TRUE	77203.5	208853	121450	159318	49000	150353	212533	85788.4	217903	183476	39947.1	172028
765	765	Q8R164|BPHL_MOUSE	BPHL_MOUSE	N/A	N/A	33	TRUE	2.92219e+06	3.26407e+06	3.04222e+06	2.26065e+06	2.43807e+06	3.16633e+06	3.37094e+06	3.74606e+06	2.62854e+06	2.98505e+06	2.1871e+06	2.15354e+06
766	766	Q5SX40|MYH1_MOUSE	MYH1_MOUSE	N/A	N/A	43	TRUE	33271.2	8646.78	181267	15517	110418	57167	79582.8	83930.9	41905.4	20134.2	91521.6	71031.3
767	767	Q5SSL4|ABR_MOUSE	4ABR_MOUSE	N/A	N/A	25	TRUE	4120.67	4563.53	8327.02	17705.7	23468	1589.24	6898.86	4183.2	4255.82	8096.53	5080.35	38042.5
768	768	Q80TL4|PHF24_MOUSE	PHF24_MOUSE	N/A	N/A	52	TRUE	19923.3	6366.3	11634.2	2232.39	18931.9	21911	14833.3	1344.67	7351.48	12370.5	15438.2	1169.6
769	769	Q9WV54|ASAH1_MOUSE	ASAH1_MOUSE	N/A	N/A	14	TRUE	49535	81430.9	47899.1	64994.5	58980.7	47166.6	45546.8	65300.5	41008.6	39152.3	60790	57746.9
770	770	O88451|RDH7_MOUSE	RDH7_MOUSE	N/A	N/A	18	TRUE	3.46233e+06	4.33947e+06	3.39963e+06	3.61632e+06	2.99476e+06	3.99715e+06	4.00139e+06	4.39317e+06	3.72446e+06	4.33982e+06	2.89589e+06	3.52302e+06
771	771	P32261|ANT3_MOUSE	ANT3_MOUSE	N/A	N/A	17	TRUE	3.01461e+06	2.21668e+06	2.01683e+06	1.75609e+06	1.45563e+06	1.64426e+06	3.03266e+06	2.15794e+06	1.55854e+06	2.19346e+06	1.99782e+06	1.82421e+06
772	772	Q8VCN5|CGL_MOUSE	5CGL_MOUSE	N/A	N/A	26	TRUE	1.04198e+07	6.74152e+06	2.35395e+06	5.38923e+06	5.95567e+06	6.80952e+06	3.01396e+06	4.45091e+06	6.53298e+06	4.7551e+06	3.84865e+06	4.64022e+06
773	773	Q9D5V5|CUL5_MOUSE	CUL5_MOUSE	N/A	N/A	24	TRUE	32950.1	59290.4	48566.1	171576	21439.6	102834	9170.36	61552.7	123005	92466.3	95822.2	98574.3
774	774	O89053|COR1A_MOUSE	COR1A_MOUSE	N/A	N/A	9	TRUE	77977.3	59797.2	94174.7	84558.6	47989.7	45340.1	59127.5	51884.2	16758	41309.5	53371.9	46554.8
775	775	Q8K0L3|ACSM2_MOUSE	ACSM2_MOUSE	N/A	N/A	9	TRUE	589735	468251	1.64314e+07	1.21305e+07	344392	573795	530687	388600	537124	420219	426354	272358
776	776	Q9DBR1|XRN2_MOUSE	XRN2_MOUSE	N/A	N/A	50	TRUE	12293.9	6567	10388.8	6272.79	921.057	6071.41	6134.21	1846.65	2514.67	3364.82	5312.25	6349.21
777	777	O54749|CP2J5_MOUSE	CP2J5_MOUSE	N/A	N/A	50	TRUE	1.16594e+06	968478	873806	994567	1.03009e+06	1.26996e+06	936254	741112	914630	905715	1.0111e+06	1.06922e+06
778	778	Q9R0P3|ESTD_MOUSE	ESTD_MOUSE	N/A	N/A	22	TRUE	1.55021e+06	2.51886e+06	1.80917e+06	2.55181e+06	2.34825e+06	1.70083e+06	628662	2.11499e+06	1.49663e+06	2.1883e+06	1.41808e+06	1.53063e+06
779	779	Q8BSY0|ASPH_MOUSE	ASPH_MOUSE	N/A	N/A	6	TRUE	336097	262334	272844	276614	212128	306101	377820	257979	319904	308244	352982	244518
780	780	Q61166|MARE1_MOUSE	MARE1_MOUSE	N/A	N/A	33	TRUE	98061	153344	168229	215747	147442	143864	113017	291181	62316.9	72133.3	38877.8	133969
781	781	Q9WV55|VAPA_MOUSE	VAPA_MOUSE	N/A	N/A	16	TRUE	976516	1.26857e+06	1.2429e+06	935701	1.1846e+06	1.11169e+06	1.52229e+06	1.5342e+06	1.00239e+06	897944	1.4334e+06	846238
782	782	Q62108|DLG4_MOUSE	DLG4_MOUSE	N/A	N/A	9	TRUE	74846.5	19190.2	55596.4	81124.1	48813	86214.6	78004.6	5484.3	45865.5	41031.3	48646.3	196747
783	783	Q9R0P9|UCHL1_MOUSE	UCHL1_MOUSE	N/A	N/A	24	TRUE	91215	71487.4	67673.6	46098.7	74201.8	54915.4	42522.6	85843.9	56679.8	16081.1	72811.5	213067
784	784	Q3UEB3-2|PUF60_MOUSE	PUF60_MOUSE	N/A	N/A	6	TRUE	10687.9	4309.25	32446.7	15765.3	9125.67	29286.3	48886.7	53954.2	30627	48226.5	52765.6	60977.4
785	785	P68510|1433F_MOUSE	1433F_MOUSE	N/A	N/A	38	TRUE	557837	607898	895065	656670	572704	652518	444366	459651	667617	659288	648086	625017
786	786	Q80U28-14|MADD_MOUSE	MADD_MOUSE	N/A	N/A	4	TRUE	50376.8	30230.9	21400.1	40046.5	36891.7	95831.1	74225.4	52978.7	92588.8	61485.8	95531.1	65558
787	787	P28656|NP1L1_MOUSE	NP1L1_MOUSE	N/A	N/A	9	TRUE	42276.4	17910.8	146813	120317	125051	108675	29059.1	202197	153203	114661	114250	110002
788	788	P17879|HS71B_MOUSE	HS71B_MOUSE	N/A	N/A	4	TRUE	188162	161572	313805	411466	159063	223725	499405	306823	349890	475759	476555	395735
789	789	Q8BK64|AHSA1_MOUSE	AHSA1_MOUSE	N/A	N/A	9	TRUE	341655	415920	637280	458005	565357	455119	503048	751662	489082	426066	258178	582037
790	790	O35129|PHB2_MOUSE	PHB2_MOUSE	N/A	N/A	3	TRUE	3.95628e+06	2.60616e+06	2.75461e+06	2.88335e+06	3.30517e+06	3.22523e+06	2.4659e+06	2.85452e+06	3.32879e+06	2.81088e+06	2.16692e+06	2.77547e+06
791	791	P17717|UDB17_MOUSE	UDB17_MOUSE	N/A	N/A	26	TRUE	1.09973e+07	1.4776e+07	1.33773e+07	1.20942e+07	1.08642e+07	1.2582e+07	1.41765e+07	1.75513e+07	2.09451e+07	1.75858e+07	1.42236e+07	1.50805e+07
792	792	P60335|PCBP1_MOUSE	PCBP1_MOUSE	N/A	N/A	63	TRUE	569512	891337	774169	880373	1.00897e+06	921470	1.01571e+06	818081	890143	925230	330599	1.45467e+06
793	793	P19157|GSTP1_MOUSE	GSTP1_MOUSE	N/A	N/A	4	TRUE	2.55804e+07	2.15475e+07	1.7709e+07	1.66627e+07	2.49865e+07	2.11441e+07	2.54308e+07	2.54281e+07	3.25712e+07	3.19228e+07	4.03056e+07	3.69545e+07
794	794	Q9EPE9|AT131_MOUSE	AT131_MOUSE	N/A	N/A	21	TRUE	322439	189926	63628.5	219259	187336	187302	231729	76055.9	141563	266369	243525	141131
795	795	Q61937|NPM_MOUSE	7NPM_MOUSE	N/A	N/A	37	TRUE	264245	642534	861773	767905	527560	486114	626434	555638	780473	702309	713216	739722
796	796	Q8BGA8|ACSM5_MOUSE	ACSM5_MOUSE	N/A	N/A	31	TRUE	1.80949e+06	1.97342e+06	1.93422e+06	1.82027e+06	1.99971e+06	1.99492e+06	1.93248e+06	2.04039e+06	1.81355e+06	1.9958e+06	2.24558e+06	1.87436e+06
797	797	Q3UM45|PP1R7_MOUSE	PP1R7_MOUSE	N/A	N/A	23	TRUE	676539	493256	293442	599428	608129	527813	535031	598085	289971	524902	1.02287e+06	538053
798	798	Q7TMB8|CYFP1_MOUSE	CYFP1_MOUSE	N/A	N/A	53	TRUE	73858.8	28011.1	104031	58642	56023.8	64087.8	45781.6	73322.2	75059.6	51400.4	67663.2	7995.99
799	799	P55066|NCAN_MOUSE	NCAN_MOUSE	N/A	N/A	45	TRUE	104023	121120	2504.98	13686.8	8283.36	10503.8	17173	52377.3	48294.5	18887	16894.8	17311.1
800	800	P47963|RL13_MOUSE	RL13_MOUSE	N/A	N/A	25	TRUE	2.09485e+06	2.69621e+06	3.16191e+06	2.02521e+06	2.51398e+06	2.78658e+06	2.1739e+06	3.21324e+06	2.59144e+06	3.38374e+06	3.12671e+06	2.74393e+06
801	801	O88343|S4A4_MOUSE	S4A4_MOUSE	N/A	N/A	5	TRUE	34175.9	27123.1	49792.9	36333.9	10232.2	33794.5	19991.3	19449.9	44664.8	24725.2	19984.2	47867.6
802	802	P48962|ADT1_MOUSE	ADT1_MOUSE	N/A	N/A	30	TRUE	426991	339497	608540	666625	176433	202782	504839	754239	113920	144871	1.15597e+06	852236
803	803	Q9DC69|NDUA9_MOUSE	NDUA9_MOUSE	N/A	N/A	24	TRUE	997695	1.34308e+06	790815	1.02244e+06	1.04005e+06	1.25935e+06	681419	902480	1.3485e+06	1.20626e+06	1.31089e+06	1.05138e+06
804	804	G5E870|TRIPC_MOUSE	TRIPC_MOUSE	N/A	N/A	44	TRUE	14625.4	5609.14	2572.61	6055.8	14467.5	16382	5014.11	6215.95	5103.31	7717.5	11928.6	2655.48
805	805	O88487|DC1I2_MOUSE	DC1I2_MOUSE	N/A	N/A	15	TRUE	55368.6	39160.7	59221.2	29659.5	24718	52023.9	53220	50798.7	49669	7359.27	29278.1	38579
806	806	Q5FW57|GLYAL_MOUSE	GLYAL_MOUSE	N/A	N/A	2	TRUE	2.40784e+06	2.23041e+06	1.39879e+06	1.85615e+06	1.84545e+06	2.20091e+06	3.47202e+06	3.26305e+06	3.10227e+06	2.71878e+06	2.81621e+06	2.28372e+06
807	807	P25444|RS2_MOUSE	4RS2_MOUSE	N/A	N/A	6	TRUE	1.3606e+06	1.15835e+06	985406	676733	831741	887164	867594	1.02349e+06	1.11949e+06	1.08502e+06	1.02589e+06	1.00457e+06
808	808	Q99J08|S14L2_MOUSE	S14L2_MOUSE	N/A	N/A	7	TRUE	5.08011e+06	4.45594e+06	3.23206e+06	3.59936e+06	5.36056e+06	3.68322e+06	3.4851e+06	3.52296e+06	3.41148e+06	4.11768e+06	3.30862e+06	3.77545e+06
809	809	P48774|GSTM5_MOUSE	GSTM5_MOUSE	N/A	N/A	28	TRUE	340404	20556.8	204543	161287	102829	107753	419937	45565.4	127009	56582.8	58788.5	92295.3
810	810	Q9D7B6|ACAD8_MOUSE	ACAD8_MOUSE	N/A	N/A	7	TRUE	821285	784769	842364	870412	765785	867752	671362	717996	691673	704850	594466	493714
811	811	Q99L13|3HIDH_MOUSE	3HIDH_MOUSE	N/A	N/A	20	TRUE	2.07761e+06	2.38838e+06	3.34579e+06	2.9874e+06	3.07142e+06	3.0627e+06	2.2935e+06	2.12024e+06	2.49087e+06	2.48639e+06	3.02848e+06	2.81939e+06
812	812	P97855|G3BP1_MOUSE	G3BP1_MOUSE	N/A	N/A	19	TRUE	255271	299775	493004	292876	308779	326326	318775	403607	490059	392708	517504	341277
813	813	Q9DBE0|CSAD_MOUSE	CSAD_MOUSE	N/A	N/A	29	TRUE	1.29916e+06	1.24004e+06	901530	558595	614533	906533	1.85153e+06	1.53263e+06	1.57408e+06	1.38946e+06	2.37311e+06	1.10561e+06
814	814	Q3UZ39|LRRF1_MOUSE	LRRF1_MOUSE	N/A	N/A	53	TRUE	11085.2	12390.8	27419.5	19719.1	10883.9	16863.7	9764.62	3555.95	6318.69	8509.61	20149.1	16200.4
815	815	O54754|AOXA_MOUSE	AOXA_MOUSE	N/A	N/A	3	TRUE	852103	531543	949995	591052	821611	714650	718559	692937	633484	600425	559352	671411
816	816	Q07417|ACADS_MOUSE	ACADS_MOUSE	N/A	N/A	8	TRUE	2.64342e+06	2.47202e+06	1.84333e+06	1.97713e+06	3.02314e+06	2.43911e+06	1.6949e+06	2.67736e+06	2.14908e+06	2.51239e+06	2.12159e+06	3.14052e+06
817	817	Q99KQ4|NAMPT_MOUSE	NAMPT_MOUSE	N/A	N/A	53	TRUE	533486	542140	446936	749902	795541	741799	618523	947727	518715	844679	800704	728174
818	818	Q8BH66|ATLA1_MOUSE	ATLA1_MOUSE	N/A	N/A	22	TRUE	68562	217290	122957	98368.4	89370.2	24768.3	37266.2	243584	29871.7	97502.1	134736	19033
819	819	Q99JW2|ACY1_MOUSE	ACY1_MOUSE	N/A	N/A	39	TRUE	1.82492e+06	1.85747e+06	2.10522e+06	2.27276e+06	1.29188e+06	1.85663e+06	1.62275e+06	1.41939e+06	1.24573e+06	1.93716e+06	1.3275e+06	1.42796e+06
820	820	Q921F2|TADBP_MOUSE	TADBP_MOUSE	N/A	N/A	1	TRUE	324986	178552	168308	245538	269807	247010	197753	123864	343511	245589	205117	388975
821	821	Q8CAY6|THIC_MOUSE	THIC_MOUSE	N/A	N/A	35	TRUE	2.30947e+06	2.47539e+06	2.53814e+06	2.81201e+06	3.20685e+06	2.55703e+06	2.08247e+06	2.25399e+06	2.85548e+06	2.60455e+06	3.81145e+06	3.06761e+06
822	822	Q99KP6|PRP19_MOUSE	PRP19_MOUSE	N/A	N/A	23	TRUE	10429.4	18298.1	14948.5	17275.7	16393.8	21448.7	22479.3	65456.5	16297.8	35349.4	39287.8	23304.2
823	823	Q91X72|HEMO_MOUSE	HEMO_MOUSE	N/A	N/A	1	TRUE	2.42831e+06	2.76552e+06	2.42276e+06	3.08956e+06	2.35308e+06	2.71164e+06	2.66589e+06	2.62431e+06	2.66324e+06	3.31955e+06	2.16794e+06	2.97758e+06
824	824	Q9Z2X1|HNRPF_MOUSE	HNRPF_MOUSE	N/A	N/A	9	TRUE	419874	158953	592195	457462	320547	361243	412744	318541	446268	306467	460188	313042
825	825	P62821|RAB1A_MOUSE	RAB1A_MOUSE	N/A	N/A	4	TRUE	1.0221e+06	854337	1.38455e+06	915496	766290	914699	561276	676609	1.42079e+06	596969	809826	1.04315e+06
826	826	Q922Q1|MARC2_MOUSE	MARC2_MOUSE	N/A	N/A	24	TRUE	7.27958e+06	7.44532e+06	4.63339e+06	6.18508e+06	6.60699e+06	7.57375e+06	6.71173e+06	7.61697e+06	7.96407e+06	8.80483e+06	7.25288e+06	7.51887e+06
827	827	Q9CQM9|GLRX3_MOUSE	GLRX3_MOUSE	N/A	N/A	10	TRUE	557253	522414	534438	452813	262238	446554	493458	505073	431597	390956	424313	482014
828	828	Q3ULJ0|GPD1L_MOUSE	GPD1L_MOUSE	N/A	N/A	24	TRUE	251200	117515	120283	182523	21288.9	218225	163866	30686.8	195352	149253	75440.3	344646
829	829	Q9QYG0|NDRG2_MOUSE	NDRG2_MOUSE	N/A	N/A	44	TRUE	504158	2.55792e+06	1.46803e+06	2.30602e+06	2.92813e+06	3.01521e+06	1.84545e+06	2.24332e+06	1.80491e+06	2.22571e+06	1.24873e+06	2.25965e+06
830	830	P42669|PURA_MOUSE	PURA_MOUSE	N/A	N/A	26	TRUE	459294	404204	322084	270129	216996	439616	384831	408675	527060	360820	407618	426293
831	831	Q64487-7|PTPRD_MOUSE	PTPRD_MOUSE	N/A	N/A	23	TRUE	15001.2	20066	16486.6	14393.9	46621.2	1404.45	26902	22474.2	14752.9	49808.6	45960.3	12818.2
832	832	Q8BJ71|NUP93_MOUSE	NUP93_MOUSE	N/A	N/A	6	TRUE	18456	45224	12300.5	41876.9	15909.8	45710	87294.2	94462.1	45093.1	44839.1	27698.3	32336.8
833	833	Q8CDN6|TXNL1_MOUSE	TXNL1_MOUSE	N/A	N/A	48	TRUE	546165	747399	436164	646318	616620	674391	551923	713982	556465	612274	624384	519231
834	834	Q8R3V5|SHLB2_MOUSE	SHLB2_MOUSE	N/A	N/A	4	TRUE	31945.1	14464.3	13335.6	27228	13364.3	1828.91	14301.6	14786.3	68277.3	20911.2	130731	33911.6
835	835	Q8BFW7|LPP_MOUSE	7LPP_MOUSE	N/A	N/A	33	TRUE	155836	337775	304730	354145	289571	381776	227711	427544	162585	278203	142334	284613
836	836	Q8BRF7|SCFD1_MOUSE	SCFD1_MOUSE	N/A	N/A	9	TRUE	148581	128541	251370	204924	192500	138979	131575	187109	196570	229143	225129	143503
837	837	Q91X83|METK1_MOUSE	METK1_MOUSE	N/A	N/A	22	TRUE	1.3813e+07	1.97105e+07	1.74746e+07	1.06069e+07	2.14213e+07	1.5324e+07	1.47764e+07	1.50009e+07	1.0031e+07	1.23612e+07	1.13965e+07	9.50608e+06
838	838	Q9JKK7|TMOD2_MOUSE	TMOD2_MOUSE	N/A	N/A	15	TRUE	43845.7	48408.8	7580.69	3422.75	53633	2219.74	71262.6	14417.1	57349.5	17127.9	28827	11299.8
839	839	O09012|PEX5_MOUSE	PEX5_MOUSE	N/A	N/A	43	TRUE	439728	583131	1.10954e+06	835025	757740	601345	481212	329866	490490	513901	765967	599471
840	840	Q61425|HCDH_MOUSE	HCDH_MOUSE	N/A	N/A	10	TRUE	5.64052e+06	4.13585e+06	3.86748e+06	3.8411e+06	5.06237e+06	4.64056e+06	2.70007e+06	3.94141e+06	4.27228e+06	4.01303e+06	4.20066e+06	5.2422e+06
841	841	P08226|APOE_MOUSE	APOE_MOUSE	N/A	N/A	18	TRUE	3.16628e+06	2.3762e+06	2.02877e+06	1.95736e+06	1.33597e+06	3.02351e+06	2.61213e+06	2.43358e+06	2.18291e+06	1.92554e+06	1.01274e+06	2.04872e+06
842	842	O70400|PDLI1_MOUSE	PDLI1_MOUSE	N/A	N/A	16	TRUE	477995	434254	391752	306819	448746	354053	407712	448241	295417	326341	439711	397702
843	843	Q80XN0|BDH_MOUSE	0BDH_MOUSE	N/A	N/A	44	TRUE	7.00484e+06	7.84115e+06	6.65719e+06	6.13579e+06	6.16451e+06	7.72368e+06	4.68918e+06	3.82495e+06	5.65488e+06	5.62381e+06	4.8132e+06	6.75022e+06
844	844	Q8C165|P20D1_MOUSE	P20D1_MOUSE	N/A	N/A	3	TRUE	1.98753e+06	1.61773e+06	2.36338e+06	2.13428e+06	2.01468e+06	2.22474e+06	1.65302e+06	1.87089e+06	2.08028e+06	1.93035e+06	2.21317e+06	2.18039e+06
845	845	Q61584|FXR1_MOUSE	FXR1_MOUSE	N/A	N/A	8	TRUE	73332.9	33296.6	52170.8	26144.9	61508.6	74413.6	62928.4	51796	65335.9	55667.4	62763.6	34592.4
846	846	E9PV24-2|FIBA_MOUSE	FIBA_MOUSE	N/A	N/A	23	TRUE	2.28176e+06	1.97922e+06	1.83713e+06	1.43413e+06	1.46769e+06	1.53854e+06	2.71419e+06	2.80188e+06	2.53488e+06	2.56638e+06	3.55718e+06	2.69275e+06
847	847	P97449|AMPN_MOUSE	AMPN_MOUSE	N/A	N/A	9	TRUE	816403	308143	894712	1.41496e+06	1.00184e+06	492159	636857	673398	550734	732293	756391	676149
848	848	Q9CPU0|LGUL_MOUSE	LGUL_MOUSE	N/A	N/A	28	TRUE	1.30956e+07	1.24778e+07	1.21964e+07	7.87868e+06	2.08815e+07	1.5475e+07	2.81917e+07	2.54415e+07	2.90882e+07	2.99206e+07	2.77172e+07	1.33325e+07
849	849	Q8BJW6|EIF2A_MOUSE	EIF2A_MOUSE	N/A	N/A	6	TRUE	226640	380927	221184	413977	178460	315301	305085	588068	200115	447869	271303	435470
850	850	Q91VR2|ATPG_MOUSE	ATPG_MOUSE	N/A	N/A	48	TRUE	1.68084e+06	3.17776e+06	859242	1.35159e+06	1.92743e+06	2.23749e+06	2.60971e+06	3.11889e+06	1.39156e+06	2.75517e+06	1.66028e+06	605759
851	851	P35505|FAAA_MOUSE	FAAA_MOUSE	N/A	N/A	19	TRUE	1.05937e+07	6.60966e+06	8.5973e+06	6.4488e+06	1.02067e+07	8.28357e+06	7.51001e+06	8.86384e+06	8.97575e+06	7.66575e+06	8.4405e+06	8.80922e+06
852	852	P17225|PTBP1_MOUSE	PTBP1_MOUSE	N/A	N/A	28	TRUE	33816	171057	34665.5	326862	253500	165875	68073.1	182728	317437	242023	212268	245369
853	853	P70441|NHRF1_MOUSE	NHRF1_MOUSE	N/A	N/A	1	TRUE	222780	91869.1	174222	639343	81379.5	136176	604329	60717.7	622061	146601	59151.1	492114
854	854	Q9DCX2|ATP5H_MOUSE	ATP5H_MOUSE	N/A	N/A	1	TRUE	1.255e+06	845743	1.18555e+06	858040	993265	840403	890655	693108	1.58533e+06	1.01906e+06	459113	1.06328e+06
855	855	P62880|GBB2_MOUSE	GBB2_MOUSE	N/A	N/A	18	TRUE	137753	188549	84143.1	144108	131665	138142	178025	108226	130886	139955	58035.7	149320
856	856	Q61074|PPM1G_MOUSE	PPM1G_MOUSE	N/A	N/A	8	TRUE	276389	187110	113375	48611.4	173927	120226	212016	91368.3	66047.6	58912.7	45980.2	137891
857	857	Q9JIS5|SV2A_MOUSE	SV2A_MOUSE	N/A	N/A	28	TRUE	15570.7	86547.2	4900.72	15587.5	2176.49	18063.3	79799.2	7651.24	142196	20886.1	5829.42	3147.78
858	858	P99029|PRDX5_MOUSE	PRDX5_MOUSE	N/A	N/A	20	TRUE	7.03736e+06	4.61667e+06	7.58483e+06	7.68444e+06	5.56424e+06	5.20012e+06	5.69802e+06	5.51482e+06	5.41048e+06	4.3298e+06	6.34832e+06	4.9038e+06
859	859	P18242|CATD_MOUSE	CATD_MOUSE	N/A	N/A	37	TRUE	1.87825e+06	1.86147e+06	1.31328e+06	973755	1.70133e+06	1.5181e+06	1.25335e+06	1.36392e+06	1.16626e+06	992565	1.0538e+06	1.37922e+06
860	860	Q8VC28|AK1CD_MOUSE	AK1CD_MOUSE	N/A	N/A	9	TRUE	1.40502e+06	1.53864e+06	2.0541e+06	1.62938e+06	1.67731e+06	1.71188e+06	1.46064e+06	1.3116e+06	1.55031e+06	1.43794e+06	1.42993e+06	1.32669e+06
861	861	Q91XE0|GLYAT_MOUSE	GLYAT_MOUSE	N/A	N/A	57	TRUE	4.01436e+06	7.89621e+06	3.74448e+06	4.21651e+06	7.89621e+06	7.67327e+06	3.75774e+06	3.54739e+06	7.58531e+06	5.89766e+06	4.37706e+06	6.88019e+06
862	862	Q99L04|DHRS1_MOUSE	DHRS1_MOUSE	N/A	N/A	9	TRUE	1.40744e+06	1.45279e+06	1.14639e+06	1.37681e+06	459290	674078	531064	1.18966e+06	503621	1.20972e+06	415958	1.10323e+06
863	863	Q6PDM2|SRSF1_MOUSE	SRSF1_MOUSE	N/A	N/A	10	TRUE	554016	575876	473535	665864	230492	477403	591462	601194	339287	581470	586659	596095
864	864	Q9JHI5|IVD_MOUSE	5IVD_MOUSE	N/A	N/A	9	TRUE	2.80078e+06	3.34714e+06	3.53213e+06	2.73123e+06	1.04445e+06	3.78414e+06	1.63489e+06	190471	506429	749602	517616	1.04406e+06
865	865	P43274|H14_MOUSE	4H14_MOUSE	N/A	N/A	28	TRUE	24672.1	13986.8	1878.55	6569.17	10262.1	15843.2	26732.6	20638.5	35259.7	21063.2	4693.52	10917.8
866	866	E9Q4Z2|ACACB_MOUSE	ACACB_MOUSE	N/A	N/A	9	TRUE	162232	244867	641594	626587	327835	194283	337994	341514	386205	157604	315617	240081
867	867	P15116|CADH2_MOUSE	CADH2_MOUSE	N/A	N/A	58	TRUE	41537.7	248050	47066.5	312141	65283.5	192542	66719.9	159753	146986	199904	148315	72818.3
868	868	Q9D051|ODPB_MOUSE	ODPB_MOUSE	N/A	N/A	53	TRUE	751271	748322	1.29473e+06	888616	743890	625148	552250	243565	565216	509972	730132	464573
869	869	Q9CWZ7|SNAG_MOUSE	SNAG_MOUSE	N/A	N/A	23	TRUE	73249.8	142768	127557	68925.5	118303	120593	52290.2	87213.4	123675	164336	143351	223988
870	870	Q9DBG1|CP27A_MOUSE	CP27A_MOUSE	N/A	N/A	4	TRUE	5.23767e+06	3.76202e+06	3.07315e+06	3.80974e+06	5.01479e+06	4.64539e+06	5.4182e+06	4.82795e+06	4.06963e+06	5.14918e+06	5.3049e+06	5.25101e+06
871	871	P51859|HDGF_MOUSE	HDGF_MOUSE	N/A	N/A	28	TRUE	103805	211265	61894.9	35991.4	20032.6	141912	165435	6925.44	130061	166742	20172.1	59816.6
872	872	Q63880|EST3A_MOUSE	EST3A_MOUSE	N/A	N/A	2	TRUE	3.93541e+06	5.43956e+06	2.85813e+06	4.08837e+06	6.71554e+06	1.07543e+07	1.34222e+07	4.58142e+06	8.60302e+06	1.46637e+07	5.81435e+06	7.94119e+06
873	873	P60122|RUVB1_MOUSE	RUVB1_MOUSE	N/A	N/A	25	TRUE	233810	214936	186002	198136	179714	201723	188275	259905	188739	268097	247246	216998
874	874	Q9JHS4|CLPX_MOUSE	CLPX_MOUSE	N/A	N/A	25	TRUE	596056	599902	812001	312579	648312	587478	417438	771326	763169	770362	823694	563491
875	875	Q3UDE2|TTL12_MOUSE	TTL12_MOUSE	N/A	N/A	22	TRUE	3419.8	23717.5	5434.06	24551.2	35564.1	21106.5	16825.8	31422.3	10963.8	23089.7	38585.5	5907.02
876	876	Q9JIL4|NHRF3_MOUSE	NHRF3_MOUSE	N/A	N/A	11	TRUE	974495	586741	1.78876e+06	1.91739e+06	529319	921279	1.25525e+06	1.1136e+06	764716	1.17501e+06	674270	931992
877	877	Q9DC61|MPPA_MOUSE	MPPA_MOUSE	N/A	N/A	7	TRUE	643353	962683	736752	972531	804673	788293	728985	1.05034e+06	719801	841024	653655	702126
878	878	Q9DB05|SNAA_MOUSE	SNAA_MOUSE	N/A	N/A	13	TRUE	321783	274184	75064	339689	296098	258582	387193	371676	249465	274145	288444	262428
879	879	Q9CXF0|KYNU_MOUSE	KYNU_MOUSE	N/A	N/A	57	TRUE	3.54936e+06	3.91931e+06	3.01713e+06	2.19916e+06	3.07757e+06	3.10405e+06	2.49684e+06	3.44271e+06	3.80696e+06	4.27779e+06	3.55414e+06	3.74454e+06
880	880	A3KMP2|TTC38_MOUSE	TTC38_MOUSE	N/A	N/A	7	TRUE	2.91455e+06	2.37636e+06	2.43762e+06	2.43481e+06	3.20229e+06	3.12054e+06	1.10488e+06	1.03945e+06	1.03181e+06	1.11695e+06	1.03858e+06	1.2179e+06
881	881	P26516|PSMD7_MOUSE	PSMD7_MOUSE	N/A	N/A	21	TRUE	491298	461790	486585	525585	507766	488627	532591	420477	491675	471360	362979	422536
882	882	P62242|RS8_MOUSE	2RS8_MOUSE	N/A	N/A	50	TRUE	1.09724e+06	652389	764108	628093	635803	652649	756543	680372	750349	807863	794513	665210
883	883	Q69ZK0|PREX1_MOUSE	PREX1_MOUSE	N/A	N/A	16	TRUE	7542.97	20992.8	5734.46	2513.05	12090.1	19233.5	12072	24189	2061.91	19634.8	27012	6126.38
884	884	Q9WTP7|KAD3_MOUSE	KAD3_MOUSE	N/A	N/A	30	TRUE	1.81857e+06	3.06246e+06	1.78383e+06	2.42495e+06	2.75828e+06	2.84499e+06	1.91987e+06	1.45496e+06	1.49011e+06	1.85831e+06	2.08067e+06	1.86424e+06
885	885	P59325|IF5_MOUSE	5IF5_MOUSE	N/A	N/A	24	TRUE	871634	829298	654719	572008	775595	905767	888907	604672	1.44053e+06	1.06517e+06	643486	1.40107e+06
886	886	Q3UNX5|ACSM3_MOUSE	ACSM3_MOUSE	N/A	N/A	9	TRUE	2.04428e+06	1.37779e+06	2.976e+06	3.00264e+06	2.04742e+06	1.61952e+06	1.9542e+06	1.71192e+06	2.14395e+06	1.68465e+06	2.07679e+06	1.73782e+06
887	887	O70310|NMT1_MOUSE	NMT1_MOUSE	N/A	N/A	12	TRUE	145787	123480	92231.3	99791.1	101942	155434	138351	57270	211372	275212	164656	187680
888	888	P63330|PP2AA_MOUSE	PP2AA_MOUSE	N/A	N/A	39	TRUE	22389.5	42824.2	31585.4	39104.1	79168.4	64677.3	177184	45713.6	48156.2	50259.3	77927.6	48008.5
889	889	P62761|VISL1_MOUSE	VISL1_MOUSE	N/A	N/A	6	TRUE	39446	47263.4	8047.73	52930	34405.7	45419.3	167608	42920.6	113625	69566.5	118387	9094.36
890	890	Q64516-1|GLPK_MOUSE	GLPK_MOUSE	N/A	N/A	58	TRUE	1.55859e+06	1.73845e+06	2.26138e+06	2.04953e+06	1.86769e+06	1.90508e+06	1.88087e+06	1.7875e+06	1.77531e+06	1.94146e+06	1.83677e+06	1.84798e+06
891	891	P08752|GNAI2_MOUSE	GNAI2_MOUSE	N/A	N/A	16	TRUE	17439.1	68139.3	37801.9	1398.08	42371	31510.5	25015.2	76785.4	1596.46	9642.9	16408.9	6572.97
892	892	Q9Z204|HNRPC_MOUSE	HNRPC_MOUSE	N/A	N/A	50	TRUE	476517	230862	547471	406069	247233	256280	440591	337394	255015	289269	389011	314129
893	893	Q3TKT4-2|SMCA4_MOUSE	SMCA4_MOUSE	N/A	N/A	2	TRUE	34630.7	55182.9	17575.3	60700	4354.3	9305.25	34633.6	60294.1	16274.6	47412.2	32427.8	15648
894	894	P22315|HEMH_MOUSE	HEMH_MOUSE	N/A	N/A	39	TRUE	609210	430954	659086	577556	542931	700920	660926	460578	553522	686565	555450	513553
895	895	P62827|RAN_MOUSE	7RAN_MOUSE	N/A	N/A	48	TRUE	456446	484200	618000	581165	585280	526145	532748	507638	513040	644335	684678	530243
896	896	Q8VHX6|FLNC_MOUSE	FLNC_MOUSE	N/A	N/A	16	TRUE	20826.1	33155.1	4851.54	23721.5	22990.1	17973.5	28503.8	1666.37	8493.34	5217.64	62471.7	13419.7
897	897	Q99K01-2|PDXD1_MOUSE	PDXD1_MOUSE	N/A	N/A	36	TRUE	64326.2	54977.9	147953	133932	84518.9	73872.8	113678	104977	127364	120278	90383.2	121683
898	898	Q99JB2|STML2_MOUSE	STML2_MOUSE	N/A	N/A	53	TRUE	388316	250726	107686	438445	87821	439411	378207	118571	214111	201164	337884	229571
899	899	Q99K30|ES8L2_MOUSE	ES8L2_MOUSE	N/A	N/A	30	TRUE	195300	196208	100853	33414.8	87018.9	156701	185782	112099	80070.3	196808	230456	174301
900	900	Q60991|CP7B1_MOUSE	CP7B1_MOUSE	N/A	N/A	25	TRUE	571100	326149	451536	265314	512170	508304	539724	670558	1.25366e+06	903491	1.62295e+06	1.65444e+06
901	901	P24369|PPIB_MOUSE	PPIB_MOUSE	N/A	N/A	17	TRUE	3.86694e+06	4.22898e+06	4.47248e+06	2.02274e+06	3.69186e+06	3.28843e+06	4.92382e+06	4.56479e+06	4.8143e+06	5.34146e+06	4.13135e+06	3.25292e+06
902	902	Q9CX34|SGT1_MOUSE	SGT1_MOUSE	N/A	N/A	21	TRUE	46680.1	86794.8	79074.8	80639.1	108091	76120.9	80099.7	93338.9	41593.3	96285.9	8488.55	85434.5
903	903	P15532|NDKA_MOUSE	NDKA_MOUSE	N/A	N/A	31	TRUE	87287.7	91307.9	13219.2	16372.1	6056.99	111875	4959.72	8412.52	23385.7	104138	155316	9610.85
904	904	Q9CR62|M2OM_MOUSE	M2OM_MOUSE	N/A	N/A	4	TRUE	348265	280933	373875	439590	470125	398820	233113	416434	474136	383136	349599	235358
905	905	Q07235|GDN_MOUSE	5GDN_MOUSE	N/A	N/A	59	TRUE	35536	3656.91	21347.3	7898.92	12224	14778.1	13303.8	1261.83	12188.9	33989.4	40994.4	24895.8
906	906	P50518|VATE1_MOUSE	VATE1_MOUSE	N/A	N/A	9	TRUE	207337	112485	637097	517985	147254	198616	149697	214171	147695	148173	85588.3	121672
907	907	Q99J99|THTM_MOUSE	THTM_MOUSE	N/A	N/A	6	TRUE	1.37076e+06	1.41067e+06	1.56938e+06	1.38791e+06	1.89411e+06	1.81532e+06	2.63182e+06	3.07769e+06	2.46743e+06	2.5999e+06	2.85544e+06	2.25505e+06
908	908	P00688|AMYP_MOUSE	AMYP_MOUSE	N/A	N/A	22	TRUE	3.24916e+06	2.63337e+06	1.58696e+06	2.01709e+06	1.77023e+06	1.45056e+06	272974	229902	123707	267130	1.41341e+06	1.18804e+06
909	909	Q2TPA8|HSDL2_MOUSE	HSDL2_MOUSE	N/A	N/A	55	TRUE	560083	662965	581718	887942	473718	571841	433844	255301	606848	292357	556886	1.15333e+06
910	910	B2RY56|RBM25_MOUSE	RBM25_MOUSE	N/A	N/A	5	TRUE	59717.8	123777	85415.3	98192.1	53396.3	135215	122045	50698.4	73348.4	72323.1	22905	87559.7
911	911	Q64010|CRK_MOUSE	0CRK_MOUSE	N/A	N/A	17	TRUE	330834	246832	62355	40945.8	126379	90098.3	241462	323315	72445	140850	102785	106413
912	912	Q80UM7|MOGS_MOUSE	MOGS_MOUSE	N/A	N/A	45	TRUE	826065	892492	953380	769947	745251	840723	1.00697e+06	1.03915e+06	1.22599e+06	1.16639e+06	1.22486e+06	868704
913	913	Q61137|ASTN1_MOUSE	ASTN1_MOUSE	N/A	N/A	15	TRUE	5244.02	24936.1	6942.06	17402.7	1174.16	38810.6	17946	6345.29	24693.3	9690.15	15559	6099.05
914	914	Q9Z0U1|ZO2_MOUSE	1ZO2_MOUSE	N/A	N/A	5	TRUE	92127.9	16186.8	4131.43	39370	57549	44069.5	6575.72	79743.7	69765.8	14624	60730.1	54883.9
915	915	Q60737|CSK21_MOUSE	CSK21_MOUSE	N/A	N/A	31	TRUE	271451	318490	424444	309868	172385	324992	334713	365472	157000	325905	487684	261400
916	916	P56657|CP240_MOUSE	CP240_MOUSE	N/A	N/A	4	TRUE	955945	1.72751e+06	1.07617e+06	978783	1.27549e+06	1.10498e+06	1.06256e+06	1.41844e+06	2.17239e+06	1.9526e+06	1.76221e+06	1.81135e+06
917	917	Q91YE6|IPO9_MOUSE	IPO9_MOUSE	N/A	N/A	53	TRUE	32136.6	39549.7	125975	68746.1	56853.7	112272	70858.6	77220.8	48045	45905	54394.9	75782.4
918	918	Q91W90|TXND5_MOUSE	TXND5_MOUSE	N/A	N/A	33	TRUE	2.06221e+06	1.27139e+06	2.15102e+06	1.40192e+06	1.7921e+06	1.79247e+06	1.75939e+06	1.84557e+06	2.32508e+06	1.89396e+06	1.93134e+06	1.73272e+06
919	919	Q9CXN7|PBLD2_MOUSE	PBLD2_MOUSE	N/A	N/A	18	TRUE	1.08733e+06	1.12477e+06	407673	924087	390507	1.402e+06	1.05785e+06	1.14368e+06	774407	957830	319266	815112
920	920	Q9D2V7|CORO7_MOUSE	CORO7_MOUSE	N/A	N/A	39	TRUE	88059.2	72890.4	155845	96908.3	73729.1	44090.9	160467	44357.4	56111.9	21107.2	79430.1	55702.6
921	921	Q9Z1Q5|CLIC1_MOUSE	CLIC1_MOUSE	N/A	N/A	21	TRUE	75870.1	29679	64789.8	170291	69113.5	162184	29384.4	211268	79709.7	49702.1	44745.4	81981.5
922	922	P23818|GRIA1_MOUSE	GRIA1_MOUSE	N/A	N/A	57	TRUE	37347.1	3294.99	6448.22	20733.5	81493.3	18080.4	18279.9	14112.9	22237.2	46421.2	14129.9	3666.09
923	923	Q91V12-4|BACH_MOUSE	BACH_MOUSE	N/A	N/A	51	TRUE	38686.3	42317.5	52528.6	114026	82054	53626.4	19727.6	48604	82835.3	71159.1	48741.9	62524
924	924	Q9WVM8|AADAT_MOUSE	AADAT_MOUSE	N/A	N/A	24	TRUE	1.36381e+06	1.48937e+06	1.89086e+06	1.6203e+06	1.6502e+06	1.81529e+06	2.59502e+06	2.04391e+06	3.25077e+06	2.78448e+06	2.50622e+06	3.18761e+06
925	925	Q921X9|PDIA5_MOUSE	PDIA5_MOUSE	N/A	N/A	24	TRUE	1.30534e+06	1.23686e+06	836675	1.04743e+06	1.07674e+06	1.19077e+06	1.16945e+06	1.05056e+06	1.17537e+06	1.76675e+06	1.39024e+06	1.47106e+06
926	926	P06728|APOA4_MOUSE	APOA4_MOUSE	N/A	N/A	49	TRUE	2.60283e+06	2.37831e+06	2.12215e+06	1.89797e+06	2.61928e+06	2.26552e+06	3.36273e+06	3.15708e+06	2.47124e+06	2.70188e+06	2.55588e+06	2.42497e+06
927	927	P51863|VA0D1_MOUSE	VA0D1_MOUSE	N/A	N/A	2	TRUE	146997	190651	190415	315825	177563	175194	185561	231214	129512	244126	206083	206150
928	928	O35382|EXOC4_MOUSE	EXOC4_MOUSE	N/A	N/A	4	TRUE	28345.2	30100.7	17529.3	25543	37281.1	28498.3	31158.1	62707.6	38220.2	23204.7	25855.2	17881
929	929	Q9QXZ6|SO1A1_MOUSE	SO1A1_MOUSE	N/A	N/A	21	TRUE	437283	397646	213782	562518	220584	457720	705288	272527	630387	593179	200099	687909
930	930	P26040|EZRI_MOUSE	EZRI_MOUSE	N/A	N/A	9	TRUE	52929.4	39679.5	341580	231706	34206.7	24255	38540.8	29702.9	61447.8	26752.2	43089.7	24745.5
931	931	Q6P9S0|MTSSL_MOUSE	MTSSL_MOUSE	N/A	N/A	1	TRUE	16183.7	7769.2	21485.2	11886.8	8221.72	4429.6	9790.02	6496.85	31340.7	27576.1	5129.57	22128.1
932	932	Q9D6M3|GHC1_MOUSE	GHC1_MOUSE	N/A	N/A	23	TRUE	359147	405098	184508	148797	466205	365654	364127	495475	439527	444316	493426	498927
933	933	P48758|CBR1_MOUSE	CBR1_MOUSE	N/A	N/A	49	TRUE	1.19084e+06	1.97913e+06	1.76615e+06	1.53242e+06	1.48378e+06	1.60576e+06	2.07708e+06	2.09416e+06	1.77747e+06	2.16241e+06	2.14342e+06	1.9268e+06
934	934	Q7M6Y3-5|PICAL_MOUSE	PICAL_MOUSE	N/A	N/A	57	TRUE	187288	60968.6	49185.3	95397.3	114604	104103	59954.5	35066.2	72979.1	75902.6	103938	87113.8
935	935	Q925I1|ATAD3_MOUSE	ATAD3_MOUSE	N/A	N/A	6	TRUE	1.24959e+06	1.20164e+06	983683	1.04569e+06	1.0587e+06	1.11065e+06	1.32399e+06	1.47153e+06	1.21377e+06	1.15122e+06	1.16258e+06	1.07372e+06
936	936	Q9Z2W0|DNPEP_MOUSE	DNPEP_MOUSE	N/A	N/A	9	TRUE	884200	814785	1.15966e+06	843199	852889	879021	727060	793915	1.01854e+06	874425	896380	845371
937	937	Q8BHG1|NRDC_MOUSE	NRDC_MOUSE	N/A	N/A	12	TRUE	249889	281339	223180	248686	210407	267116	221043	283255	251260	387643	277810	228892
938	938	P97429|ANXA4_MOUSE	ANXA4_MOUSE	N/A	N/A	37	TRUE	574178	464462	569906	366782	524146	631569	392698	546439	462929	438712	504468	520918
939	939	Q9Z2U0|PSA7_MOUSE	PSA7_MOUSE	N/A	N/A	6	TRUE	350411	259617	248300	167570	243467	224002	211304	354428	448817	193560	358759	227573
940	940	P62806|H4_MOUSE	06H4_MOUSE	N/A	N/A	20	TRUE	699343	1.14346e+06	1.13611e+06	1.01083e+06	701149	1.02035e+06	225251	249093	650469	1.05289e+06	866089	1.07937e+06
941	941	P23492|PNPH_MOUSE	PNPH_MOUSE	N/A	N/A	51	TRUE	966786	1.09702e+06	1.42088e+06	1.11327e+06	716146	1.07917e+06	1.12433e+06	1.2293e+06	1.19184e+06	1.34794e+06	1.05418e+06	1.32373e+06
942	942	Q9D2G2|ODO2_MOUSE	ODO2_MOUSE	N/A	N/A	39	TRUE	5.56342e+06	5.49557e+06	5.04078e+06	6.34804e+06	6.11214e+06	6.27614e+06	5.96047e+06	7.95249e+06	6.12145e+06	6.34691e+06	6.71214e+06	5.48731e+06
943	943	Q8VDQ8-2|SIR2_MOUSE	SIR2_MOUSE	N/A	N/A	24	TRUE	64733.9	53483.5	24107.5	30427.4	67128.1	49237.1	45770.4	58896.9	58904.4	71908	88094.1	82786.8
944	944	Q9CQ65|MTAP_MOUSE	MTAP_MOUSE	N/A	N/A	61	TRUE	427367	503710	1.83338e+06	343736	577897	530087	417023	536457	414108	420347	457792	488990
945	945	Q9DCW4|ETFB_MOUSE	ETFB_MOUSE	N/A	N/A	25	TRUE	5.91589e+06	9.84909e+06	1.05106e+07	1.01254e+07	1.05981e+07	1.30507e+07	8.16227e+06	1.12307e+07	9.53787e+06	1.2544e+07	8.66385e+06	1.12604e+07
946	946	P09528|FRIH_MOUSE	FRIH_MOUSE	N/A	N/A	14	TRUE	566128	495863	882665	587500	704554	650854	443515	429877	380521	489670	660003	491987
947	947	Q9WVK4|EHD1_MOUSE	EHD1_MOUSE	N/A	N/A	22	TRUE	84024.5	271628	362342	287425	332483	275016	248981	253200	228171	300622	144412	291074
948	948	Q6A028|SWP70_MOUSE	SWP70_MOUSE	N/A	N/A	61	TRUE	17516.4	792.886	10880.5	18787.6	33758.9	5055.37	202745	4550.76	59432.8	8449.89	22785.8	18686.4
949	949	P30115|GSTA3_MOUSE	GSTA3_MOUSE	N/A	N/A	22	TRUE	3.59962e+06	1.60674e+07	1.64082e+06	472747	1.50339e+07	1.32966e+07	739755	1.38441e+06	980283	1.09877e+06	1.52047e+06	1.12415e+07
950	950	Q61081|CDC37_MOUSE	CDC37_MOUSE	N/A	N/A	15	TRUE	182152	164075	269582	61182.1	211045	227415	194262	260297	130937	248642	96655.7	185107
951	951	P58710|GGLO_MOUSE	GGLO_MOUSE	N/A	N/A	12	TRUE	3.94623e+06	3.71805e+06	2.94361e+06	3.05754e+06	2.7511e+06	3.32891e+06	3.76875e+06	5.17599e+06	4.90692e+06	4.58951e+06	3.82923e+06	4.66544e+06
952	952	P61161|ARP2_MOUSE	ARP2_MOUSE	N/A	N/A	37	TRUE	918198	1.11682e+06	1.38142e+06	709825	1.21521e+06	1.07386e+06	872541	1.19111e+06	1.15809e+06	1.11201e+06	1.14099e+06	1.11196e+06
953	953	P70266|F261_MOUSE	F261_MOUSE	N/A	N/A	9	TRUE	551031	637313	1.34879e+06	670395	378112	460985	465320	691543	509049	456596	359304	518388
954	954	P13020-2|GELS_MOUSE	GELS_MOUSE	N/A	N/A	9	TRUE	85008.8	110339	141204	122855	78026.6	69787.9	78277.2	136484	69014.4	118088	65826.8	167188
955	955	P42567|EPS15_MOUSE	EPS15_MOUSE	N/A	N/A	45	TRUE	178221	76599	148838	117414	178081	139048	63367.2	104958	145535	135618	163020	186383
956	956	Q64674|SPEE_MOUSE	SPEE_MOUSE	N/A	N/A	45	TRUE	591610	459403	710040	394422	139030	360714	748843	514953	555165	581267	429058	556962
957	957	P08228|SODC_MOUSE	SODC_MOUSE	N/A	N/A	44	TRUE	54450	35582.8	40916.1	103600	149919	146427	20110.4	84677.9	54997.5	86229.8	65765.9	59811.6
958	958	Q9WUM3|COR1B_MOUSE	COR1B_MOUSE	N/A	N/A	7	TRUE	390785	398984	421332	395689	420353	340558	382289	356197	320192	353348	230625	372142
959	959	Q99LE6|ABCF2_MOUSE	ABCF2_MOUSE	N/A	N/A	9	TRUE	133106	81697.3	364583	132222	97194.1	98660.2	94983.3	171187	190872	152886	115141	131037
960	960	P12710|FABPL_MOUSE	FABPL_MOUSE	N/A	N/A	13	TRUE	7.2247e+06	7.82243e+06	3.34671e+06	3.79381e+06	540788	1.60183e+07	1.59196e+07	3.32708e+06	8.36133e+06	1.05127e+07	685274	1.35533e+07
961	961	Q04750|TOP1_MOUSE	TOP1_MOUSE	N/A	N/A	53	TRUE	15086.2	22713.2	77168.5	37927.2	7960.01	1441.82	20077.3	21963.5	3652.22	13806.5	6349.07	26787.6
962	962	Q62452|UD19_MOUSE	UD19_MOUSE	N/A	N/A	7	TRUE	4.91041e+06	4.86894e+06	4.83832e+06	3.64728e+06	4.55626e+06	4.52523e+06	1.1005e+06	3.66543e+06	4.20506e+06	2.98115e+06	3.07426e+06	2.6792e+06
963	963	Q8BWQ1|UD2A3_MOUSE	UD2A3_MOUSE	N/A	N/A	10	TRUE	1.97626e+06	1.83324e+06	2.07343e+06	1.48315e+06	1.40806e+06	2.46938e+06	1.42699e+06	1.3433e+06	1.46672e+06	2.36327e+06	1.6388e+06	2.10079e+06
964	964	Q9DBD0|ICA_MOUSE	0ICA_MOUSE	N/A	N/A	24	TRUE	491296	284789	338566	647948	435872	591976	612875	503150	761682	741133	748714	582108
965	965	O88587|COMT_MOUSE	COMT_MOUSE	N/A	N/A	19	TRUE	2.30574e+06	2.01467e+06	2.86329e+06	2.07245e+06	1.93313e+06	1.114e+06	1.57326e+06	2.07566e+06	2.5448e+06	1.27717e+06	2.83339e+06	2.6767e+06
966	966	Q03137|EPHA4_MOUSE	EPHA4_MOUSE	N/A	N/A	20	TRUE	21854.7	16036.4	111850	26433.7	32152.7	4547.67	34740.1	51106.2	26396.6	16573.2	23908.2	17889.7
967	967	Q9WTP6|KAD2_MOUSE	KAD2_MOUSE	N/A	N/A	7	TRUE	9.66679e+06	1.10338e+07	5.38859e+06	9.62346e+06	1.04323e+07	1.09686e+07	1.01572e+07	7.10396e+06	7.78974e+06	6.09964e+06	8.98956e+06	8.20459e+06
968	968	Q9EQU5-2|SET_MOUSE	2SET_MOUSE	N/A	N/A	29	TRUE	37028.6	20035.6	15977.4	12644.1	144279	33102	25531.1	28673.4	50477.6	48794.3	148086	157650
969	969	Q8K183|PDXK_MOUSE	PDXK_MOUSE	N/A	N/A	6	TRUE	521107	357544	400455	477339	515836	426042	414540	529443	511289	487945	581335	488469
970	970	Q8BFZ9|ERLN2_MOUSE	ERLN2_MOUSE	N/A	N/A	10	TRUE	273362	208132	111358	193313	153874	171151	104323	66531.2	23749.2	210192	138350	82972.6
971	971	Q91YR7|PRP6_MOUSE	PRP6_MOUSE	N/A	N/A	43	TRUE	75621.8	184672	206765	19575.3	37632.4	347713	62807	26359.2	114207	95221.3	57635.2	68004.2
972	972	Q9WU19|HAOX1_MOUSE	HAOX1_MOUSE	N/A	N/A	21	TRUE	3.70022e+06	3.01121e+06	4.27343e+06	4.87769e+06	4.35304e+06	4.22031e+06	5.74731e+06	5.74505e+06	6.14204e+06	5.68283e+06	4.18887e+06	6.47003e+06
973	973	Q922Q8|LRC59_MOUSE	LRC59_MOUSE	N/A	N/A	4	TRUE	1.26063e+06	1.27601e+06	1.43137e+06	1.11474e+06	1.17083e+06	1.27116e+06	1.74607e+06	1.72792e+06	1.97429e+06	1.70117e+06	1.9968e+06	1.93612e+06
974	974	Q60714|S27A1_MOUSE	S27A1_MOUSE	N/A	N/A	28	TRUE	44802.4	36438.6	43363.7	397810	30572.8	19531.3	619040	86868.3	764091	28707.2	479493	615956
975	975	Q91YP2|NEUL_MOUSE	NEUL_MOUSE	N/A	N/A	15	TRUE	149088	286273	68093.8	170883	292318	233218	57470.8	235914	119932	174888	108334	217629
976	976	Q5YD48|A1CF_MOUSE	A1CF_MOUSE	N/A	N/A	4	TRUE	584809	618031	463041	466431	560121	687549	843466	558678	766666	721938	703234	804454
977	977	P10518|HEM2_MOUSE	HEM2_MOUSE	N/A	N/A	6	TRUE	1.53105e+06	1.64806e+06	675938	1.15338e+06	1.63084e+06	1.46583e+06	2.92633e+06	3.55161e+06	2.46249e+06	2.3107e+06	2.11641e+06	3.00741e+06
978	978	Q9JLB0-2|MPP6_MOUSE	MPP6_MOUSE	N/A	N/A	33	TRUE	145617	103901	176975	183011	181155	148688	173042	231413	171280	231758	174708	191836
979	979	P19221|THRB_MOUSE	THRB_MOUSE	N/A	N/A	56	TRUE	634185	601049	596474	844520	726702	694672	753352	597752	788127	555252	564062	772586
980	980	Q8BJY1|PSMD5_MOUSE	PSMD5_MOUSE	N/A	N/A	43	TRUE	349023	315943	553090	369085	209721	391874	477908	395228	334264	365243	437732	309140
981	981	Q9QXG4|ACSA_MOUSE	ACSA_MOUSE	N/A	N/A	7	TRUE	3.37562e+06	3.46692e+06	2.54055e+06	2.98014e+06	1.66485e+06	1.91668e+06	2.00287e+06	1.62304e+06	897727	898495	1.01431e+06	994938
982	982	Q9R190|MTA2_MOUSE	MTA2_MOUSE	N/A	N/A	34	TRUE	28481.8	292827	106780	653.964	36178.2	11061.9	35018.1	96374.2	17900.6	36065.1	26342	18728.1
983	983	P14094|AT1B1_MOUSE	AT1B1_MOUSE	N/A	N/A	9	TRUE	222260	231217	740509	606058	147512	260459	360004	138227	151584	237675	188873	231272
984	984	Q9WVL0|MAAI_MOUSE	MAAI_MOUSE	N/A	N/A	22	TRUE	4.54267e+06	5.97803e+06	4.7979e+06	4.74301e+06	6.15999e+06	6.43596e+06	4.534e+06	4.43625e+06	5.08377e+06	5.44306e+06	5.89241e+06	4.29504e+06
985	985	P02089|HBB2_MOUSE	HBB2_MOUSE	N/A	N/A	51	TRUE	8.57967e+06	6.12236e+06	1.17719e+07	1.3736e+07	7.03858e+06	7.38314e+06	5.2692e+06	1.13934e+07	1.05426e+07	8.55988e+06	1.01216e+07	1.06406e+07
986	986	Q9JHW2|NIT2_MOUSE	NIT2_MOUSE	N/A	N/A	3	TRUE	2.26859e+06	1.25267e+06	2.61347e+06	1.86784e+06	1.50612e+06	2.84213e+06	1.96614e+06	2.16184e+06	1.91921e+06	2.51706e+06	1.67087e+06	974117
987	987	O35945|AL1A7_MOUSE	AL1A7_MOUSE	N/A	N/A	53	TRUE	6.53221e+06	6.81156e+06	3.57209e+06	5.25955e+06	2.18268e+06	3.48808e+06	5.08062e+06	1.69318e+06	3.17102e+06	3.40369e+06	1.4357e+06	3.54994e+06
988	988	Q9QUM9|PSA6_MOUSE	PSA6_MOUSE	N/A	N/A	53	TRUE	593618	815789	1.27618e+06	836509	1.07304e+06	697263	623529	598319	809922	931659	861812	791908
989	989	Q07076|ANXA7_MOUSE	ANXA7_MOUSE	N/A	N/A	53	TRUE	577675	870662	751096	867850	837777	811206	669798	687436	730790	621311	600181	615597
990	990	Q8VDM6|HNRL1_MOUSE	HNRL1_MOUSE	N/A	N/A	3	TRUE	61702.2	75671	88511.4	115636	138561	45072.7	100517	63921.5	103619	84931	65101	90458.5
991	991	Q8CHH9|SEPT8_MOUSE	SEPT8_MOUSE	N/A	N/A	28	TRUE	20430.7	20470.1	12974.3	7529.61	10982.8	18695.4	16523.2	5651.45	12439.6	25648.1	14382.2	50468.1
992	992	Q00897|A1AT4_MOUSE	A1AT4_MOUSE	N/A	N/A	7	TRUE	1.2645e+06	1.35718e+06	1.5729e+06	1.52181e+06	1.68652e+06	1.48425e+06	128060	96288.9	161637	296978	177709	110781
993	993	P62897|CYC_MOUSE	7CYC_MOUSE	N/A	N/A	1	TRUE	385876	585621	393957	528330	34275.8	332917	797671	10516	319564	636908	121554	701662
994	994	D3YXK2|SAFB1_MOUSE	SAFB1_MOUSE	N/A	N/A	45	TRUE	21513.3	20253.6	6556.37	6348.24	2358.12	27051.9	8251.77	14061	7651.07	11792.3	9965.52	20379
995	995	Q9DB20|ATPO_MOUSE	ATPO_MOUSE	N/A	N/A	4	TRUE	7.90796e+06	1.02339e+07	9.74661e+06	9.85862e+06	9.14797e+06	1.00462e+07	9.4854e+06	8.6037e+06	9.56316e+06	1.07256e+07	9.28695e+06	1.01948e+07
996	996	Q9JLI8|SART3_MOUSE	SART3_MOUSE	N/A	N/A	28	TRUE	283942	50711.8	31708.8	22895.9	26521.8	7982.27	26117.4	2136.79	36322.2	3463.05	5700.7	49671.1
997	997	Q00623|APOA1_MOUSE	APOA1_MOUSE	N/A	N/A	1	TRUE	1.01513e+07	1.09803e+07	8.8957e+06	1.31945e+07	8.14596e+06	9.31593e+06	9.63674e+06	1.15139e+07	1.04448e+07	1.15694e+07	7.92713e+06	1.25973e+07
998	998	Q80W22|THNS2_MOUSE	THNS2_MOUSE	N/A	N/A	9	TRUE	463242	586746	943727	669379	492497	547014	317474	477707	453264	478956	442292	385671
999	999	Q9R0P5|DEST_MOUSE	DEST_MOUSE	N/A	N/A	16	TRUE	904373	870128	1.02669e+06	666731	599113	968463	1.12211e+06	1.16856e+06	921595	408833	888478	1.00972e+06
1000	1000	Q91VC4|PLVAP_MOUSE	PLVAP_MOUSE	N/A	N/A	2	TRUE	118036	23408.6	94983.3	60837.5	29171	43659.5	78258.3	58934.5	106665	37782.8	50358.2	26118.4
1001	1001	P47740|AL3A2_MOUSE	AL3A2_MOUSE	N/A	N/A	30	TRUE	2.43837e+06	3.10916e+06	1.82623e+06	1.83767e+06	2.71228e+06	2.42444e+06	1.62197e+06	1.92072e+06	1.5309e+06	1.46646e+06	1.9994e+06	1.91169e+06
1002	1002	Q9EP69|SAC1_MOUSE	SAC1_MOUSE	N/A	N/A	21	TRUE	410564	378604	377289	399995	175838	471369	356759	350439	449975	440872	220345	523584
1003	1003	Q9D1Q6|ERP44_MOUSE	ERP44_MOUSE	N/A	N/A	28	TRUE	1.11294e+06	1.09335e+06	1.03e+06	1.19396e+06	747788	1.06834e+06	1.33326e+06	824039	1.24051e+06	1.00335e+06	1.26328e+06	1.42056e+06
1004	1004	P26369|U2AF2_MOUSE	U2AF2_MOUSE	N/A	N/A	37	TRUE	103610	102196	107858	80818.9	105096	111677	74642.8	104271	93844.7	76736.8	124018	76559.4
1005	1005	P38060|HMGCL_MOUSE	HMGCL_MOUSE	N/A	N/A	4	TRUE	2.62497e+06	1.05576e+06	717212	1.35866e+06	2.0043e+06	1.90301e+06	1.50238e+06	397044	1.80504e+06	1.44265e+06	1.5172e+06	1.33943e+06
1006	1006	O54983|CRYM_MOUSE	CRYM_MOUSE	N/A	N/A	1	TRUE	15952.7	2784.86	4740.15	13022.5	7932.63	2794.86	9956.33	23874.8	52517.9	20903	2494.5	30475.9
1007	1007	P49443|PPM1A_MOUSE	PPM1A_MOUSE	N/A	N/A	21	TRUE	426557	458061	157339	460219	429576	449629	417264	251848	245472	343730	406859	348891
1008	1008	Q91WU5|AS3MT_MOUSE	AS3MT_MOUSE	N/A	N/A	43	TRUE	1.09086e+06	845265	740290	812228	945734	834920	1.26502e+06	1.25103e+06	880853	1.04822e+06	1.11583e+06	1.11953e+06
1009	1009	Q9CXY6|ILF2_MOUSE	ILF2_MOUSE	N/A	N/A	63	TRUE	13229	8713.93	13521.3	10764.4	14078.8	24040.8	15537.4	21160.5	5866.26	10920.4	11151	20408
1010	1010	Q8C5H8|NAKD2_MOUSE	NAKD2_MOUSE	N/A	N/A	6	TRUE	890831	1.13983e+06	555798	984742	759985	1.08921e+06	1.04951e+06	1.09491e+06	836922	1.10709e+06	1.04901e+06	900135
1011	1011	Q9CQV8|1433B_MOUSE	1433B_MOUSE	N/A	N/A	5	TRUE	538478	238329	294998	303347	213090	167740	209887	210964	304516	312550	74133.2	336497
1012	1012	Q00493|CBPE_MOUSE	CBPE_MOUSE	N/A	N/A	26	TRUE	16674.1	17241.8	65618.9	19201.4	13500.3	14041.9	47164.5	25177.2	97077.7	63857.7	8672.84	7898.04
1013	1013	Q8BUK6|HOOK3_MOUSE	HOOK3_MOUSE	N/A	N/A	11	TRUE	82790.9	44912.7	58751.8	65354.9	20956.1	32792.4	55286.7	44559.2	134730	61907.8	34688	16149
1014	1014	P17156|HSP72_MOUSE	HSP72_MOUSE	N/A	N/A	28	TRUE	9543.28	2788.17	19564	7330.97	7718.1	34228.1	14604.4	26308.5	54659.1	25868.1	18855	1142.99
1015	1015	Q6PDN3|MYLK_MOUSE	MYLK_MOUSE	N/A	N/A	39	TRUE	37736.1	97698.1	153697	90538	99754.7	49593.9	207242	59877.1	50505.9	57300.8	59227.6	20696.6
1016	1016	O89079|COPE_MOUSE	COPE_MOUSE	N/A	N/A	2	TRUE	173137	499672	471036	395100	311342	366673	372860	339125	447460	526083	388187	483737
1017	1017	Q78JT3|3HAO_MOUSE	3HAO_MOUSE	N/A	N/A	8	TRUE	1.13153e+07	6.65559e+06	6.85492e+06	7.37188e+06	8.18415e+06	1.11868e+07	7.0863e+06	5.70818e+06	4.49576e+06	5.72754e+06	5.75831e+06	6.7416e+06
1018	1018	Q9WVE8|PACN2_MOUSE	PACN2_MOUSE	N/A	N/A	6	TRUE	386543	425871	243953	457459	108184	313867	412424	392379	307180	387089	328569	310128
1019	1019	Q6ZWN5|RS9_MOUSE	5RS9_MOUSE	N/A	N/A	4	TRUE	2.26152e+06	1.4985e+06	1.84903e+06	1.77343e+06	1.30964e+06	2.03416e+06	2.35645e+06	2.55522e+06	1.99679e+06	2.62206e+06	2.11989e+06	2.13506e+06
1020	1020	P52792-2|HXK4_MOUSE	HXK4_MOUSE	N/A	N/A	30	TRUE	1.18064e+06	1.0082e+06	935568	1.10169e+06	1.12133e+06	1.52779e+06	866518	673114	589785	617964	631786	550664
1021	1021	Q8VDK1|NIT1_MOUSE	NIT1_MOUSE	N/A	N/A	48	TRUE	813448	1.08464e+06	811648	1.25385e+06	1.13947e+06	885805	901179	864792	600586	957158	878735	768162
1022	1022	Q9DBG7|SRPRA_MOUSE	SRPRA_MOUSE	N/A	N/A	2	TRUE	766892	587394	447233	625308	602812	622817	620096	602004	674517	789378	742573	758625
1023	1023	Q3UYV9|NCBP1_MOUSE	NCBP1_MOUSE	N/A	N/A	40	TRUE	29918	15184.8	36766.4	43466.2	18048.8	17007.9	16999.3	39035.4	52640.8	14627.5	15875.9	21602.3
1024	1024	Q60854|SPB6_MOUSE	SPB6_MOUSE	N/A	N/A	52	TRUE	131488	239269	257281	114616	147170	154457	242387	231844	187541	108279	174229	235917
1025	1025	A2AWA9|RBGP1_MOUSE	RBGP1_MOUSE	N/A	N/A	6	TRUE	109973	16533.5	22686.6	11559.9	66252.4	120447	98091.3	34133.2	100773	52896.7	98473.8	115945
1026	1026	P56959|FUS_MOUSE	9FUS_MOUSE	N/A	N/A	1	TRUE	96770.3	60464.8	96260.7	155083	89791.3	102211	89902	16937.8	78252.3	83749.2	46813.4	111153
1027	1027	Q8BG39|SV2B_MOUSE	SV2B_MOUSE	N/A	N/A	63	TRUE	6953.5	14104.2	27398.3	11379.7	9243.06	39747.3	55337.7	48493.4	30088.5	3738.17	46167.4	2532.19
1028	1028	Q8R0F9|S14L4_MOUSE	S14L4_MOUSE	N/A	N/A	20	TRUE	2.64359e+06	2.54543e+06	2.53062e+06	3.2896e+06	3.20943e+06	3.09834e+06	1.78127e+06	1.7745e+06	1.62163e+06	1.73447e+06	2.02108e+06	1.79051e+06
1029	1029	O54724|CAVN1_MOUSE	CAVN1_MOUSE	N/A	N/A	53	TRUE	135948	222070	272425	316176	247149	169482	215771	265062	141493	139379	206675	343751
1030	1030	Q9QYY9|ADH4_MOUSE	ADH4_MOUSE	N/A	N/A	4	TRUE	644990	590351	659174	664537	448500	695886	1.51698e+06	1.13508e+06	1.75796e+06	1.68686e+06	1.72629e+06	1.71111e+06
1031	1031	Q9CQA3|SDHB_MOUSE	SDHB_MOUSE	N/A	N/A	10	TRUE	2.609e+06	3.50311e+06	2.38749e+06	3.72584e+06	3.18105e+06	2.48645e+06	3.57345e+06	3.5789e+06	2.42158e+06	3.43772e+06	2.52135e+06	2.85448e+06
1032	1032	Q811D0-3|DLG1_MOUSE	DLG1_MOUSE	N/A	N/A	17	TRUE	140285	78667.2	114027	11050	135748	131694	118202	147527	118335	127040	90543.6	113752
1033	1033	O70503|DHB12_MOUSE	DHB12_MOUSE	N/A	N/A	28	TRUE	937108	853317	757196	769474	669287	1.01769e+06	937468	459139	925292	752287	437049	946515
1034	1034	Q8R2Y2|MUC18_MOUSE	MUC18_MOUSE	N/A	N/A	2	TRUE	9848.08	11686	19247	7393.7	15478.6	13533.2	10412.5	30540.1	24865.1	14852.5	12171	10905
1035	1035	O55137|ACOT1_MOUSE	ACOT1_MOUSE	N/A	N/A	33	TRUE	41864.3	69145.5	117117	69123.1	11950.5	60763.9	20931.3	37496.8	64836.6	86762.4	49814	3480.3
1036	1036	Q60710|SAMH1_MOUSE	SAMH1_MOUSE	N/A	N/A	4	TRUE	267214	134669	237685	274692	207972	165627	224400	262519	167126	292588	345916	357573
1037	1037	P46664|PURA2_MOUSE	PURA2_MOUSE	N/A	N/A	37	TRUE	182959	266565	425418	411955	195640	284958	399938	297933	332510	313161	366965	291481
1038	1038	Q8R086|SUOX_MOUSE	SUOX_MOUSE	N/A	N/A	16	TRUE	2.83208e+06	1.57383e+06	2.35817e+06	1.09936e+06	1.90315e+06	2.71655e+06	3.0526e+06	2.9562e+06	1.32517e+06	2.94778e+06	1.04833e+06	1.79951e+06
1039	1039	P51855|GSHB_MOUSE	GSHB_MOUSE	N/A	N/A	10	TRUE	1.26426e+06	818520	1.0732e+06	1.10309e+06	1.31009e+06	1.14241e+06	1.03734e+06	1.09023e+06	1.18168e+06	960391	949318	1.06469e+06
1040	1040	Q91YH5|ATLA3_MOUSE	ATLA3_MOUSE	N/A	N/A	61	TRUE	404978	300243	227083	398285	183811	357368	658949	308541	192220	312615	478212	282066
1041	1041	Q91WN4|KMO_MOUSE	4KMO_MOUSE	N/A	N/A	22	TRUE	2.92246e+06	3.77695e+06	3.6292e+06	3.04673e+06	3.6966e+06	4.00615e+06	1.86415e+06	2.49348e+06	2.73709e+06	2.76845e+06	3.24558e+06	2.57551e+06
1042	1042	Q9DAW9|CNN3_MOUSE	CNN3_MOUSE	N/A	N/A	58	TRUE	118007	157914	241535	151322	157175	106231	302467	33579.8	208515	186707	30846	150161
1043	1043	A2AJL3|FGGY_MOUSE	FGGY_MOUSE	N/A	N/A	21	TRUE	927341	661502	907456	688854	994613	860155	930190	705182	1.08891e+06	1.02725e+06	604891	718669
1044	1044	P10711|TCEA1_MOUSE	TCEA1_MOUSE	N/A	N/A	16	TRUE	167071	138292	50181.3	15467.4	117454	15904.5	202195	23867.3	4807.81	18341.5	151158	94344.2
1045	1045	Q9CQ60|6PGL_MOUSE	6PGL_MOUSE	N/A	N/A	3	TRUE	813117	387775	758381	871020	724514	1.12015e+06	413818	820200	528709	903733	482885	570240
1046	1046	Q9Z0S1|BPNT1_MOUSE	BPNT1_MOUSE	N/A	N/A	27	TRUE	444446	357724	527696	447485	294543	402667	294594	263465	437432	325007	362228	344506
1047	1047	Q9DBW0|CP4V2_MOUSE	CP4V2_MOUSE	N/A	N/A	4	TRUE	1.05389e+06	1.18059e+06	1.20873e+06	949255	1.63949e+06	1.39224e+06	2.24105e+06	1.25136e+06	1.77979e+06	1.71677e+06	1.4638e+06	1.44955e+06
1048	1048	Q9D0F3|LMAN1_MOUSE	LMAN1_MOUSE	N/A	N/A	22	TRUE	1.62161e+06	1.76609e+06	1.85841e+06	1.36898e+06	1.80895e+06	1.67857e+06	501163	1.03936e+06	1.00588e+06	852634	1.32428e+06	1.00325e+06
1049	1049	O55022|PGRC1_MOUSE	PGRC1_MOUSE	N/A	N/A	9	TRUE	4.83553e+06	2.46573e+06	3.60893e+06	2.35157e+06	3.25292e+06	3.52369e+06	3.75762e+06	3.30118e+06	3.26648e+06	3.18267e+06	3.87111e+06	4.16795e+06
1050	1050	Q80WQ2|VAC14_MOUSE	VAC14_MOUSE	N/A	N/A	6	TRUE	37410.1	30805	14397.4	31138.2	28273	29529.4	17108.4	25792.8	15022.5	39271.4	18202.4	59894.5
1051	1051	Q64133|AOFA_MOUSE	AOFA_MOUSE	N/A	N/A	50	TRUE	319054	213123	225936	229788	128598	145541	92723.2	157182	106188	111862	133714	122336
1052	1052	Q922E4|PCY2_MOUSE	PCY2_MOUSE	N/A	N/A	27	TRUE	887282	911030	2.24933e+06	1.11708e+06	593758	1.12666e+06	663287	472193	1.14723e+06	1.29594e+06	313437	701157
1053	1053	P54728|RD23B_MOUSE	RD23B_MOUSE	N/A	N/A	5	TRUE	502394	201395	339915	371790	81203.2	307646	255302	146835	570138	88646.9	258115	443948
1054	1054	P59764|DOCK4_MOUSE	DOCK4_MOUSE	N/A	N/A	28	TRUE	15270.3	1784.35	5822.07	9200.71	3413.42	9798.91	3046.38	6590.99	2979.29	11891.5	3815.78	9052.69
1055	1055	Q64433|CH10_MOUSE	CH10_MOUSE	N/A	N/A	23	TRUE	9.361e+06	6.94359e+06	8.80244e+06	4.37101e+06	5.72018e+06	4.67025e+06	8.48304e+06	8.65108e+06	6.34944e+06	6.29037e+06	6.48197e+06	5.40035e+06
1056	1056	P61164|ACTZ_MOUSE	ACTZ_MOUSE	N/A	N/A	28	TRUE	146527	15110.7	101711	92730.8	26637.4	81759.3	170782	25203.5	24597.8	86875.9	40448.1	102470
1057	1057	Q61830|MRC1_MOUSE	MRC1_MOUSE	N/A	N/A	39	TRUE	253820	366689	451561	396410	244779	413298	495615	362297	403020	327700	321621	380211
1058	1058	Q60759|GCDH_MOUSE	GCDH_MOUSE	N/A	N/A	22	TRUE	2.93341e+06	3.41687e+06	3.21043e+06	3.50627e+06	3.40671e+06	3.72577e+06	2.29621e+06	2.87506e+06	2.23715e+06	2.44033e+06	3.00317e+06	2.64639e+06
1059	1059	Q9CXW3|CYBP_MOUSE	CYBP_MOUSE	N/A	N/A	23	TRUE	41329	27030.1	23872.7	53430.2	60543.7	63562.4	49951.6	54149.2	18072.9	47885.4	52702.8	67185.9
1060	1060	Q9D906|ATG7_MOUSE	ATG7_MOUSE	N/A	N/A	43	TRUE	19403.3	154639	192834	48720	90821.5	79193	112473	48613.6	127516	57908.2	84386	80206
1061	1061	O35737|HNRH1_MOUSE	HNRH1_MOUSE	N/A	N/A	6	TRUE	6435.04	37024.7	7364.34	25713.9	22436.2	19521.3	140190	45498.9	21544.4	29948.6	6070.32	50787
1062	1062	Q8CGA0|PPM1F_MOUSE	PPM1F_MOUSE	N/A	N/A	3	TRUE	42214.4	65393.3	74244.9	60934.3	5871.18	47261.8	33837.7	11170	24022.1	40728.3	36486.3	25487.2
1063	1063	Q99JF8|PSIP1_MOUSE	PSIP1_MOUSE	N/A	N/A	41	TRUE	1142.88	7714.08	932.928	5137.34	5425.95	8501.97	1141.18	4994.27	3770.56	582.901	3301.81	2608.32
1064	1064	Q9QZD9|EIF3I_MOUSE	EIF3I_MOUSE	N/A	N/A	21	TRUE	195092	160581	139283	272292	120403	289450	297596	147186	275404	240183	148468	159402
1065	1065	O08914|FAAH1_MOUSE	FAAH1_MOUSE	N/A	N/A	4	TRUE	233113	199597	151390	152749	212179	95140	1.56754e+06	1.21024e+06	1.23651e+06	949055	1.39188e+06	1.09904e+06
1066	1066	Q91Z53|GRHPR_MOUSE	GRHPR_MOUSE	N/A	N/A	23	TRUE	1.76026e+06	3.654e+06	2.15207e+06	2.10019e+06	1.9536e+06	2.37307e+06	1.89729e+06	2.76947e+06	1.94944e+06	2.95895e+06	1.99806e+06	3.35566e+06
1067	1067	Q8BWY3|ERF1_MOUSE	ERF1_MOUSE	N/A	N/A	55	TRUE	784532	711466	860940	982610	1.00321e+06	1.09569e+06	631284	696357	392260	823407	1.05207e+06	663805
1068	1068	Q6A026|PDS5A_MOUSE	PDS5A_MOUSE	N/A	N/A	38	TRUE	78171.1	66983.9	193637	120091	54695.5	15694.3	39483.6	44800.2	21747.5	150298	87960.5	96555.1
1069	1069	Q9QZ85|IIGP1_MOUSE	IIGP1_MOUSE	N/A	N/A	4	TRUE	1.46935e+06	2.19132e+06	1.13117e+06	1.31477e+06	1.37478e+06	1.25593e+06	2.01842e+06	1.28939e+06	2.6909e+06	2.1606e+06	2.49822e+06	1.99639e+06
1070	1070	P04919|B3AT_MOUSE	B3AT_MOUSE	N/A	N/A	12	TRUE	1.59401e+06	1.67278e+06	1.95523e+06	1.84373e+06	1.21148e+06	1.34545e+06	2.03665e+06	1.81648e+06	1.62703e+06	2.07042e+06	1.88047e+06	1.72824e+06
1071	1071	Q6P3A8|ODBB_MOUSE	ODBB_MOUSE	N/A	N/A	44	TRUE	1.34498e+06	1.28431e+06	1.04215e+06	1.26972e+06	2.61925e+06	2.2908e+06	2.70667e+06	2.13692e+06	2.11971e+06	2.46479e+06	2.22774e+06	2.2064e+06
1072	1072	O88746|TOM1_MOUSE	TOM1_MOUSE	N/A	N/A	6	TRUE	168109	107585	138033	107987	95801.3	68484	117918	121597	73786.6	91787.5	91182	115274
1073	1073	P70372|ELAV1_MOUSE	ELAV1_MOUSE	N/A	N/A	43	TRUE	43137.6	104895	247747	75065.2	133446	95134	84943.4	115193	67242.2	44685.4	122935	202755
1074	1074	P60670|NPL4_MOUSE	NPL4_MOUSE	N/A	N/A	45	TRUE	284975	245455	177844	132959	225940	246634	194951	176143	283938	257043	290807	346147
1075	1075	Q64471|GSTT1_MOUSE	GSTT1_MOUSE	N/A	N/A	8	TRUE	2.2065e+06	1.82178e+06	2.07082e+06	2.23856e+06	2.46305e+06	2.13768e+06	1.70861e+06	1.7756e+06	1.54871e+06	1.49677e+06	986401	1.17381e+06
1076	1076	Q9Z2Y3|HOME1_MOUSE	HOME1_MOUSE	N/A	N/A	1	TRUE	25940.1	12761.9	19103.1	28565.1	13115.9	14979.5	27208.7	17070.6	26216.1	23036	8639.69	32032.1
1077	1077	Q9QYI3|DNJC7_MOUSE	DNJC7_MOUSE	N/A	N/A	4	TRUE	91275	34091	28050.9	67898.7	20601.1	27378.8	35857.1	72414.6	46064.9	91196.1	100391	17921.8
1078	1078	Q61171|PRDX2_MOUSE	PRDX2_MOUSE	N/A	N/A	28	TRUE	622747	717902	152316	616941	522075	621883	457555	309137	696621	398357	307872	224867
1079	1079	Q9WVD5|ORNT1_MOUSE	ORNT1_MOUSE	N/A	N/A	2	TRUE	2.82437e+06	2.63091e+06	2.4275e+06	2.45336e+06	3.23439e+06	2.79765e+06	4.21565e+06	3.72995e+06	3.92164e+06	3.95652e+06	2.76126e+06	3.51814e+06
1080	1080	Q571F8|GLSL_MOUSE	GLSL_MOUSE	N/A	N/A	22	TRUE	775602	894461	1.85944e+06	1.42411e+06	2.00076e+06	1.9713e+06	1.29276e+06	877355	552395	558279	718352	600479
1081	1081	Q8R4N0|CLYBL_MOUSE	CLYBL_MOUSE	N/A	N/A	21	TRUE	1.11856e+06	856248	860724	1.13307e+06	831249	1.25253e+06	1.01486e+06	760355	817349	1.04193e+06	672729	805903
1082	1082	Q505F5|LRC47_MOUSE	LRC47_MOUSE	N/A	N/A	49	TRUE	102526	113240	39227.8	85047.7	75031	156527	177080	119641	25096	111538	85683.5	139605
1083	1083	Q99PG0|AAAD_MOUSE	AAAD_MOUSE	N/A	N/A	10	TRUE	4.59935e+06	3.35747e+06	5.13009e+06	5.50084e+06	5.16732e+06	3.57966e+06	4.3295e+06	3.22374e+06	3.49213e+06	3.24757e+06	2.84078e+06	4.14451e+06
1084	1084	Q8K3X4|I2BPL_MOUSE	I2BPL_MOUSE	N/A	N/A	25	TRUE	11944.8	15397.3	18589.6	35822.5	10576.5	45536.1	11566.6	35615.4	18590.3	11865.3	24570.4	38255.9
1085	1085	B1AY13|UBP24_MOUSE	UBP24_MOUSE	N/A	N/A	6	TRUE	175498	201399	51986.5	52366.1	50871.1	101924	206365	91262	82106.7	241296	93401.6	261910
1086	1086	P62082|RS7_MOUSE	2RS7_MOUSE	N/A	N/A	14	TRUE	3.29877e+06	2.24029e+06	3.63752e+06	2.68425e+06	2.48e+06	2.32226e+06	595322	2.47592e+06	1.5989e+06	2.07047e+06	2.56589e+06	2.36794e+06
1087	1087	Q8CBW3|ABI1_MOUSE	ABI1_MOUSE	N/A	N/A	25	TRUE	21672.9	41414.3	65402.5	1123.58	26874.8	10727.5	85503.1	35944.1	34559.7	22085.7	31543	33743.3
1088	1088	P21619|LMNB2_MOUSE	LMNB2_MOUSE	N/A	N/A	28	TRUE	51970.1	4963.54	15157.3	83089.9	48074.4	14971.2	60529.4	11787.3	38816.4	28186.2	60517.5	53758.9
1089	1089	A6X935|ITIH4_MOUSE	ITIH4_MOUSE	N/A	N/A	26	TRUE	338071	537407	485914	519323	366049	317975	239837	587161	508625	667327	204576	629488
1090	1090	Q99020|ROAA_MOUSE	ROAA_MOUSE	N/A	N/A	22	TRUE	634038	587465	712972	489766	651542	620186	476752	574461	681051	414357	708565	444326
1091	1091	P97372|PSME2_MOUSE	PSME2_MOUSE	N/A	N/A	4	TRUE	585168	150733	552308	559663	756923	330981	133985	250040	530603	627242	568688	287193
1092	1092	O08677|KNG1_MOUSE	KNG1_MOUSE	N/A	N/A	26	TRUE	21780.2	252201	193585	327583	333522	37787.5	277861	189532	257145	310467	270152	291022
1093	1093	P17918|PCNA_MOUSE	PCNA_MOUSE	N/A	N/A	21	TRUE	15623.4	16929.1	18351.5	6638.83	10936.2	11652.3	68898.5	11999	22536	13630	17867.3	19785.2
1094	1094	Q7TNG8|LDHD_MOUSE	LDHD_MOUSE	N/A	N/A	27	TRUE	2.00392e+06	1.31637e+06	2.90074e+06	3.40733e+06	1.13183e+06	1.8835e+06	1.93214e+06	1.81305e+06	1.79616e+06	2.0241e+06	1.88844e+06	2.17512e+06
1095	1095	Q9WV80|SNX1_MOUSE	SNX1_MOUSE	N/A	N/A	28	TRUE	18432.2	20733.8	22450.9	52954.9	38929.6	45273	32457.2	3322.16	32960.3	30300.2	12489	45428.5
1096	1096	P99027|RLA2_MOUSE	RLA2_MOUSE	N/A	N/A	4	TRUE	450045	378639	463417	314497	443770	409846	366391	600347	556572	574600	653230	715880
1097	1097	P70460|VASP_MOUSE	VASP_MOUSE	N/A	N/A	21	TRUE	11469.2	23546.3	2384.06	3035.99	2006.41	3537.44	3437.09	1666.37	11706.8	8128.48	823.067	15018.1
1098	1098	P29391|FRIL1_MOUSE	FRIL1_MOUSE	N/A	N/A	51	TRUE	3.77059e+06	3.55246e+06	4.40773e+06	4.64964e+06	2.58072e+06	2.70057e+06	3.27885e+06	2.94635e+06	2.03981e+06	2.01296e+06	2.86329e+06	2.48159e+06
1099	1099	P70296|PEBP1_MOUSE	PEBP1_MOUSE	N/A	N/A	53	TRUE	876764	912462	966639	728662	833447	643982	450182	654754	566575	637141	649465	551702
1100	1100	P52196|THTR_MOUSE	THTR_MOUSE	N/A	N/A	48	TRUE	1.18092e+07	1.29368e+07	9.95447e+06	9.32936e+06	1.6936e+07	1.27583e+07	1.19311e+07	1.50243e+07	1.22513e+07	1.33119e+07	1.43103e+07	1.27124e+07
1101	1101	Q60936|COQ8A_MOUSE	COQ8A_MOUSE	N/A	N/A	16	TRUE	1.44988e+06	1.83789e+06	1.20627e+06	1.29085e+06	1.72836e+06	1.58399e+06	1.66365e+06	1.784e+06	1.30939e+06	1.48098e+06	2.07204e+06	1.5469e+06
1102	1102	Q9R0N0|GALK1_MOUSE	GALK1_MOUSE	N/A	N/A	34	TRUE	872992	708193	591616	719665	862140	664437	522047	807672	608330	685755	862562	604323
1103	1103	Q8R570|SNP47_MOUSE	SNP47_MOUSE	N/A	N/A	6	TRUE	6719.21	3727.79	6004.9	1170.29	10510	8793.23	9678.37	14808.7	9822.62	16298.2	9408.78	12484.3
1104	1104	P48453|PP2BB_MOUSE	PP2BB_MOUSE	N/A	N/A	60	TRUE	1901.03	13795	20983.6	7523	1328.92	6996.39	11966.3	10851.7	12457.3	6219.3	12527.6	5099.14
1105	1105	Q91V41|RAB14_MOUSE	RAB14_MOUSE	N/A	N/A	33	TRUE	552609	481118	601990	591903	386404	421613	467959	594330	502919	482699	548748	625886
1106	1106	O54734|OST48_MOUSE	OST48_MOUSE	N/A	N/A	51	TRUE	609191	447499	676338	603186	512989	582610	401155	534245	645817	624578	686202	486275
1107	1107	O88986|KBL_MOUSE	6KBL_MOUSE	N/A	N/A	17	TRUE	1.14831e+06	1.15325e+06	599411	970105	908263	1.20584e+06	1.10763e+06	858145	925601	1.11417e+06	1.24022e+06	1.17323e+06
1108	1108	Q8BP92|RCN2_MOUSE	RCN2_MOUSE	N/A	N/A	3	TRUE	40258.8	58110.9	67988.1	14922.3	9802.62	16574.5	24087.8	34746.7	72483.2	2748.48	17228.6	17310.6
1109	1109	P46978|STT3A_MOUSE	STT3A_MOUSE	N/A	N/A	4	TRUE	866986	904501	717931	778453	879809	671921	964192	966434	1.04783e+06	1.09556e+06	1.04031e+06	937415
1110	1110	Q9QYS9|QKI_MOUSE	9QKI_MOUSE	N/A	N/A	58	TRUE	396571	427007	719790	405477	156169	356137	442063	560433	517480	410022	102470	200221
1111	1111	Q9QZB7|ARP10_MOUSE	ARP10_MOUSE	N/A	N/A	61	TRUE	9105.93	14852.6	42138.4	12690.3	21353.5	24010.7	26654.6	28762.9	25438.9	12252.3	22465.2	2947.88
1112	1112	P54227|STMN1_MOUSE	STMN1_MOUSE	N/A	N/A	15	TRUE	2576.88	3003.09	9346.44	618.12	5774.53	11074.2	17579.3	4153.18	2882.55	6645.32	7082.43	8867.32
1113	1113	Q9DCS3|MECR_MOUSE	MECR_MOUSE	N/A	N/A	4	TRUE	538689	754484	444823	576547	565413	543014	839114	878662	1.02356e+06	772257	724633	1.02671e+06
1114	1114	P62281|RS11_MOUSE	RS11_MOUSE	N/A	N/A	29	TRUE	377379	474262	245267	381816	486259	435598	421357	543858	460647	417606	633206	434157
1115	1115	Q8R317|UBQL1_MOUSE	UBQL1_MOUSE	N/A	N/A	39	TRUE	95119.3	17913.6	81391.1	114496	55833.4	98242.2	49990.8	36686.8	21347.1	13313.6	63525.8	77612.4
1116	1116	Q3U2P1|SC24A_MOUSE	SC24A_MOUSE	N/A	N/A	24	TRUE	659443	710059	532788	1.01847e+06	663896	718228	823852	896538	838389	746974	1.03758e+06	906649
1117	1117	Q9ERG0|LIMA1_MOUSE	LIMA1_MOUSE	N/A	N/A	30	TRUE	131646	166745	100932	134293	104736	156278	175036	199059	86985.8	134107	163559	91724.1
1118	1118	Q61578|ADRO_MOUSE	ADRO_MOUSE	N/A	N/A	3	TRUE	615834	485893	726587	530482	538320	471446	379410	367895	568279	568256	271946	561766
1119	1119	Q8VH51-2|RBM39_MOUSE	RBM39_MOUSE	N/A	N/A	15	TRUE	23494.3	27332.9	3242.73	125370	3702.48	45074.5	58064.8	47198.1	21084.3	20764.1	50243.8	3332
1120	1120	P31230|AIMP1_MOUSE	AIMP1_MOUSE	N/A	N/A	10	TRUE	390636	371494	405995	388524	229464	371704	424226	219386	257149	481937	443717	441134
1121	1121	Q91VM9|IPYR2_MOUSE	IPYR2_MOUSE	N/A	N/A	4	TRUE	991771	1.29755e+06	1.21783e+06	1.18841e+06	1.25621e+06	1.16196e+06	1.17862e+06	1.35977e+06	1.71433e+06	970370	1.09343e+06	1.23448e+06
1122	1122	Q9CPR4|RL17_MOUSE	RL17_MOUSE	N/A	N/A	59	TRUE	2.56565e+06	2.04509e+06	2.31153e+06	2.50518e+06	1.10441e+06	2.54442e+06	2.1892e+06	1.32508e+06	1.89465e+06	2.88454e+06	1.06766e+06	2.4189e+06
1123	1123	Q8CC86|PNCB_MOUSE	PNCB_MOUSE	N/A	N/A	3	TRUE	1.17813e+06	1.50676e+06	1.62564e+06	1.3405e+06	1.23262e+06	1.3846e+06	944515	1.22325e+06	1.09726e+06	1.38691e+06	542114	1.13304e+06
1124	1124	O08917|FLOT1_MOUSE	FLOT1_MOUSE	N/A	N/A	25	TRUE	9800.13	13731.9	19723.4	17306.4	12444.2	14945.6	7673.82	4222.3	3255.36	10246.9	3395.34	80363.4
1125	1125	Q80VD1|FA98B_MOUSE	FA98B_MOUSE	N/A	N/A	21	TRUE	167115	98474.9	46945.2	106369	119772	68707.9	164167	100339	136163	100859	76316.7	91833.2
1126	1126	Q9JL35|HMGN5_MOUSE	HMGN5_MOUSE	N/A	N/A	2	TRUE	635621	415568	332432	372923	320431	350300	559182	322769	553827	462237	427992	413158
1127	1127	P62264|RS14_MOUSE	RS14_MOUSE	N/A	N/A	18	TRUE	479987	51668.1	85839.3	186364	661877	444854	510928	47672.9	300158	285414	57489.6	603877
1128	1128	P42125|ECI1_MOUSE	ECI1_MOUSE	N/A	N/A	1	TRUE	2.93712e+06	2.67913e+06	2.65732e+06	2.20957e+06	2.32985e+06	2.55344e+06	2.83842e+06	1.654e+06	2.64589e+06	3.03408e+06	1.70607e+06	2.53392e+06
1129	1129	Q9R0Y5|KAD1_MOUSE	KAD1_MOUSE	N/A	N/A	51	TRUE	287887	104117	137216	43443.1	82299.4	58508.7	155051	167844	69063.4	22452.4	115501	369903
1130	1130	Q8K3H0|DP13A_MOUSE	DP13A_MOUSE	N/A	N/A	6	TRUE	17628.3	24386.7	16815.1	7147.23	8114.29	17950.1	76355.4	9095.21	23474.2	10636.9	5673.87	13039.8
1131	1131	Q8BH95|ECHM_MOUSE	ECHM_MOUSE	N/A	N/A	52	TRUE	3.28458e+06	2.7727e+06	2.52891e+06	2.62765e+06	3.42118e+06	2.73785e+06	2.54964e+06	2.64166e+06	2.50108e+06	2.58062e+06	2.62368e+06	2.62177e+06
1132	1132	Q63844|MK03_MOUSE	MK03_MOUSE	N/A	N/A	17	TRUE	108068	96359.1	49496.3	135308	37328.6	56669.7	120670	155615	26030.7	94490	106884	74424.8
1133	1133	Q9JLV1|BAG3_MOUSE	BAG3_MOUSE	N/A	N/A	7	TRUE	370078	291184	466044	364411	386108	334660	463367	256809	243514	203342	183936	305374
1134	1134	Q99JX4|EIF3M_MOUSE	EIF3M_MOUSE	N/A	N/A	23	TRUE	21600	49777.6	76932.4	30546.1	52728.9	55481.5	6762.38	58623.6	72420.5	67827.3	100930	47923.5
1135	1135	Q9Z1J3|NFS1_MOUSE	NFS1_MOUSE	N/A	N/A	28	TRUE	435552	501588	136112	389544	278454	363949	341249	369555	439705	330497	214954	343507
1136	1136	Q91WK2|EIF3H_MOUSE	EIF3H_MOUSE	N/A	N/A	6	TRUE	238536	258443	173257	226387	308135	410863	375150	260169	383028	373809	211045	283587
1137	1137	P15626|GSTM2_MOUSE	GSTM2_MOUSE	N/A	N/A	6	TRUE	2.85068e+06	2.6882e+06	1.76944e+06	2.11131e+06	1.29784e+06	1.83638e+06	2.34856e+06	2.02117e+06	1.59088e+06	1.75234e+06	1.52602e+06	1.84377e+06
1138	1138	Q69ZR2|HECD1_MOUSE	HECD1_MOUSE	N/A	N/A	21	TRUE	120038	45468.2	24229.5	34970.7	44154.7	89433.8	24952	13879.8	31365.7	88811.1	18243.4	35765.8
1139	1139	Q9DBL1|ACDSB_MOUSE	ACDSB_MOUSE	N/A	N/A	39	TRUE	612627	559545	836193	794083	727509	818308	617868	518460	712976	792316	683542	736298
1140	1140	Q14C51|PTCD3_MOUSE	PTCD3_MOUSE	N/A	N/A	1	TRUE	174495	145840	161647	129131	99143.6	124578	79592.1	77584.5	204056	145856	126527	102229
1141	1141	Q99LD4|CSN1_MOUSE	CSN1_MOUSE	N/A	N/A	22	TRUE	1503.66	31952.6	45992.3	28258	25239.6	29147.8	20071.7	7128.83	5480.71	28293.8	30221.6	30494.8
1142	1142	O08663|MAP2_MOUSE	MAP2_MOUSE	N/A	N/A	6	TRUE	264442	292998	129752	225726	143205	292481	312084	305623	284710	177745	224102	268644
1143	1143	Q9Z2Z6|MCAT_MOUSE	MCAT_MOUSE	N/A	N/A	17	TRUE	1.00522e+06	1.11784e+06	672528	408471	793789	1.30947e+06	1.45511e+06	1.61208e+06	811347	938914	766311	1.13388e+06
1144	1144	Q8CH18|CCAR1_MOUSE	CCAR1_MOUSE	N/A	N/A	41	TRUE	78909.2	135690	42338.2	121713	102571	141770	21228.9	105602	43227.6	114843	143654	128270
1145	1145	Q3TCH7|CUL4A_MOUSE	CUL4A_MOUSE	N/A	N/A	9	TRUE	118434	52833.8	218761	167490	61778.5	156799	44142	128130	120494	76748.2	112947	117157
1146	1146	P58389|PTPA_MOUSE	PTPA_MOUSE	N/A	N/A	53	TRUE	243282	338098	338541	339294	264987	250584	331741	251506	184079	314939	335641	277582
1147	1147	Q9Z329|ITPR2_MOUSE	ITPR2_MOUSE	N/A	N/A	43	TRUE	3877.85	6117.56	6322.76	5084.92	4311.08	1214.78	777.376	2796.78	4303.66	1051.22	4798.56	2885.27
1148	1148	Q60634|FLOT2_MOUSE	FLOT2_MOUSE	N/A	N/A	20	TRUE	211448	218479	87124.4	85099.2	54079.3	123933	146436	60514.4	54987.1	54167.3	67144.8	89394.7
1149	1149	Q8BU33|ILVBL_MOUSE	ILVBL_MOUSE	N/A	N/A	53	TRUE	28840.9	19273.8	65015.2	22199.8	35114.6	27817.7	45587.1	28721	44734.7	14487	15614.6	13478.4
1150	1150	Q9QUI0|RHOA_MOUSE	RHOA_MOUSE	N/A	N/A	34	TRUE	220943	301111	318491	226979	255834	252288	187892	260485	206894	213230	335225	319964
1151	1151	Q9ESJ4|SPN90_MOUSE	SPN90_MOUSE	N/A	N/A	17	TRUE	4831.14	9313.23	9304.69	9650.57	5064.33	3042.32	15544.4	18892.2	4827.51	5051.99	754.768	1616.59
1152	1152	Q9Z1D1|EIF3G_MOUSE	EIF3G_MOUSE	N/A	N/A	55	TRUE	338047	290848	237225	272071	118760	278325	276227	215870	441009	219925	200088	308711
1153	1153	Q9D9V3|ECHD1_MOUSE	ECHD1_MOUSE	N/A	N/A	14	TRUE	999947	1.17921e+06	1.09109e+06	1.03944e+06	899949	831554	843260	1.05973e+06	593525	803834	698489	699257
1154	1154	P28352|APEX1_MOUSE	APEX1_MOUSE	N/A	N/A	14	TRUE	73987.9	36489.3	211822	24991	132819	62531.2	58966	64139.4	51441.6	31099.2	52110.7	12244.4
1155	1155	Q9DCQ2|ASPD_MOUSE	ASPD_MOUSE	N/A	N/A	1	TRUE	1.28996e+06	1.08287e+06	1.21433e+06	1.26232e+06	489553	1.39803e+06	1.7429e+06	1.4206e+06	1.50649e+06	1.36678e+06	458911	1.39948e+06
1156	1156	P12023|A4_MOUSE	23A4_MOUSE	N/A	N/A	8	TRUE	72279.2	20848.3	7683.59	9304.13	18689.5	47641.3	16861.6	11243	4573.76	13281.7	14366.1	12115.5
1157	1157	Q99JX3|GORS2_MOUSE	GORS2_MOUSE	N/A	N/A	16	TRUE	122705	155108	134741	143825	378179	149402	287579	134922	188292	171985	166828	186730
1158	1158	Q62446|FKBP3_MOUSE	FKBP3_MOUSE	N/A	N/A	21	TRUE	175318	46963.8	40964.3	221723	42306.2	61515.7	309491	87978.2	227271	264956	58842.2	235036
1159	1159	P45376|ALDR_MOUSE	ALDR_MOUSE	N/A	N/A	38	TRUE	358987	251797	667022	501927	261937	267256	262890	310098	358930	212535	509515	410885
1160	1160	P11103|PARP1_MOUSE	PARP1_MOUSE	N/A	N/A	7	TRUE	7113.08	7458.26	5857.44	8610.56	17165.8	7235.6	19317.5	11364.4	5287.61	16331	4490.98	9819.95
1161	1161	Q60631|GRB2_MOUSE	GRB2_MOUSE	N/A	N/A	1	TRUE	72608.3	27697.7	53660.8	69301.9	53686.2	51743.3	55931.5	21348.1	74114.7	58198.1	36630.7	66063.5
1162	1162	Q60967|PAPS1_MOUSE	PAPS1_MOUSE	N/A	N/A	33	TRUE	20381.8	39046.3	140495	71299.4	9916.47	21738.9	54584.7	106935	13885	79335.7	46136.2	49694.1
1163	1163	Q6R0H7|GNAS1_MOUSE	GNAS1_MOUSE	N/A	N/A	22	TRUE	140926	105109	418806	179185	760583	127923	125601	757325	139008	124229	163886	139796
1164	1164	Q9D172|ES1_MOUSE	2ES1_MOUSE	N/A	N/A	7	TRUE	966556	947126	777678	879764	984755	717608	798925	1.00509e+06	474118	813608	579816	596319
1165	1165	Q9CZ42|NNRD_MOUSE	NNRD_MOUSE	N/A	N/A	52	TRUE	356752	379209	296108	332677	457112	451916	259209	244733	298771	357220	393129	381677
1166	1166	Q8BGH2|SAM50_MOUSE	SAM50_MOUSE	N/A	N/A	45	TRUE	265966	187459	399280	255824	250051	170607	158154	288537	234598	167220	187907	163176
1167	1167	P28798|GRN_MOUSE	8GRN_MOUSE	N/A	N/A	24	TRUE	104674	204266	56486.7	121587	49329.4	123711	206153	131508	200719	180627	71604	154955
1168	1168	Q99L47|F10A1_MOUSE	F10A1_MOUSE	N/A	N/A	24	TRUE	459259	536223	151683	454550	380126	328917	590653	589335	472122	494920	234765	553730
1169	1169	P61620|S61A1_MOUSE	S61A1_MOUSE	N/A	N/A	28	TRUE	115257	74739.4	244378	232708	45905.7	227438	251785	70039.7	109666	314213	66211.1	282139
1170	1170	Q71RI9|KAT3_MOUSE	KAT3_MOUSE	N/A	N/A	14	TRUE	2.14048e+06	2.1225e+06	2.80593e+06	2.64115e+06	2.28646e+06	2.24449e+06	1.77347e+06	2.46709e+06	2.39551e+06	1.99263e+06	3.19468e+06	2.94095e+06
1171	1171	Q9WV60|GSK3B_MOUSE	GSK3B_MOUSE	N/A	N/A	20	TRUE	2520.26	1341.11	22549.2	2138.03	5073.02	2363.84	7606.76	5837.19	5307.06	2514.22	9559.99	1444.89
1172	1172	O09159|MA2B1_MOUSE	MA2B1_MOUSE	N/A	N/A	7	TRUE	615943	651930	547255	529777	324294	575501	285376	325554	251063	315005	338128	317749
1173	1173	Q8R146|APEH_MOUSE	APEH_MOUSE	N/A	N/A	39	TRUE	490311	849092	1.06876e+06	942945	852805	788947	979803	787642	673340	868795	633061	823353
1174	1174	Q9Z2N8|ACL6A_MOUSE	ACL6A_MOUSE	N/A	N/A	13	TRUE	9403.51	34780.1	6296.63	38836.2	13087.7	6752.1	51146.6	5169.78	10823.7	15124.3	15235.8	16184.5
1175	1175	Q9D7G0|PRPS1_MOUSE	PRPS1_MOUSE	N/A	N/A	28	TRUE	135890	106213	34898.9	122114	45765	88600.1	176261	11601.8	125458	123094	58583.6	155155
1176	1176	P24456|CP2DA_MOUSE	CP2DA_MOUSE	N/A	N/A	16	TRUE	5.14418e+06	5.64631e+06	4.5232e+06	4.9376e+06	5.15527e+06	5.42469e+06	5.35942e+06	6.92252e+06	5.00678e+06	5.61885e+06	6.08048e+06	6.37299e+06
1177	1177	O55222|ILK_MOUSE	2ILK_MOUSE	N/A	N/A	21	TRUE	188255	277898	333065	311760	140919	349142	239944	356741	293016	296102	218411	354286
1178	1178	P47754|CAZA2_MOUSE	CAZA2_MOUSE	N/A	N/A	22	TRUE	37382.8	68177.5	85143.3	2947.61	69039.5	59147.1	61409.2	37800.9	24343.1	62854.4	34533.7	38425.2
1179	1179	O55125|NIPS1_MOUSE	NIPS1_MOUSE	N/A	N/A	8	TRUE	6.84429e+06	6.31214e+06	3.89547e+06	3.4677e+06	6.00351e+06	6.45664e+06	6.24522e+06	7.52827e+06	5.74527e+06	5.56218e+06	4.83841e+06	6.15694e+06
1180	1180	P47758|SRPRB_MOUSE	SRPRB_MOUSE	N/A	N/A	28	TRUE	245774	300934	242353	377193	80755.5	305065	303191	123736	333813	309355	359965	322169
1181	1181	Q63810-2|CANB1_MOUSE	CANB1_MOUSE	N/A	N/A	7	TRUE	5550.65	33524.9	12181.3	45875.1	13153.8	8022.31	8804.31	40080.3	12993.2	8425.62	11972.3	7606.46
1182	1182	Q9Z1T1|AP3B1_MOUSE	AP3B1_MOUSE	N/A	N/A	56	TRUE	56438	127030	136781	93034.3	59727.5	187111	218293	32302	202841	66744.5	48266.2	54228.4
1183	1183	O35386|PAHX_MOUSE	PAHX_MOUSE	N/A	N/A	10	TRUE	2.53669e+06	2.46222e+06	2.11194e+06	2.25333e+06	1.7483e+06	2.8022e+06	2.44191e+06	1.85039e+06	1.7492e+06	1.75866e+06	1.45478e+06	2.42308e+06
1184	1184	Q61655|DD19A_MOUSE	DD19A_MOUSE	N/A	N/A	45	TRUE	199602	154718	48870.8	120716	152251	139647	189128	165018	148488	179006	122636	64648.6
1185	1185	Q80U93|NU214_MOUSE	NU214_MOUSE	N/A	N/A	5	TRUE	38641	1184.79	41710.8	41571.4	3004.79	1529.47	7451.69	1143.44	39004.1	57258.1	7408.35	23065.5
1186	1186	Q9D6J6|NDUV2_MOUSE	NDUV2_MOUSE	N/A	N/A	8	TRUE	1.0505e+06	1.21328e+06	1.18224e+06	926039	1.13593e+06	783911	1.59046e+06	1.19068e+06	1.1313e+06	880618	1.09464e+06	883812
1187	1187	Q9WTX6|CUL1_MOUSE	CUL1_MOUSE	N/A	N/A	45	TRUE	59300.2	115326	97253.3	49051.7	90442.8	81915.5	122575	94678.5	111055	76608.3	112810	85877.9
1188	1188	P62270|RS18_MOUSE	RS18_MOUSE	N/A	N/A	41	TRUE	752905	652891	395186	520837	560070	686893	510811	558204	486741	660212	798563	676107
1189	1189	O08759|UBE3A_MOUSE	UBE3A_MOUSE	N/A	N/A	9	TRUE	2248.45	895.525	14203.3	10994.3	11929.1	7952.89	8684.62	5589.3	9400.76	2759.84	4592.49	10312.7
1190	1190	Q8BXZ1|TMX3_MOUSE	TMX3_MOUSE	N/A	N/A	22	TRUE	62756.1	255296	103130	108171	138505	93333.4	112442	83181.6	36828.5	84345.5	74548.3	66558
1191	1191	Q60676|PPP5_MOUSE	PPP5_MOUSE	N/A	N/A	14	TRUE	12117.5	8654.23	15737.2	23075	54274.5	5811.34	12129.9	11756.4	16648.5	8605.88	29752.7	10894.6
1192	1192	P47199|QOR_MOUSE	9QOR_MOUSE	N/A	N/A	9	TRUE	3.55633e+06	3.09722e+06	4.03026e+06	4.25929e+06	3.19548e+06	3.23286e+06	3.36009e+06	3.28572e+06	2.7384e+06	2.63679e+06	2.39447e+06	2.54321e+06
1193	1193	O09174|AMACR_MOUSE	AMACR_MOUSE	N/A	N/A	20	TRUE	2.71805e+06	2.21825e+06	3.83634e+06	2.6657e+06	2.17486e+06	1.97231e+06	2.06947e+06	1.90138e+06	1.75185e+06	1.97134e+06	2.13525e+06	2.25997e+06
1194	1194	P97461|RS5_MOUSE	1RS5_MOUSE	N/A	N/A	51	TRUE	1.5353e+06	809618	606895	419475	325755	1.59187e+06	868727	855703	762627	2.18277e+06	1.02114e+06	2.49823e+06
1195	1195	Q922F4|TBB6_MOUSE	TBB6_MOUSE	N/A	N/A	20	TRUE	18887.7	32994	9172.76	21708.7	107203	25198.8	69421.5	74007.9	17760.6	9339.31	8691.45	5131.05
1196	1196	Q7TQI3|OTUB1_MOUSE	OTUB1_MOUSE	N/A	N/A	45	TRUE	429994	489992	333835	561592	492055	441635	322319	873297	385837	756138	480275	395220
1197	1197	Q8VCX1|AK1D1_MOUSE	AK1D1_MOUSE	N/A	N/A	28	TRUE	2.81993e+06	2.93704e+06	1.46843e+06	2.63053e+06	2.06082e+06	2.50314e+06	2.44298e+06	2.05861e+06	3.04215e+06	2.24647e+06	1.09986e+06	1.96038e+06
1198	1198	Q9EP75|CP4FE_MOUSE	CP4FE_MOUSE	N/A	N/A	43	TRUE	1.63202e+06	893102	427961	865379	991358	865627	1.66213e+06	968044	590105	605780	886020	1.08937e+06
1199	1199	O70305|ATX2_MOUSE	ATX2_MOUSE	N/A	N/A	21	TRUE	266831	67031.3	51288.8	37164.9	50551.2	38286.4	109309	79500.6	87898	52145.4	56355.8	43795.8
1200	1200	P62717|RL18A_MOUSE	RL18A_MOUSE	N/A	N/A	4	TRUE	821466	937895	992532	937400	941941	883286	914913	1.00227e+06	936764	1.12115e+06	1.04204e+06	796653
1201	1201	Q99K28|ARFG2_MOUSE	ARFG2_MOUSE	N/A	N/A	6	TRUE	539604	509775	155225	352928	327801	373419	641293	778164	454640	504655	405423	476956
1202	1202	P97792|CXAR_MOUSE	CXAR_MOUSE	N/A	N/A	9	TRUE	59582.8	47048.5	103680	162156	102081	116139	236376	112183	38143.9	115348	73682.5	69916
1203	1203	P63276|RS17_MOUSE	RS17_MOUSE	N/A	N/A	9	TRUE	240288	352470	720647	566168	354604	420600	56092.8	439467	464693	570898	879499	588666
1204	1204	P51410|RL9_MOUSE	0RL9_MOUSE	N/A	N/A	6	TRUE	1.07617e+06	1.87047e+06	858175	1.7683e+06	1.83931e+06	1.53684e+06	1.66393e+06	2.00873e+06	1.60123e+06	2.13822e+06	2.49941e+06	2.06891e+06
1205	1205	Q9CQE8|RTRAF_MOUSE	RTRAF_MOUSE	N/A	N/A	45	TRUE	470480	286068	403594	234167	333020	297901	233351	351932	298009	272179	215359	201000
1206	1206	P25911|LYN_MOUSE	1LYN_MOUSE	N/A	N/A	45	TRUE	16592.8	21725.7	6033.1	6271.13	12016.8	7452.5	12499.4	7339.69	15849.1	3191.66	6487.05	3836.26
1207	1207	Q3UTJ2-2|SRBS2_MOUSE	SRBS2_MOUSE	N/A	N/A	8	TRUE	80593.6	99979.9	93551.5	27242.3	56438	101625	21506.6	81365.5	60530.2	93396.3	39522.2	42569.2
1208	1208	Q64213|SF01_MOUSE	SF01_MOUSE	N/A	N/A	21	TRUE	10300.5	31679.5	24456.7	11785.2	9632.31	23955.2	37138.3	18764.5	3531.55	9732.91	12820.1	20922.7
1209	1209	O35344|IMA4_MOUSE	IMA4_MOUSE	N/A	N/A	58	TRUE	91042.3	196733	197585	169956	209608	196254	158605	173371	203115	185033	110420	166301
1210	1210	Q9CRA5|GOLP3_MOUSE	GOLP3_MOUSE	N/A	N/A	41	TRUE	52577.4	100548	69577.4	62521.9	72703.3	64056.5	51790.7	97806	44543	32462.4	111200	91513.3
1211	1211	Q3UYC0|PPM1H_MOUSE	PPM1H_MOUSE	N/A	N/A	10	TRUE	274980	71032	46054.5	37365.2	10115.4	246844	230942	4330.99	46926.2	31779.5	10985.6	26722.4
1212	1212	Q5XG73|ACBD5_MOUSE	ACBD5_MOUSE	N/A	N/A	24	TRUE	1.30146e+06	1.31638e+06	1.01229e+06	1.1514e+06	1.20517e+06	1.36013e+06	1.47589e+06	1.17632e+06	1.12355e+06	1.41622e+06	669700	1.30835e+06
1213	1213	P34152|FAK1_MOUSE	FAK1_MOUSE	N/A	N/A	14	TRUE	132673	87891.5	158127	135994	155951	16100.6	24099.4	90452	48709.1	36816.8	73207.4	90142.4
1214	1214	P62918|RL8_MOUSE	8RL8_MOUSE	N/A	N/A	1	TRUE	883788	140954	500573	1.24313e+06	108704	914362	1.15938e+06	122927	1.04179e+06	843795	304665	1.18182e+06
1215	1215	Q99J39|DCMC_MOUSE	DCMC_MOUSE	N/A	N/A	17	TRUE	752398	941209	760796	804359	1.11454e+06	894943	872777	1.111e+06	1.07745e+06	992866	960021	1.07409e+06
1216	1216	Q8R0V5|I23O2_MOUSE	I23O2_MOUSE	N/A	N/A	8	TRUE	664200	640261	571472	643437	751717	760370	621617	403593	676759	688558	448528	532818
1217	1217	Q9DCS9|NDUBA_MOUSE	NDUBA_MOUSE	N/A	N/A	33	TRUE	1.07462e+06	542134	1.26333e+06	828509	884044	851793	499081	600781	944677	877551	715500	556861
1218	1218	P70404|IDHG1_MOUSE	IDHG1_MOUSE	N/A	N/A	38	TRUE	121205	61825.5	215944	132651	96678.4	25204.3	161911	139086	108790	129353	140554	143159
1219	1219	Q78ZA7|NP1L4_MOUSE	NP1L4_MOUSE	N/A	N/A	40	TRUE	194916	67295.9	209432	168312	123591	158091	140340	339786	371040	105442	120609	93208.5
1220	1220	Q9CY64|BIEA_MOUSE	BIEA_MOUSE	N/A	N/A	35	TRUE	359169	463821	442505	312112	566494	365771	260670	402161	487396	461818	663214	408074
1221	1221	Q9WV69|DEMA_MOUSE	DEMA_MOUSE	N/A	N/A	1	TRUE	30467.6	48869.6	18824.4	91252	41824.4	31947.4	46811.9	36910.8	33850.1	41390.7	8137.04	23852.1
1222	1222	Q61490|CD166_MOUSE	CD166_MOUSE	N/A	N/A	44	TRUE	206298	174738	177587	198261	283844	267641	142140	238700	259204	166924	208919	277585
1223	1223	O35295|PURB_MOUSE	PURB_MOUSE	N/A	N/A	61	TRUE	37838.3	82257.1	78671	105709	18854.8	26894.3	53787	62801	39739	68647.3	110104	78350.3
1224	1224	Q99PT1|GDIR1_MOUSE	GDIR1_MOUSE	N/A	N/A	28	TRUE	421276	417128	415586	557874	373893	494678	441432	559888	381699	463227	328037	384460
1225	1225	Q8VC97|BUP1_MOUSE	BUP1_MOUSE	N/A	N/A	34	TRUE	1.12959e+06	1.06563e+06	721902	972284	1.39014e+06	1.26594e+06	964651	1.00269e+06	584558	480403	590172	599692
1226	1226	Q9D662|SC23B_MOUSE	SC23B_MOUSE	N/A	N/A	6	TRUE	120955	111109	139125	112847	90251.7	105695	86259.7	70130	113075	176881	187126	187463
1227	1227	O35678|MGLL_MOUSE	MGLL_MOUSE	N/A	N/A	24	TRUE	81407.8	114184	35111.2	108647	95730.7	158877	112327	129866	117795	152766	73813.8	108899
1228	1228	Q9CR68|UCRI_MOUSE	UCRI_MOUSE	N/A	N/A	11	TRUE	1.843e+06	672290	2.08384e+06	1.37111e+06	709347	1.34657e+06	1.5525e+06	861438	2.07886e+06	1.04073e+06	998909	1.03743e+06
1229	1229	P60766|CDC42_MOUSE	CDC42_MOUSE	N/A	N/A	10	TRUE	670562	216938	106665	458402	441126	123277	225845	4679.6	65213	121926	3470.79	373623
1230	1230	P28659-4|CELF1_MOUSE	CELF1_MOUSE	N/A	N/A	2	TRUE	27649.6	29062	19119.9	40696.7	15810.7	25019.1	39108.9	28799.4	41708.4	32497.4	42044.7	27644.3
1231	1231	O08756|HCD2_MOUSE	HCD2_MOUSE	N/A	N/A	50	TRUE	1.24526e+06	820547	1.50168e+06	901038	1.10274e+06	929064	463505	666643	1.21548e+06	861042	1.10762e+06	949429
1232	1232	Q9JJK2|LANC2_MOUSE	LANC2_MOUSE	N/A	N/A	17	TRUE	1945.69	1147.23	5322.39	2327.9	5581.88	6035.38	4764.33	10496.5	6852.73	2974.38	3149.51	3771.06
1233	1233	Q924Y0|BODG_MOUSE	BODG_MOUSE	N/A	N/A	15	TRUE	1.64434e+06	1.41965e+06	1.36039e+06	1.48913e+06	1.68947e+06	1.9413e+06	1.26889e+06	1.10724e+06	1.3161e+06	1.44782e+06	809094	965255
1234	1234	P62962|PROF1_MOUSE	PROF1_MOUSE	N/A	N/A	31	TRUE	100993	437671	482079	19070.8	344267	186422	176545	542815	90690.3	444542	419355	472677
1235	1235	Q64105|SPRE_MOUSE	SPRE_MOUSE	N/A	N/A	2	TRUE	2.85158e+06	2.97293e+06	3.01665e+06	3.26018e+06	3.07213e+06	4.24206e+06	3.88224e+06	3.25162e+06	2.97676e+06	3.77757e+06	3.0509e+06	3.91542e+06
1236	1236	Q9DCT2|NDUS3_MOUSE	NDUS3_MOUSE	N/A	N/A	10	TRUE	1.24516e+06	718180	591935	886630	923356	761189	910763	718193	724618	679191	785630	544311
1237	1237	P63325|RS10_MOUSE	RS10_MOUSE	N/A	N/A	9	TRUE	1.03097e+06	1.32608e+06	3.3688e+06	2.71737e+06	2.84344e+06	2.60056e+06	504845	1.58595e+06	2.8274e+06	2.59173e+06	1.78592e+06	2.76986e+06
1238	1238	Q9CQ62|DECR_MOUSE	DECR_MOUSE	N/A	N/A	10	TRUE	3.7841e+06	3.49457e+06	4.55389e+06	3.0898e+06	3.30637e+06	3.44966e+06	2.2513e+06	2.82776e+06	2.86354e+06	3.2863e+06	2.10483e+06	2.66745e+06
1239	1239	Q8K297|GT251_MOUSE	GT251_MOUSE	N/A	N/A	6	TRUE	65997.5	62554.2	22582.8	57079.9	65132.4	99991.6	66533.6	102916	140613	72111.5	61865.7	42093.8
1240	1240	Q91XL9|OSBL1_MOUSE	OSBL1_MOUSE	N/A	N/A	4	TRUE	123655	95299.1	202098	97714.1	133496	138057	208856	78234.3	214830	171950	171017	177797
1241	1241	Q9JHK4|PGTA_MOUSE	PGTA_MOUSE	N/A	N/A	53	TRUE	24684.8	59234.8	77608.2	67280	15600.8	192095	38425.8	9164.13	25988.6	29586.7	28153.4	3983.08
1242	1242	Q7TQD2|TPPP_MOUSE	TPPP_MOUSE	N/A	N/A	53	TRUE	67822.3	40857.3	122906	6736.52	12222.2	59393.9	34083.6	50078.4	30390.7	24231	23378.9	28946.9
1243	1243	P07310|KCRM_MOUSE	KCRM_MOUSE	N/A	N/A	23	TRUE	1.3716e+06	1.72531e+06	252458	107776	416035	267065	1.98845e+06	2.42719e+06	267509	180453	3.60809e+06	3.65745e+06
1244	1244	Q8CG76|ARK72_MOUSE	ARK72_MOUSE	N/A	N/A	20	TRUE	1.53126e+06	1.53742e+06	1.74109e+06	1.85484e+06	1.96996e+06	1.83883e+06	1.45403e+06	1.28009e+06	1.37693e+06	1.66455e+06	1.69662e+06	1.86463e+06
1245	1245	P68368|TBA4A_MOUSE	TBA4A_MOUSE	N/A	N/A	9	TRUE	1.12079e+06	1.3276e+06	2.04265e+06	1.33363e+06	1.46927e+06	1.32581e+06	1.25343e+06	251069	1.83114e+06	1.40749e+06	1.55992e+06	1.38462e+06
1246	1246	Q9EPK7|XPO7_MOUSE	XPO7_MOUSE	N/A	N/A	2	TRUE	147677	94880.3	24401.4	145388	15080.1	22273.2	76031	259565	50718	7801.16	60199.2	18481.6
1247	1247	Q99KR3|LACB2_MOUSE	LACB2_MOUSE	N/A	N/A	9	TRUE	1.04616e+06	1.71099e+06	1.91877e+06	2.10737e+06	1.15211e+06	1.74372e+06	877808	1.57407e+06	835389	1.74798e+06	1.10784e+06	1.55637e+06
1248	1248	Q9CY27|TECR_MOUSE	TECR_MOUSE	N/A	N/A	21	TRUE	825796	469539	493240	609762	282357	407658	1.02272e+06	439509	774492	558504	410580	1.06202e+06
1249	1249	Q8BYU6|TOIP2_MOUSE	TOIP2_MOUSE	N/A	N/A	13	TRUE	304933	285233	149633	264062	190371	292219	324054	293590	295855	268093	198579	334199
1250	1250	Q3TCN2|PLBL2_MOUSE	PLBL2_MOUSE	N/A	N/A	43	TRUE	190908	163999	198374	163091	183881	222115	97427.7	121806	136322	115237	153392	136727
1251	1251	P35123|UBP4_MOUSE	UBP4_MOUSE	N/A	N/A	28	TRUE	165856	162151	161493	235075	74937.9	162536	146095	146907	124574	176650	180386	184677
1252	1252	Q62419|SH3G1_MOUSE	SH3G1_MOUSE	N/A	N/A	4	TRUE	3.2276e+06	202585	1.08597e+06	2.25953e+06	3.67872e+06	3.04155e+06	3.74976e+06	5.78941e+06	3.4755e+06	3.82821e+06	3.64041e+06	3.86623e+06
1253	1253	P35550|FBRL_MOUSE	FBRL_MOUSE	N/A	N/A	47	TRUE	104954	73441.2	99669	37147.7	67121.7	51705.4	76985.7	81583	84597.8	63960.6	99396.1	18964.7
1254	1254	P06909|CFAH_MOUSE	CFAH_MOUSE	N/A	N/A	3	TRUE	328079	280598	367421	363336	436848	353806	186968	160406	321292	414974	387968	332422
1255	1255	O70570|PIGR_MOUSE	PIGR_MOUSE	N/A	N/A	7	TRUE	622457	828523	428680	580321	535439	701022	920011	564787	321998	554212	537864	492338
1256	1256	P51125|ICAL_MOUSE	ICAL_MOUSE	N/A	N/A	23	TRUE	78667.1	75334.3	23269	50175	11019.3	52880.9	32045.3	62117	38584.1	12403.5	280062	69988.2
1257	1257	P53994|RAB2A_MOUSE	RAB2A_MOUSE	N/A	N/A	18	TRUE	14870	15637.2	26154.6	1384.94	85728.9	75621.4	37606.8	64334.1	75154.8	75100.7	15274.5	87147.5
1258	1258	Q3UHX2|HAP28_MOUSE	HAP28_MOUSE	N/A	N/A	6	TRUE	542619	640550	438551	622923	544499	606008	841409	868008	572489	600193	657343	659406
1259	1259	Q9DCM2|GSTK1_MOUSE	GSTK1_MOUSE	N/A	N/A	57	TRUE	3.64987e+06	3.22695e+06	2.84594e+06	2.3593e+06	2.28282e+06	3.6181e+06	3.90286e+06	4.02528e+06	4.12258e+06	3.59237e+06	4.45942e+06	3.63443e+06
1260	1260	P97379|G3BP2_MOUSE	G3BP2_MOUSE	N/A	N/A	4	TRUE	231311	178306	123448	106596	206352	191353	229053	240896	294947	189758	230878	191313
1261	1261	Q9D5J6|SHPK_MOUSE	SHPK_MOUSE	N/A	N/A	6	TRUE	751210	680788	420479	381314	862477	920623	615990	783287	698095	785120	613162	754989
1262	1262	O55060|TPMT_MOUSE	TPMT_MOUSE	N/A	N/A	24	TRUE	1.32711e+06	1.07056e+06	1.83323e+06	1.52838e+06	1.77992e+06	1.59138e+06	3.35802e+06	3.94443e+06	4.52313e+06	3.45136e+06	2.58296e+06	3.59195e+06
1263	1263	Q9WUR2|ECI2_MOUSE	ECI2_MOUSE	N/A	N/A	35	TRUE	774777	659272	960834	493399	849913	622860	684300	729232	791625	704816	938226	689319
1264	1264	P62751|RL23A_MOUSE	RL23A_MOUSE	N/A	N/A	2	TRUE	681449	487814	193447	43251.3	511380	55587.7	970959	497645	799982	1.06185e+06	61060	161352
1265	1265	Q91X34|BAAT_MOUSE	BAAT_MOUSE	N/A	N/A	12	TRUE	1.58249e+06	1.71023e+06	1.30095e+06	1.73408e+06	1.61968e+06	2.06627e+06	1.4823e+06	2.15627e+06	2.65182e+06	1.94105e+06	1.75055e+06	1.73295e+06
1266	1266	Q9D0M1|KPRA_MOUSE	KPRA_MOUSE	N/A	N/A	22	TRUE	15078.7	44915.5	66276.6	8761.86	42654.6	63210.5	38991.3	24981.8	35472.4	43689.1	38229.2	30097.8
1267	1267	P10605|CATB_MOUSE	CATB_MOUSE	N/A	N/A	15	TRUE	1.15693e+06	956956	393380	339155	873411	999620	489947	715780	591763	633921	466147	579149
1268	1268	P30681|HMGB2_MOUSE	HMGB2_MOUSE	N/A	N/A	6	TRUE	114040	133534	79989.7	92787.5	20003.9	70508.5	114999	100102	83520.8	102819	110147	62651.7
1269	1269	Q91VC3|IF4A3_MOUSE	IF4A3_MOUSE	N/A	N/A	10	TRUE	21819.3	30485.4	12153.4	1919.69	86771.4	74056.5	149522	14208.1	92267.4	36376.4	78550.4	54121.3
1270	1270	O35423|SPYA_MOUSE	SPYA_MOUSE	N/A	N/A	6	TRUE	3.97098e+06	3.07387e+06	3.42329e+06	3.6571e+06	3.05853e+06	3.18826e+06	4.45117e+06	3.56348e+06	3.69388e+06	3.09108e+06	4.075e+06	3.14296e+06
1271	1271	Q99LD8|DDAH2_MOUSE	DDAH2_MOUSE	N/A	N/A	53	TRUE	22157	15072.8	67235.8	23629.9	21310.3	10537.9	16012.5	28021.7	23396.1	9081.26	4023.21	5178.38
1272	1272	P97315|CSRP1_MOUSE	CSRP1_MOUSE	N/A	N/A	27	TRUE	16028.8	102824	109914	199092	44776.3	78970.5	194509	115792	75916.9	188877	63599.2	71900
1273	1273	P62301|RS13_MOUSE	RS13_MOUSE	N/A	N/A	19	TRUE	860376	1.83025e+06	3.37668e+06	2.6431e+06	2.85246e+06	2.5472e+06	978898	2.69281e+06	2.65159e+06	3.11247e+06	3.68589e+06	2.6059e+06
1274	1274	F8VPU2|FARP1_MOUSE	FARP1_MOUSE	N/A	N/A	9	TRUE	21975.8	17408.2	29072.9	17406.6	22133.6	17585.5	14258.6	22075	24783.8	12464.1	18879.3	20922.1
1275	1275	Q3THE2|ML12B_MOUSE	ML12B_MOUSE	N/A	N/A	28	TRUE	211889	219605	233240	144233	187515	147424	246504	182766	169227	184401	15764.1	168848
1276	1276	Q99KN9|EPN4_MOUSE	EPN4_MOUSE	N/A	N/A	9	TRUE	81273.1	62346.2	109230	170591	54766.5	156916	179630	192724	162537	50428.2	193455	198920
1277	1277	Q9WTX5|SKP1_MOUSE	SKP1_MOUSE	N/A	N/A	18	TRUE	641860	623368	349807	691898	76409.3	673361	796462	1.07464e+06	505362	541132	359738	627184
1278	1278	Q9EPL9|ACOX3_MOUSE	ACOX3_MOUSE	N/A	N/A	3	TRUE	169289	359911	164763	250107	83243.4	182418	71142.6	54433.8	153471	110648	50338.3	203465
1279	1279	Q91WG0|EST2C_MOUSE	EST2C_MOUSE	N/A	N/A	20	TRUE	1.75356e+06	1.59708e+06	2.28909e+06	1.8308e+06	1.67352e+06	975916	1.17389e+06	1.08133e+06	1.10193e+06	1.29241e+06	1.56921e+06	962461
1280	1280	Q9DAR7|DCPS_MOUSE	DCPS_MOUSE	N/A	N/A	63	TRUE	119356	87772.8	64007.4	119806	133394	111643	92705.4	121756	17459.3	139308	122996	81172.7
1281	1281	P58404|STRN4_MOUSE	STRN4_MOUSE	N/A	N/A	20	TRUE	7827.33	45166.1	70367.2	11313.9	10474.6	42955.9	17629.6	44644.3	13915.1	43700.3	17904.7	52456.1
1282	1282	O08808|DIAP1_MOUSE	DIAP1_MOUSE	N/A	N/A	53	TRUE	107289	106791	1.09671e+06	108348	78338.1	84418.2	363981	78094.5	138503	772710	97878	91934.7
1283	1283	P52479|UBP10_MOUSE	UBP10_MOUSE	N/A	N/A	26	TRUE	875343	215224	157773	400706	312749	207933	152368	141639	237373	285435	169055	258900
1284	1284	Q8K4H1|KFA_MOUSE	1KFA_MOUSE	N/A	N/A	2	TRUE	577557	601628	744655	770272	340900	744642	1.93301e+06	1.24857e+06	1.33637e+06	1.34575e+06	603718	1.54899e+06
1285	1285	P19783|COX41_MOUSE	COX41_MOUSE	N/A	N/A	22	TRUE	3.94259e+06	6.37224e+06	5.89038e+06	5.73502e+06	6.59085e+06	7.15532e+06	6.171e+06	7.65486e+06	2.91384e+06	7.96053e+06	6.67268e+06	5.86138e+06
1286	1286	Q8VCA8|SCRN2_MOUSE	SCRN2_MOUSE	N/A	N/A	31	TRUE	459934	688792	757945	753582	727155	928689	625587	744260	766396	717001	978217	981242
1287	1287	Q9ESW4|AGK_MOUSE	4AGK_MOUSE	N/A	N/A	30	TRUE	89756.4	99636	58751.8	82785.8	92443.5	49433.6	60860.1	65024.9	37474.3	36548.2	85696	40393
1288	1288	Q9R1J0|NSDHL_MOUSE	NSDHL_MOUSE	N/A	N/A	10	TRUE	462126	474434	505706	501305	462553	391075	487376	284016	525059	261868	436875	502100
1289	1289	Q9CRC8|LRC40_MOUSE	LRC40_MOUSE	N/A	N/A	21	TRUE	39998	81050.4	18590.7	86943.5	60281.8	69064.6	67591.7	77715.9	38793.1	53129.3	7795.22	38426.4
1290	1290	Q3B7Z2|OSBP1_MOUSE	OSBP1_MOUSE	N/A	N/A	21	TRUE	119522	139362	138859	153840	235759	243993	251584	126732	293142	156373	250030	248783
1291	1291	P40936|INMT_MOUSE	INMT_MOUSE	N/A	N/A	53	TRUE	1.50925e+07	1.33139e+07	9.1745e+06	1.38931e+07	5.14485e+06	1.66048e+07	1.01096e+07	8.25913e+06	7.47893e+06	7.24957e+06	1.67925e+06	5.29795e+06
1292	1292	Q9JM76|ARPC3_MOUSE	ARPC3_MOUSE	N/A	N/A	45	TRUE	120855	100801	15513.4	67334.2	73826.8	60975.1	50872.4	80397.8	87818.9	84886.5	134403	128954
1293	1293	P53811|PIPNB_MOUSE	PIPNB_MOUSE	N/A	N/A	4	TRUE	328125	376717	170620	444155	365174	361618	289869	470985	313356	387955	481332	391245
1294	1294	Q9D892|ITPA_MOUSE	ITPA_MOUSE	N/A	N/A	15	TRUE	109054	51285.8	42303.9	42202.9	60072.7	83536.5	73199.2	52998.1	39334.3	27637.7	59258.4	81749.7
1295	1295	Q06138|CAB39_MOUSE	CAB39_MOUSE	N/A	N/A	9	TRUE	48457.2	74305.5	113327	64901.7	84967.5	67985.1	20158.8	68134.9	86549.4	57788.8	52161.4	73251.3
1296	1296	Q60605-2|MYL6_MOUSE	MYL6_MOUSE	N/A	N/A	34	TRUE	954538	1.00892e+06	840084	706683	604624	629074	890504	1.0257e+06	693888	772080	749214	662912
1297	1297	Q9DBL7|COASY_MOUSE	COASY_MOUSE	N/A	N/A	3	TRUE	1.13739e+06	1.32467e+06	1.8176e+06	1.62837e+06	1.32195e+06	1.43992e+06	781946	922694	1.10631e+06	1.07035e+06	880285	1.23946e+06
1298	1298	Q02257|PLAK_MOUSE	PLAK_MOUSE	N/A	N/A	7	TRUE	163901	201288	195892	249984	189971	188255	148826	161066	118904	171680	233265	243863
1299	1299	O88967|YMEL1_MOUSE	YMEL1_MOUSE	N/A	N/A	45	TRUE	164064	38137	13315.3	19148	35592.9	25586	37828.8	52283.5	41025.1	53628.1	12213.3	9981.88
1300	1300	Q9CZX8|RS19_MOUSE	RS19_MOUSE	N/A	N/A	23	TRUE	3.29602e+06	2.82287e+06	2.45042e+06	2.63154e+06	2.93118e+06	2.72228e+06	3.64772e+06	3.70359e+06	3.24639e+06	2.55321e+06	3.55094e+06	2.78111e+06
1301	1301	Q66JS6|EI3JB_MOUSE	EI3JB_MOUSE	N/A	N/A	15	TRUE	633830	899986	458322	665170	554565	715719	833913	955917	371324	703709	399263	342051
1302	1302	Q9WUM5|SUCA_MOUSE	SUCA_MOUSE	N/A	N/A	8	TRUE	7.06141e+06	5.97571e+06	5.52343e+06	5.93775e+06	5.50048e+06	6.34817e+06	6.00518e+06	4.62389e+06	5.26322e+06	5.19819e+06	6.3762e+06	5.6201e+06
1303	1303	Q9CQC9|SAR1B_MOUSE	SAR1B_MOUSE	N/A	N/A	21	TRUE	2.19548e+06	1.4247e+06	780865	1.65155e+06	809164	1.80438e+06	1.51368e+06	846956	1.67254e+06	2.11761e+06	1.09741e+06	2.52763e+06
1304	1304	B9EJ86|OSBL8_MOUSE	OSBL8_MOUSE	N/A	N/A	45	TRUE	68310.6	100017	5533.88	15667.5	19025.6	8693.52	10207.2	17277.7	55965.5	36407.6	3726.53	28970
1305	1305	P26150|3BHS3_MOUSE	3BHS3_MOUSE	N/A	N/A	7	TRUE	1.74509e+06	1.88506e+06	1.51649e+06	1.41155e+06	1.81876e+06	1.7729e+06	461797	607839	530838	546028	521501	288746
1306	1306	O88643|PAK1_MOUSE	PAK1_MOUSE	N/A	N/A	55	TRUE	14990.9	43763.2	4470.16	105189	28114.1	6386.72	24503.5	45328.7	893.052	26468.4	23516.1	10121.7
1307	1307	Q6ZQI3|MLEC_MOUSE	MLEC_MOUSE	N/A	N/A	1	TRUE	130964	17149.5	45997.4	157739	60563.6	140739	137578	26061.6	107170	171242	39234.4	45832.7
1308	1308	P50172|DHI1_MOUSE	DHI1_MOUSE	N/A	N/A	4	TRUE	2.24155e+06	1.82855e+06	952221	643175	922241	2.29471e+06	1.82358e+06	879616	2.01852e+06	944308	607119	1.5097e+06
1309	1309	Q8VCC2|EST1_MOUSE	EST1_MOUSE	N/A	N/A	10	TRUE	2.09308e+06	1.05624e+06	1.15868e+06	1.71525e+06	1.4507e+06	1.58138e+06	290596	423645	717630	746200	513394	716209
1310	1310	P53026|RL10A_MOUSE	RL10A_MOUSE	N/A	N/A	1	TRUE	1.63747e+06	113759	1.5499e+06	1.46427e+06	131617	1.34669e+06	1.85927e+06	1.30061e+06	1.64326e+06	1.89169e+06	287141	1.12633e+06
1311	1311	Q8BVI4|DHPR_MOUSE	DHPR_MOUSE	N/A	N/A	7	TRUE	1.55865e+06	1.52678e+06	1.5059e+06	1.80075e+06	1.49425e+06	1.43208e+06	1.10493e+06	1.37526e+06	1.09543e+06	1.06251e+06	1.57101e+06	907651
1312	1312	P13439|UMPS_MOUSE	UMPS_MOUSE	N/A	N/A	58	TRUE	384773	594985	484214	724675	513513	746647	444286	409448	565845	468612	370231	411464
1313	1313	Q99JR1|SFXN1_MOUSE	SFXN1_MOUSE	N/A	N/A	22	TRUE	286698	266661	138723	217244	258297	272216	185732	264073	172027	135012	231153	217765
1314	1314	P16675|PPGB_MOUSE	PPGB_MOUSE	N/A	N/A	14	TRUE	223232	130612	299734	92334.3	177979	159600	157708	196446	147648	136118	136740	143821
1315	1315	Q8VBT2|SDHL_MOUSE	SDHL_MOUSE	N/A	N/A	3	TRUE	2.24516e+06	1.9949e+06	2.32529e+06	2.44673e+06	2.46355e+06	2.03855e+06	1.25332e+06	2.13387e+06	2.13531e+06	2.1391e+06	1.54969e+06	2.02488e+06
1316	1316	P09671|SODM_MOUSE	SODM_MOUSE	N/A	N/A	45	TRUE	1.70621e+06	1.75431e+06	1.20912e+06	1.8457e+06	1.84536e+06	1.5862e+06	1.31538e+06	1.58393e+06	1.27534e+06	1.89637e+06	1.6724e+06	2.08835e+06
1317	1317	Q8VHH5|AGAP3_MOUSE	AGAP3_MOUSE	N/A	N/A	25	TRUE	1840.76	3163.48	5102.34	3760.45	715.914	3187.88	3434.07	1277.75	2498.62	6111.62	6079.51	4805.5
1318	1318	Q64462|CP4B1_MOUSE	CP4B1_MOUSE	N/A	N/A	9	TRUE	330090	252858	1.91323e+06	2.14294e+06	224965	339391	184145	165602	228620	317753	211079	143528
1319	1319	Q3TMH2|SCRN3_MOUSE	SCRN3_MOUSE	N/A	N/A	1	TRUE	422359	295594	388283	425221	328977	330916	284287	437013	414715	416132	299766	393988
1320	1320	Q9Z0W3|NU160_MOUSE	NU160_MOUSE	N/A	N/A	24	TRUE	16279.4	1270.8	2900.31	4985.34	10778.2	3460.16	12648.6	1886.15	15000	3100.12	1884.1	27469.8
1321	1321	Q8CDG3|VCIP1_MOUSE	VCIP1_MOUSE	N/A	N/A	35	TRUE	8456.08	1423.09	1153.05	6727.55	2565.4	5000.02	5298.32	7651.65	4846.05	6834.57	27934.4	9199.63
1322	1322	Q6NZC7|S23IP_MOUSE	S23IP_MOUSE	N/A	N/A	30	TRUE	55498.5	63703.4	16284.7	27637.5	97154.7	58265.3	92841.8	28115.5	34609.4	27800	51059.9	73122.1
1323	1323	P51880|FABP7_MOUSE	FABP7_MOUSE	N/A	N/A	22	TRUE	16019.3	27304.2	26905.8	6591.66	34814.9	6142.33	8569.45	17146.8	19770.5	12855.2	14557.1	13807.9
1324	1324	Q8VBW6|ULA1_MOUSE	ULA1_MOUSE	N/A	N/A	30	TRUE	107913	109725	74113.5	74678.3	62788.6	53702	43089	85946.6	29449.5	27638.5	15000.7	45279.7
1325	1325	Q8BWP5|TTPA_MOUSE	TTPA_MOUSE	N/A	N/A	22	TRUE	1.06202e+06	1.04992e+06	1.26379e+06	991287	1.29936e+06	1.21862e+06	929070	1.1129e+06	881945	952425	1.0101e+06	870110
1326	1326	P57716|NICA_MOUSE	NICA_MOUSE	N/A	N/A	41	TRUE	36722	4905.95	40048.3	35177.1	41381.5	20935.3	37265.4	32564.7	36344	32786	51762.9	40363.9
1327	1327	Q91YR1|TWF1_MOUSE	TWF1_MOUSE	N/A	N/A	45	TRUE	193456	318755	71606.7	139517	379950	226924	188776	268305	391769	274588	148056	257089
1328	1328	Q9R0X4|ACOT9_MOUSE	ACOT9_MOUSE	N/A	N/A	11	TRUE	21592.5	17867	109365	63916.6	9616.33	25575.5	124421	8056.24	376241	163932	54505.1	4412.34
1329	1329	O70251|EF1B_MOUSE	EF1B_MOUSE	N/A	N/A	11	TRUE	688359	734232	843640	858837	411727	676420	777092	545262	556725	1.08235e+06	665195	633659
1330	1330	P16406|AMPE_MOUSE	AMPE_MOUSE	N/A	N/A	13	TRUE	320697	324678	550458	568458	238789	498048	301581	138397	275092	201678	206971	215509
1331	1331	Q99PG2|OGFR_MOUSE	OGFR_MOUSE	N/A	N/A	28	TRUE	235683	34113.2	91899	15036.3	101949	48777.2	162972	43652.2	158046	101414	157416	151023
1332	1332	P11531|DMD_MOUSE	1DMD_MOUSE	N/A	N/A	28	TRUE	80143.1	68769.5	92946.7	63370.1	53602.5	66829.6	86206.2	82949.1	60986.5	78813.6	41974.4	82480.8
1333	1333	Q62417-2|SRBS1_MOUSE	SRBS1_MOUSE	N/A	N/A	60	TRUE	13882.1	26999.6	54636.6	19879.9	21104.1	51738.3	29716.9	75729.9	46330.9	4181.97	30317.3	56201.7
1334	1334	Q9DBG5|PLIN3_MOUSE	PLIN3_MOUSE	N/A	N/A	55	TRUE	110328	75730.2	139630	137992	90853.7	130799	197497	47345	185779	145724	107303	153790
1335	1335	Q8BLF1|NCEH1_MOUSE	NCEH1_MOUSE	N/A	N/A	53	TRUE	114640	100634	163208	129946	125515	111982	136896	265287	118533	148130	132271	134729
1336	1336	Q91X52|DCXR_MOUSE	DCXR_MOUSE	N/A	N/A	7	TRUE	342968	882620	106113	753716	1.01831e+06	883722	290160	832260	454702	359842	554785	404572
1337	1337	Q8BZ98|DYN3_MOUSE	DYN3_MOUSE	N/A	N/A	21	TRUE	24008.6	6271.79	17964.9	11043.3	4421.26	1097.75	8146.41	2230.62	17073.7	11357.3	5653.3	4642.85
1338	1338	P23780|BGAL_MOUSE	BGAL_MOUSE	N/A	N/A	24	TRUE	4112.56	5735.21	33966.6	64396.3	30793.3	80261	53591.8	14170.9	105297	50445.9	44481.1	42313.8
1339	1339	Q91XD6|VPS36_MOUSE	VPS36_MOUSE	N/A	N/A	31	TRUE	119757	74376.6	15983.1	35949	30092.1	57726.6	126439	67611.7	22578.3	14965.7	62366.9	43928.8
1340	1340	Q571I9|A16A1_MOUSE	A16A1_MOUSE	N/A	N/A	7	TRUE	369957	612845	710805	812575	854758	1.14019e+06	614283	721345	374304	657452	364979	694172
1341	1341	Q8BP40|PPA6_MOUSE	PPA6_MOUSE	N/A	N/A	25	TRUE	112024	79450.2	158774	195638	77369.7	170769	90949.1	47379.1	89106.9	123912	203326	224958
1342	1342	P68037|UB2L3_MOUSE	UB2L3_MOUSE	N/A	N/A	13	TRUE	819621	267868	539658	487273	408296	376616	21631.7	349469	543282	319873	459528	269477
1343	1343	P43276|H15_MOUSE	6H15_MOUSE	N/A	N/A	2	TRUE	5223.67	7705.17	2414.62	31835	3690.16	20856.5	23649.1	111834	13928.6	117605	56186.2	81827.6
1344	1344	Q5DQR4-4|STB5L_MOUSE	STB5L_MOUSE	N/A	N/A	22	TRUE	33147	125669	51131.2	37302.4	56566.2	102683	39427.9	5631.31	23732.7	20248.5	39046.3	44060.8
1345	1345	Q11136|PEPD_MOUSE	PEPD_MOUSE	N/A	N/A	9	TRUE	99888.1	196144	482955	251575	88401.5	66535.3	235925	322468	299678	91245.8	56300.9	113557
1346	1346	P20108|PRDX3_MOUSE	PRDX3_MOUSE	N/A	N/A	9	TRUE	472819	733231	431528	799828	804548	674684	446909	287839	758524	617642	785142	680025
1347	1347	Q8R123-2|FAD1_MOUSE	FAD1_MOUSE	N/A	N/A	6	TRUE	274689	278447	110383	120688	124137	181297	276620	168557	139960	220916	215506	204804
1348	1348	Q924M7|MPI_MOUSE	7MPI_MOUSE	N/A	N/A	11	TRUE	58476.5	138868	77526.3	138437	72237.4	66328.8	36507.1	21315.1	86724.7	149442	71993.9	108547
1349	1349	Q8VBZ3|CLPT1_MOUSE	CLPT1_MOUSE	N/A	N/A	14	TRUE	49131.1	67342.6	88829.3	10792.3	40832.7	52733	11631.2	27310.9	43561.2	38258.7	90653.8	27936.5
1350	1350	O88485|DC1I1_MOUSE	DC1I1_MOUSE	N/A	N/A	10	TRUE	8634.58	23640.7	16834.6	8420.31	1117.46	1743.17	17369.5	8458.97	8477.5	12289.9	3522.7	10155.4
1351	1351	P70206|PLXA1_MOUSE	PLXA1_MOUSE	N/A	N/A	4	TRUE	52761.1	7041.39	14385.6	10524.1	44754	4256.86	23796.8	36925.8	38631.5	3488.79	28419.4	21915.8
1352	1352	Q8BM55|TM214_MOUSE	TM214_MOUSE	N/A	N/A	57	TRUE	212656	371397	311491	253783	358973	355380	411437	480304	365505	447193	300645	506699
1353	1353	Q9CXT8|MPPB_MOUSE	MPPB_MOUSE	N/A	N/A	30	TRUE	29003.3	93722.3	4786.36	49016.2	18099.4	91110	13510.9	55159.9	4190.03	15625.7	35008.9	8105.12
1354	1354	Q8BG51-4|MIRO1_MOUSE	MIRO1_MOUSE	N/A	N/A	6	TRUE	19300.8	120970	44586	130035	170129	135839	119287	115152	147582	142410	137980	141443
1355	1355	Q8BZQ7|ANC2_MOUSE	ANC2_MOUSE	N/A	N/A	31	TRUE	15795	29385.3	56867.8	3331.67	1999.19	6752	11345.6	27158.6	19051.3	15399.2	78774.3	2668.59
1356	1356	O35350|CAN1_MOUSE	CAN1_MOUSE	N/A	N/A	58	TRUE	178707	58934.9	180734	135789	63197.3	184819	159469	233530	38170.9	95928.5	133922	135626
1357	1357	Q9Z0R4|ITSN1_MOUSE	ITSN1_MOUSE	N/A	N/A	31	TRUE	107261	181031	117143	77620.6	96396.1	95494.7	41784.3	7918.33	111190	36224.5	81258.7	45090.8
1358	1358	O35857|TIM44_MOUSE	TIM44_MOUSE	N/A	N/A	5	TRUE	816530	652171	576955	547819	574451	615537	701940	656914	790971	623372	585144	611215
1359	1359	Q80Y81|RNZ2_MOUSE	RNZ2_MOUSE	N/A	N/A	16	TRUE	22955.2	24598.5	51040.1	22045	37202.8	29299.1	62629.7	32284.2	55387.5	6626.99	46846.4	38834
1360	1360	Q9CW42|MARC1_MOUSE	MARC1_MOUSE	N/A	N/A	45	TRUE	3.06475e+06	2.53296e+06	1.7471e+06	2.40919e+06	2.18494e+06	2.98469e+06	1.06317e+06	1.16355e+06	1.35077e+06	1.21924e+06	1.31368e+06	1.17177e+06
1361	1361	Q8BWG8-2|ARRB1_MOUSE	ARRB1_MOUSE	N/A	N/A	3	TRUE	28015.4	7788.97	77106.8	91123	18896.9	71181.4	14297.6	38721.9	31759.7	15430.1	25514.1	67674.2
1362	1362	P60487|PLPP_MOUSE	PLPP_MOUSE	N/A	N/A	45	TRUE	52387.1	7809.44	17779.2	14877.7	11227.6	52388.6	18610.9	23521.1	4225.6	5775	12485.7	39930
1363	1363	P00493|HPRT_MOUSE	HPRT_MOUSE	N/A	N/A	53	TRUE	533075	714744	701529	751688	729128	720363	822306	598143	634407	618906	576596	627134
1364	1364	P48428|TBCA_MOUSE	TBCA_MOUSE	N/A	N/A	18	TRUE	860699	611965	638570	593497	300196	662484	936114	930754	549193	625592	152174	578544
1365	1365	Q61823|PDCD4_MOUSE	PDCD4_MOUSE	N/A	N/A	51	TRUE	124745	158689	177704	188789	68705.3	9773.6	107962	44716.1	129000	172587	127583	113029
1366	1366	Q6PDL0|DC1L2_MOUSE	DC1L2_MOUSE	N/A	N/A	8	TRUE	172668	39772.6	69151.8	69218.3	45512.1	50172.6	38450.9	69096.7	32609.3	50854.1	74521.2	75346.5
1367	1367	Q7TMF3|NDUAC_MOUSE	NDUAC_MOUSE	N/A	N/A	21	TRUE	560267	81153.7	105408	395391	59576.3	495467	620709	28579.8	574962	485145	27187.9	465284
1368	1368	Q61481|PDE1A_MOUSE	PDE1A_MOUSE	N/A	N/A	28	TRUE	13458.2	9417.15	16187.9	3800.94	3194.76	4451.36	34921.5	3527.07	12017.7	7025.03	3716.57	5374.08
1369	1369	Q9R1Q8|TAGL3_MOUSE	TAGL3_MOUSE	N/A	N/A	45	TRUE	54940	19955.2	18109.9	20728.7	37252.2	3871.27	15816.6	25291.3	59212.8	15170.3	19176.6	2842.95
1370	1370	Q6P8X1|SNX6_MOUSE	SNX6_MOUSE	N/A	N/A	20	TRUE	25562.7	122744	237561	175353	114244	114234	70639.7	142059	129711	66138.5	140486	146181
1371	1371	Q3TNA1|XYLB_MOUSE	XYLB_MOUSE	N/A	N/A	63	TRUE	1.02982e+06	902576	584153	1.17839e+06	731488	835924	659137	994561	593553	766035	467814	788686
1372	1372	P62774|MTPN_MOUSE	MTPN_MOUSE	N/A	N/A	6	TRUE	705960	803327	225653	756221	654148	542824	711876	356858	822619	682846	635759	590986
1373	1373	Q62433|NDRG1_MOUSE	NDRG1_MOUSE	N/A	N/A	33	TRUE	51695	39715.6	142102	368219	32968.5	40288	60250.6	206329	112481	103502	150789	81362.2
1374	1374	Q8C2E7|WASC5_MOUSE	WASC5_MOUSE	N/A	N/A	4	TRUE	6150.5	62912.1	17446.5	24476.6	78490.1	73100.4	6207.31	50239.4	87693	88110.4	108986	153965
1375	1375	Q99LB6|MAT2B_MOUSE	MAT2B_MOUSE	N/A	N/A	16	TRUE	179590	320581	305773	275143	412877	238432	282926	351997	186797	201848	301039	252992
1376	1376	Q61990|PCBP2_MOUSE	PCBP2_MOUSE	N/A	N/A	53	TRUE	64755	388460	607020	464644	396780	439830	363305	439825	451441	454362	484759	466673
1377	1377	Q99LP6|GRPE1_MOUSE	GRPE1_MOUSE	N/A	N/A	2	TRUE	177963	223523	243211	139800	198782	203504	249516	315937	238246	240824	145192	210611
1378	1378	Q91V76|CK054_MOUSE	CK054_MOUSE	N/A	N/A	41	TRUE	3.13363e+06	3.18733e+06	2.46619e+06	3.28524e+06	4.40593e+06	3.16273e+06	2.35846e+06	2.27657e+06	3.25344e+06	2.62877e+06	2.54667e+06	3.14857e+06
1379	1379	Q9ER00|STX12_MOUSE	STX12_MOUSE	N/A	N/A	58	TRUE	17529.3	29350.9	64794.9	82518.8	43890.2	71571.7	27301	27605.7	38600.2	59558.1	32084	62052.7
1380	1380	Q0GNC1|INF2_MOUSE	INF2_MOUSE	N/A	N/A	37	TRUE	17016.4	5560.44	24172.9	16659.3	61633.2	23200.2	5979.07	6435.55	8964.76	12776.3	25760.3	7209.68
1381	1381	Q80XI4|PI42B_MOUSE	PI42B_MOUSE	N/A	N/A	38	TRUE	12581	18633.8	16362.1	44081.2	13449.5	38052.2	13693.3	31135.9	15785.1	18812.3	37188.7	42060.8
1382	1382	P12367|KAP2_MOUSE	KAP2_MOUSE	N/A	N/A	44	TRUE	179618	252049	147245	173759	274068	150706	208981	210861	192033	139447	56798	98375.5
1383	1383	Q9WV32|ARC1B_MOUSE	ARC1B_MOUSE	N/A	N/A	3	TRUE	42528.8	86884.6	122519	88643.5	92674.3	89828.1	82343.8	67751.4	76953.7	88170.6	53679.6	124137
1384	1384	P55302|AMRP_MOUSE	AMRP_MOUSE	N/A	N/A	28	TRUE	299449	280498	211327	410964	77777.7	212281	235696	138028	128094	204607	211778	265722
1385	1385	Q6NV83|SR140_MOUSE	SR140_MOUSE	N/A	N/A	12	TRUE	19730.5	2720.58	1741.2	18869.9	10840.2	4260.31	14191.4	1009.05	44881.3	15048.2	29886.9	14267.6
1386	1386	Q9R1V6|ADA22_MOUSE	ADA22_MOUSE	N/A	N/A	44	TRUE	40245.2	30032.9	39652.7	18961.1	33877.9	67763.1	24758.4	62155.4	39863.8	19082.6	8292.01	54461.3
1387	1387	Q9JIS8|S12A4_MOUSE	S12A4_MOUSE	N/A	N/A	54	TRUE	13717.3	34878.5	102696	28195.5	64546.5	24757.6	21933.9	18494	27909.9	33257.2	163646	21123.7
1388	1388	Q9Z2U1|PSA5_MOUSE	PSA5_MOUSE	N/A	N/A	4	TRUE	286385	666326	524198	319484	277581	417123	563761	314409	574208	570945	318426	427681
1389	1389	Q9DBC7|KAP0_MOUSE	KAP0_MOUSE	N/A	N/A	6	TRUE	82234.1	50624.3	190795	53336	37969.2	8470.08	94616.5	87624.8	51887.1	58757.2	47088.6	62759.1
1390	1390	Q8BIQ5|CSTF2_MOUSE	CSTF2_MOUSE	N/A	N/A	10	TRUE	65178.4	47701.2	33179.5	56871.8	34046.1	53541.7	15859.7	34139.9	6852.27	62930.7	7046.43	4895.4
1391	1391	O08547|SC22B_MOUSE	SC22B_MOUSE	N/A	N/A	15	TRUE	57205.3	67289.7	53253.8	43534	79980.3	60139.7	3030	39700.7	60603.5	80584.4	97116.8	91776.5
1392	1392	Q99MZ7|PECR_MOUSE	PECR_MOUSE	N/A	N/A	6	TRUE	627703	644215	693671	650608	472116	520063	532955	903746	439178	675918	394331	607804
1393	1393	Q9D5T0|ATAD1_MOUSE	ATAD1_MOUSE	N/A	N/A	10	TRUE	587161	312191	294994	548684	467646	495184	468192	646932	496306	540523	609221	373354
1394	1394	Q9D1D4|TMEDA_MOUSE	TMEDA_MOUSE	N/A	N/A	49	TRUE	254335	322524	199250	373531	276868	391336	313090	511421	347584	309117	492094	278919
1395	1395	P11688|ITA5_MOUSE	ITA5_MOUSE	N/A	N/A	19	TRUE	101673	82916.2	93522.2	83134.9	138440	98988.6	76977.4	74025.4	83137	123809	107613	116179
1396	1396	P00920|CAH2_MOUSE	CAH2_MOUSE	N/A	N/A	28	TRUE	615161	516546	884738	859064	483823	502032	388582	534753	729084	786981	686147	1.00721e+06
1397	1397	P62830|RL23_MOUSE	RL23_MOUSE	N/A	N/A	33	TRUE	520624	690184	588168	386810	361138	290292	953718	672476	809119	405641	427450	1.13769e+06
1398	1398	Q8R0N6|HOT_MOUSE	6HOT_MOUSE	N/A	N/A	22	TRUE	267497	487865	505560	390187	481427	395123	432151	384846	204323	358367	317338	425281
1399	1399	Q62393-3|TPD52_MOUSE	TPD52_MOUSE	N/A	N/A	22	TRUE	35373.2	39480.8	46412	37915.6	48130.6	29308.1	24543	61377.5	14499.9	29338.9	23333	15382.7
1400	1400	Q922U2|K2C5_MOUSE	K2C5_MOUSE	N/A	N/A	41	TRUE	81010.2	168461	113022	102779	106315	88825.1	78033.5	129662	112341	50941.6	259449	125873
1401	1401	Q9DBH5|LMAN2_MOUSE	LMAN2_MOUSE	N/A	N/A	6	TRUE	362886	352656	237642	233588	279227	327290	338329	355071	374480	338182	341540	439659
1402	1402	Q8VCI5|PEX19_MOUSE	PEX19_MOUSE	N/A	N/A	19	TRUE	145367	309863	264795	180584	275335	228518	298251	102723	361434	223264	309007	260618
1403	1403	Q9DBB8|DHDH_MOUSE	DHDH_MOUSE	N/A	N/A	22	TRUE	1.5932e+06	1.65495e+06	2.02797e+06	1.69511e+06	2.23594e+06	2.11108e+06	1.60993e+06	1.64841e+06	1.43111e+06	1.56113e+06	1.48586e+06	1.67773e+06
1404	1404	Q8BU14|SEC62_MOUSE	SEC62_MOUSE	N/A	N/A	2	TRUE	318535	186444	130305	230766	250421	324929	368934	269465	260129	324058	162983	321509
1405	1405	Q921M4|GOGA2_MOUSE	GOGA2_MOUSE	N/A	N/A	14	TRUE	5683.84	49950.3	87481.5	60074	52862.8	90484.1	28595.6	18770.3	34667.9	12365.9	66789.3	44574.5
1406	1406	Q5U458|DJC11_MOUSE	DJC11_MOUSE	N/A	N/A	6	TRUE	707050	771278	338776	685066	860100	657836	822420	561456	749505	665760	671368	842500
1407	1407	Q8R016|BLMH_MOUSE	BLMH_MOUSE	N/A	N/A	15	TRUE	134927	123166	20412.2	131369	106887	170172	96720.4	108723	109902	112541	119957	85839.2
1408	1408	Q8BK48|EST2E_MOUSE	EST2E_MOUSE	N/A	N/A	22	TRUE	703992	1.47636e+06	1.61749e+06	603780	1.25519e+06	1.54366e+06	958553	643689	623274	738846	1.0765e+06	720490
1409	1409	Q9DCH4|EIF3F_MOUSE	EIF3F_MOUSE	N/A	N/A	38	TRUE	835549	622469	1.06524e+06	721327	651307	740048	910010	688504	738987	854988	839294	885553
1410	1410	Q80YA9|CNKR2_MOUSE	CNKR2_MOUSE	N/A	N/A	6	TRUE	2257	13535	2179.09	2678.5	4644.02	1202.45	4950.2	6982.97	4199.91	11598.4	2630.95	4112.86
1411	1411	Q9EPR5|SORC2_MOUSE	SORC2_MOUSE	N/A	N/A	58	TRUE	38073.1	53697.8	37246.4	33093	15647.7	41999.9	36468	23227.6	33806.5	34250.9	29878.3	4947.53
1412	1412	Q9WUK2|IF4H_MOUSE	IF4H_MOUSE	N/A	N/A	21	TRUE	100530	249695	250503	261054	28176.4	208290	325041	266602	202838	152188	110742	288062
1413	1413	P42225|STAT1_MOUSE	STAT1_MOUSE	N/A	N/A	9	TRUE	128723	110168	253873	171834	143517	112642	178041	131889	141778	92491.4	139124	110474
1414	1414	Q8VCM8|NCLN_MOUSE	NCLN_MOUSE	N/A	N/A	53	TRUE	178425	160526	274164	137485	234786	211876	152134	92546.2	230641	136850	84886.9	159059
1415	1415	P70677|CASP3_MOUSE	CASP3_MOUSE	N/A	N/A	28	TRUE	75843.2	93049.7	70124.9	96395.2	12134.1	59624.9	73644.6	16321.3	57372.8	105707	33141	27443.5
1416	1416	P10630|IF4A2_MOUSE	IF4A2_MOUSE	N/A	N/A	25	TRUE	250100	292711	222273	246752	201361	221033	316121	385143	253383	356490	305967	256974
1417	1417	Q9D7N3|RT09_MOUSE	RT09_MOUSE	N/A	N/A	3	TRUE	250411	98105.4	206178	82238.9	76314.4	102275	67703.4	81529.4	122131	166030	86968.1	88119.3
1418	1418	P70697|DCUP_MOUSE	DCUP_MOUSE	N/A	N/A	8	TRUE	860533	963168	925036	715388	651644	1.06899e+06	619950	865387	716917	821087	677155	817850
1419	1419	Q8CHU3|EPN2_MOUSE	EPN2_MOUSE	N/A	N/A	20	TRUE	24941.3	8153.24	37563.7	7385.86	9100.16	8530.47	8481.4	863.17	7014.32	3501.43	9633.01	18151.3
1420	1420	Q60930|VDAC2_MOUSE	VDAC2_MOUSE	N/A	N/A	9	TRUE	784559	795474	1.46218e+06	1.1517e+06	1.15038e+06	976914	1.15333e+06	1.51519e+06	1.18623e+06	743926	779465	872085
1421	1421	Q6IRU5|CLCB_MOUSE	CLCB_MOUSE	N/A	N/A	1	TRUE	230844	192059	134768	325001	32567.8	256614	428815	24262.2	212369	429614	44532.8	223725
1422	1422	Q9WUL7|ARL3_MOUSE	ARL3_MOUSE	N/A	N/A	26	TRUE	66407.4	57907.1	3975.18	71769.1	1810.8	54835.3	11205.7	15340.9	85674	5073.67	76810.9	51607.7
1423	1423	Q99LI2|CLCC1_MOUSE	CLCC1_MOUSE	N/A	N/A	21	TRUE	6528.98	5412.85	1474.35	1806.13	5658.35	3362.06	4954.92	5835.76	1555.41	1100.28	4235.99	5857.81
1424	1424	Q05186|RCN1_MOUSE	RCN1_MOUSE	N/A	N/A	26	TRUE	6849.88	14312.3	14233.8	16233.6	8283.31	19471.3	19558	38798	86427.8	56544	22010.5	44131.3
1425	1425	Q9CYZ2|TPD54_MOUSE	TPD54_MOUSE	N/A	N/A	24	TRUE	142026	149816	77337.4	92716.4	27212.9	79759.9	122725	172029	145095	113961	49419.5	66664.1
1426	1426	Q60866|PTER_MOUSE	PTER_MOUSE	N/A	N/A	10	TRUE	1.30816e+06	1.33122e+06	1.72317e+06	1.23482e+06	791314	1.19855e+06	1.35912e+06	449575	921287	1.00501e+06	732636	990406
1427	1427	Q9Z2Y8|PLPHP_MOUSE	PLPHP_MOUSE	N/A	N/A	14	TRUE	804613	1.07937e+06	1.24161e+06	1.41592e+06	1.16749e+06	1.31834e+06	810658	1.30968e+06	470169	1.14659e+06	1.16057e+06	920025
1428	1428	O88533|DDC_MOUSE	3DDC_MOUSE	N/A	N/A	51	TRUE	258502	496763	715995	477074	427317	466068	547113	766743	913721	712898	416335	927286
1429	1429	Q8K019|BCLF1_MOUSE	BCLF1_MOUSE	N/A	N/A	18	TRUE	26219.2	29511.1	16022.6	11589.1	8832.88	30570.5	56256.2	7296.13	27960.8	31352.5	6333.41	39428.5
1430	1430	Q5U5V2|HYKK_MOUSE	HYKK_MOUSE	N/A	N/A	10	TRUE	851328	904307	1.45676e+06	1.36214e+06	1.04145e+06	929593	749567	1.01781e+06	834244	780800	805724	927406
1431	1431	P35278|RAB5C_MOUSE	RAB5C_MOUSE	N/A	N/A	27	TRUE	87916.7	43427.8	325464	152325	5763.13	105606	148579	2024.72	138531	90913.3	40476.3	156721
1432	1432	Q8BKZ9|ODPX_MOUSE	ODPX_MOUSE	N/A	N/A	27	TRUE	235726	155949	578060	324032	37497.6	250357	426907	93234.8	186418	356253	125632	228670
1433	1433	Q62523|ZYX_MOUSE	3ZYX_MOUSE	N/A	N/A	4	TRUE	11264.2	15142.1	9161.39	4424.96	959.395	1044.99	13783.9	9227.81	21386.7	13875.6	24671.5	17925.4
1434	1434	Q9DBP5|KCY_MOUSE	5KCY_MOUSE	N/A	N/A	4	TRUE	431096	362523	348442	446124	404696	403583	171337	326646	378016	425564	378996	483081
1435	1435	Q9R1P0|PSA4_MOUSE	PSA4_MOUSE	N/A	N/A	45	TRUE	1.52716e+06	886764	548452	968520	790884	698723	692980	846524	974320	738863	760438	730394
1436	1436	O55023|IMPA1_MOUSE	IMPA1_MOUSE	N/A	N/A	34	TRUE	97326.7	147282	197349	95517.1	163074	113900	112075	127332	104093	117254	161300	83332.5
1437	1437	P35293|RAB18_MOUSE	RAB18_MOUSE	N/A	N/A	61	TRUE	214340	226840	160326	114737	171326	187295	275164	283985	290294	296922	217303	91572.6
1438	1438	Q9D8Y0|EFHD2_MOUSE	EFHD2_MOUSE	N/A	N/A	4	TRUE	677142	581901	785870	814078	659265	511477	852605	977640	819805	833248	781315	852815
1439	1439	Q60931|VDAC3_MOUSE	VDAC3_MOUSE	N/A	N/A	59	TRUE	736293	760911	559724	598804	546842	634260	839082	424023	480049	554418	563421	794067
1440	1440	P62245|RS15A_MOUSE	RS15A_MOUSE	N/A	N/A	30	TRUE	400014	603048	366717	591158	492795	511655	478889	744508	440885	433342	678179	420461
1441	1441	Q5RKZ7|MOCS1_MOUSE	MOCS1_MOUSE	N/A	N/A	22	TRUE	139849	270647	167157	196918	98729	128905	159131	75233.8	85350.5	131477	127788	140707
1442	1442	Q3TDQ1|STT3B_MOUSE	STT3B_MOUSE	N/A	N/A	40	TRUE	175599	115597	281932	194901	185472	208387	211852	155062	279546	259066	241417	231643
1443	1443	Q9CZW4|ACSL3_MOUSE	ACSL3_MOUSE	N/A	N/A	14	TRUE	5695.32	85142.8	55807.3	13256.2	12555.4	16982.5	31861.3	101447	2830.8	7789.68	6125.5	95255.1
1444	1444	Q99LB2|DHRS4_MOUSE	DHRS4_MOUSE	N/A	N/A	8	TRUE	1.3109e+06	1.31257e+06	1.02962e+06	1.18318e+06	1.42735e+06	1.3217e+06	1.24248e+06	1.06529e+06	1.0659e+06	1.29849e+06	1.06268e+06	993242
1445	1445	O35459|ECH1_MOUSE	ECH1_MOUSE	N/A	N/A	15	TRUE	2.7798e+06	1.73975e+06	2.42785e+06	1.90052e+06	2.7118e+06	2.88583e+06	2.89442e+06	1.78122e+06	1.57248e+06	1.63807e+06	1.62063e+06	2.16392e+06
1446	1446	Q9CZX0-2|ELP3_MOUSE	ELP3_MOUSE	N/A	N/A	20	TRUE	7865.59	9210.34	41745	14229.9	15121.4	21527.4	17793.2	12625.7	12722.9	11793.5	13158.4	11108
1447	1447	O54879|HMGB3_MOUSE	HMGB3_MOUSE	N/A	N/A	53	TRUE	37135.3	4878.6	17787.5	54791.5	52877.6	56595.4	80947.9	28584.9	22809.6	11564.8	18866	4801.8
1448	1448	P06684|CO5_MOUSE	4CO5_MOUSE	N/A	N/A	52	TRUE	351339	73791.5	22297.9	48338.2	259001	201266	22627.2	98473	22982.4	216772	319088	22506.5
1449	1449	Q8BTY1|KAT1_MOUSE	KAT1_MOUSE	N/A	N/A	4	TRUE	1.22294e+06	983392	1.51972e+06	1.38017e+06	1.33352e+06	1.30428e+06	1.75069e+06	2.54174e+06	2.23448e+06	2.50106e+06	2.08036e+06	1.71555e+06
1450	1450	Q9JLI6|SCLY_MOUSE	SCLY_MOUSE	N/A	N/A	21	TRUE	345666	165468	296408	299139	221350	360379	399732	271491	320980	310422	382390	306070
1451	1451	Q921E2|RAB31_MOUSE	RAB31_MOUSE	N/A	N/A	45	TRUE	42840.3	34457	9414.06	9346.81	16288.1	8474.71	21871.4	40706.8	46677.5	14385.3	20017.7	33369.2
1452	1452	Q8CHP8|PGP_MOUSE	8PGP_MOUSE	N/A	N/A	28	TRUE	401212	171623	91141.6	328011	177653	312042	272585	140134	417896	139015	236791	188553
1453	1453	O55234|PSB5_MOUSE	PSB5_MOUSE	N/A	N/A	59	TRUE	527536	605694	162125	445897	131420	406215	567325	157454	415473	328928	195923	420519
1454	1454	Q8R5M8-4|CADM1_MOUSE	CADM1_MOUSE	N/A	N/A	6	TRUE	30283.6	10500.2	21479.5	28816.4	77582.8	33977.2	21995	35881.6	37553.7	62036.2	18965.4	9191.91
1455	1455	Q9Z0R9|FADS2_MOUSE	FADS2_MOUSE	N/A	N/A	15	TRUE	128943	83491	40625.9	86986.6	135482	117053	176178	211542	162895	189168	117320	135376
1456	1456	P45591|COF2_MOUSE	COF2_MOUSE	N/A	N/A	46	TRUE	93944	223771	173647	92130.9	227940	149061	72750.1	163511	109521	154679	204201	178534
1457	1457	O08784|TCOF_MOUSE	TCOF_MOUSE	N/A	N/A	5	TRUE	22967.8	9675.75	12539.4	103139	15802.3	87251.1	52570.1	4962.15	41674.9	78133.5	8780.75	30985.7
1458	1458	P62631|EF1A2_MOUSE	EF1A2_MOUSE	N/A	N/A	21	TRUE	66066.4	52193.3	45068.2	70347.5	62109.4	59560	90713	42649.1	80555.5	81837.5	57722	117335
1459	1459	P97384|ANX11_MOUSE	ANX11_MOUSE	N/A	N/A	61	TRUE	194057	166815	258903	418988	468621	176963	1.01286e+06	215011	155514	163717	255093	153919
1460	1460	Q9DBC0|SELO_MOUSE	SELO_MOUSE	N/A	N/A	8	TRUE	478948	384321	259610	333263	309621	426337	241902	266909	361046	365391	234039	240977
1461	1461	Q6PGC1|DHX29_MOUSE	DHX29_MOUSE	N/A	N/A	4	TRUE	32560	7418.37	18886.9	34113.4	15551.7	17069.3	33232.8	38123.4	37252.8	34604.6	63221.1	13944
1462	1462	Q91ZU6|DYST_MOUSE	DYST_MOUSE	N/A	N/A	5	TRUE	472721	203504	416820	363606	258576	336799	398794	316490	387654	361454	332965	300712
1463	1463	Q6ZWV3|RL10_MOUSE	RL10_MOUSE	N/A	N/A	9	TRUE	854256	1.29483e+06	2.37038e+06	1.43728e+06	954061	1.28373e+06	1.48969e+06	1.11266e+06	1.39741e+06	1.04273e+06	1.17541e+06	1.52386e+06
1464	1464	P01872|IGHM_MOUSE	IGHM_MOUSE	N/A	N/A	44	TRUE	950441	1.12647e+06	713916	649024	668321	1.11298e+06	565000	610964	728044	721929	497245	771433
1465	1465	Q8BFU3|RN214_MOUSE	RN214_MOUSE	N/A	N/A	59	TRUE	78734.8	71541.5	46183.9	37758.7	35141.6	51020.9	66638.6	21397.6	61440.7	25552.6	50394.9	68818.8
1466	1466	Q99KK2|NEUA_MOUSE	NEUA_MOUSE	N/A	N/A	6	TRUE	65980.9	120991	67191.9	140506	129807	167802	58973.2	104122	154456	95239.9	91855.2	122687
1467	1467	P68033|ACTC_MOUSE	ACTC_MOUSE	N/A	N/A	5	TRUE	4.65544e+06	642208	796130	6.19623e+06	521435	4.10905e+06	925380	1.13478e+06	272578	5.67623e+06	775468	1.05038e+06
1468	1468	Q8CFI7|RPB2_MOUSE	RPB2_MOUSE	N/A	N/A	11	TRUE	5493.97	7711.37	4525.96	8323.98	2935.91	5304.68	5578.78	1128.99	3727.13	4657.93	1631.62	5598.52
1469	1469	O54991|CNTP1_MOUSE	CNTP1_MOUSE	N/A	N/A	25	TRUE	7257.34	3111.74	7596.08	6002.42	10477.6	2497.62	15683.6	11009.6	26473.1	4695.53	17968.3	32962
1470	1470	O08579|EMD_MOUSE	9EMD_MOUSE	N/A	N/A	21	TRUE	38550.5	9609.76	11977.1	24234.7	11899.2	23025.9	56663.3	1902.42	8754.1	45568.3	6371	16472.8
1471	1471	O70443|GNAZ_MOUSE	GNAZ_MOUSE	N/A	N/A	7	TRUE	410526	330943	431931	422861	380349	434316	350493	286941	134071	322186	253556	296851
1472	1472	Q9DCJ5|NDUA8_MOUSE	NDUA8_MOUSE	N/A	N/A	21	TRUE	1.58261e+06	2.42399e+06	1.97198e+06	2.27214e+06	2.08292e+06	2.16037e+06	2.29068e+06	2.01088e+06	1.81971e+06	2.09799e+06	1.18656e+06	2.05359e+06
1473	1473	Q9JK81|MYG1_MOUSE	MYG1_MOUSE	N/A	N/A	28	TRUE	25370.4	18690.9	22028.9	229711	117947	44633.6	33608.7	40288.3	15640.5	86572.5	9151.18	159575
1474	1474	Q06890|CLUS_MOUSE	CLUS_MOUSE	N/A	N/A	23	TRUE	641583	488566	593745	598326	552627	595140	948666	465720	789646	708705	763976	655827
1475	1475	Q8BWU8|AT2L1_MOUSE	AT2L1_MOUSE	N/A	N/A	30	TRUE	389213	1.20193e+06	334804	383541	436858	483100	470563	386768	365349	430497	386721	299761
1476	1476	P35980|RL18_MOUSE	RL18_MOUSE	N/A	N/A	43	TRUE	1.44883e+06	902076	1.02552e+06	948392	1.17459e+06	980323	1.40607e+06	1.46318e+06	1.05624e+06	1.07986e+06	1.08859e+06	825919
1477	1477	Q9D2N4-2|DTNA_MOUSE	DTNA_MOUSE	N/A	N/A	6	TRUE	1472.62	421.202	2462.72	25960.8	523.412	1243.26	10682.7	14232	2317.8	3361.83	1322.8	754.971
1478	1478	Q99P30|NUDT7_MOUSE	NUDT7_MOUSE	N/A	N/A	12	TRUE	4.79195e+06	5.28035e+06	7.45798e+06	5.71923e+06	5.01756e+06	4.23453e+06	6.65374e+06	5.72769e+06	1.05123e+07	9.49849e+06	7.52408e+06	9.42857e+06
1479	1479	P61255|RL26_MOUSE	RL26_MOUSE	N/A	N/A	28	TRUE	34368.5	36686	11870.2	101374	78885.8	98037.8	24232.5	30010.2	101403	33455.3	8572.07	107637
1480	1480	Q8BHE3|ATCAY_MOUSE	ATCAY_MOUSE	N/A	N/A	61	TRUE	11885.7	10938	4324.4	3586.69	2219.05	21751	30219.2	6105.1	6498.48	4681.63	6070	1912.24
1481	1481	P84099|RL19_MOUSE	RL19_MOUSE	N/A	N/A	26	TRUE	15409.8	14810.7	54351	46753.4	8873.64	47824.9	34993.3	33067.8	108094	100671	23623.1	19895
1482	1482	Q3UZZ6|ST1D1_MOUSE	ST1D1_MOUSE	N/A	N/A	9	TRUE	1.36196e+06	1.28026e+06	2.49283e+06	2.20407e+06	2.03845e+06	2.10049e+06	1.36861e+06	1.60174e+06	2.15064e+06	1.56475e+06	1.82371e+06	1.65992e+06
1483	1483	Q8C878|UBA3_MOUSE	UBA3_MOUSE	N/A	N/A	61	TRUE	71192.4	13685.4	67711.3	54857.8	68038.5	59602.4	65189.5	74838.3	43695.5	62822.7	60552.8	40615.8
1484	1484	P63028|TCTP_MOUSE	TCTP_MOUSE	N/A	N/A	16	TRUE	1.49042e+06	1.08243e+06	1.11344e+06	1.41182e+06	1.72048e+06	1.19404e+06	1.36266e+06	1.34353e+06	973771	1.25118e+06	1.53714e+06	1.26957e+06
1485	1485	Q9CYR6|AGM1_MOUSE	AGM1_MOUSE	N/A	N/A	32	TRUE	8883.76	87952.4	17115.1	24548.4	68597.7	30499.3	32320.4	3643.2	39313.5	16147.2	30177.8	31449.2
1486	1486	Q9JKB1|UCHL3_MOUSE	UCHL3_MOUSE	N/A	N/A	24	TRUE	334743	410715	419549	353864	339797	362906	232485	476621	128536	456246	532619	1.21033e+06
1487	1487	Q8K2Q9|SHOT1_MOUSE	SHOT1_MOUSE	N/A	N/A	52	TRUE	14497.1	34934.2	13182.1	31792.6	35769.9	71218.8	48979.5	4302.29	19925	16944.6	69125.5	59602.7
1488	1488	Q9D855|QCR7_MOUSE	QCR7_MOUSE	N/A	N/A	24	TRUE	236940	384276	123778	545673	579541	502470	563271	483903	628449	343547	502440	466913
1489	1489	P13634|CAH1_MOUSE	CAH1_MOUSE	N/A	N/A	1	TRUE	3.17992e+06	2.79638e+06	3.13312e+06	2.74649e+06	1.66571e+06	2.01132e+06	3.15547e+06	2.25733e+06	3.10174e+06	3.28451e+06	2.59142e+06	3.15473e+06
1490	1490	O09158|CP3AP_MOUSE	CP3AP_MOUSE	N/A	N/A	23	TRUE	402869	424343	274002	192373	439846	690340	306526	540307	473652	448491	432946	406851
1491	1491	Q3URE1|ACSF3_MOUSE	ACSF3_MOUSE	N/A	N/A	38	TRUE	51488.3	125358	228076	107691	110729	137185	69776.7	29017.3	186771	120131	152802	200282
1492	1492	P12787|COX5A_MOUSE	COX5A_MOUSE	N/A	N/A	8	TRUE	359494	104664	45361.4	173481	239021	212830	3815.74	95438.7	14825.2	171412	216432	178670
1493	1493	O35744|CHIL3_MOUSE	CHIL3_MOUSE	N/A	N/A	7	TRUE	447926	390436	361190	394521	603618	506094	359219	260183	221164	234485	234494	208298
1494	1494	Q9Z2M7|PMM2_MOUSE	PMM2_MOUSE	N/A	N/A	6	TRUE	375123	666403	303524	362794	368745	636103	744131	508982	653260	660366	540207	543020
1495	1495	P52293|IMA1_MOUSE	IMA1_MOUSE	N/A	N/A	44	TRUE	4757.16	26394.3	33092.8	10198.2	38635.7	41542.4	50870.5	47727.2	36889.2	36881.1	26069.2	29312.5
1496	1496	Q6P6M7|SPCS_MOUSE	SPCS_MOUSE	N/A	N/A	41	TRUE	160132	143882	260839	122089	271785	245262	205760	236388	225983	163519	353104	279461
1497	1497	Q80VP1|EPN1_MOUSE	EPN1_MOUSE	N/A	N/A	57	TRUE	69140.6	169270	80183.3	127988	233578	152875	191286	94258.5	208928	85664.1	93941.4	128689
1498	1498	Q8VCZ9|HYPDH_MOUSE	HYPDH_MOUSE	N/A	N/A	8	TRUE	557740	156824	217502	258503	258388	573912	372291	199922	290150	138306	306256	357142
1499	1499	P62317|SMD2_MOUSE	SMD2_MOUSE	N/A	N/A	7	TRUE	38119.7	26856.7	51928.7	7918.68	4593.52	41559	11010.8	5184.04	6052.85	2102.88	6339.62	44521.7
1500	1500	P10639|THIO_MOUSE	THIO_MOUSE	N/A	N/A	23	TRUE	4.78566e+06	4.37469e+06	2.09954e+06	2.20841e+06	4.04034e+06	2.74598e+06	2.34147e+06	5.07495e+06	4.30348e+06	4.16168e+06	4.45548e+06	4.07778e+06
1501	1501	Q3TC93|H1BP3_MOUSE	H1BP3_MOUSE	N/A	N/A	31	TRUE	51299	90934	133055	72601.7	77651.1	63347.6	79805.9	72307.1	76468.4	80292.5	180880	128926
1502	1502	Q9WUR9|KAD4_MOUSE	KAD4_MOUSE	N/A	N/A	59	TRUE	709699	952750	743468	1.15645e+06	1.02239e+06	1.05026e+06	814861	306285	863836	989441	483712	734599
1503	1503	P23198|CBX3_MOUSE	CBX3_MOUSE	N/A	N/A	24	TRUE	15112.2	5971.06	1547.67	5832.4	9543	8282.44	3364.65	18613.3	6973.19	1151.64	7211.89	8905.61
1504	1504	P23953|EST1C_MOUSE	EST1C_MOUSE	N/A	N/A	22	TRUE	2.06641e+06	1.82936e+06	1.38983e+06	1.44235e+06	1.71999e+06	1.73871e+06	1.35761e+06	1.44316e+06	1.02834e+06	845541	1.39995e+06	1.46309e+06
1505	1505	Q8BFR4|GNS_MOUSE	4GNS_MOUSE	N/A	N/A	39	TRUE	47612.3	26906.9	50783.4	50784.7	22476.5	31404.6	42712.1	65405.2	26470.2	29512.6	56696.9	47295.1
1506	1506	Q9ESB3|HRG_MOUSE	3HRG_MOUSE	N/A	N/A	6	TRUE	628296	544148	343994	436930	370626	738194	782155	630557	654737	419360	587277	783835
1507	1507	A2ADY9|DDI2_MOUSE	DDI2_MOUSE	N/A	N/A	45	TRUE	1.37371e+06	1.10691e+06	1.39662e+06	1.01228e+06	1.01049e+06	1.0263e+06	1.28307e+06	1.20683e+06	1.31299e+06	1.25053e+06	1.06408e+06	1.23413e+06
1508	1508	Q02357-4|ANK1_MOUSE	ANK1_MOUSE	N/A	N/A	50	TRUE	315337	624626	380421	282045	108402	214034	383463	335112	468551	267065	255302	395605
1509	1509	Q9D1P4|CHRD1_MOUSE	CHRD1_MOUSE	N/A	N/A	21	TRUE	214630	246348	176983	257059	221245	229493	226304	264846	190574	313007	134913	268564
1510	1510	Q8BGC4|PTGR3_MOUSE	PTGR3_MOUSE	N/A	N/A	37	TRUE	496099	616878	631296	310597	730252	581717	116480	624081	448073	468974	683363	172095
1511	1511	P23249|MOV10_MOUSE	MOV10_MOUSE	N/A	N/A	30	TRUE	242368	314753	82452.2	75980.4	44173.8	86691.1	80156.7	72797.6	100587	20867.3	86544.6	102380
1512	1512	Q91YP0|L2HDH_MOUSE	L2HDH_MOUSE	N/A	N/A	14	TRUE	202308	389689	652799	479483	447251	375042	195238	652628	136460	315756	397275	351916
1513	1513	Q9DCM0|ETHE1_MOUSE	ETHE1_MOUSE	N/A	N/A	41	TRUE	1.03334e+06	867073	603305	916577	1.13245e+06	1.04861e+06	1.18272e+06	1.50268e+06	1.06244e+06	1.25588e+06	1.26714e+06	1.18608e+06
1514	1514	Q64378|FKBP5_MOUSE	FKBP5_MOUSE	N/A	N/A	61	TRUE	22568.8	6616.84	30284.3	9113.5	39916.8	12108.8	72630.7	114299	73763.8	69943.5	41914.4	16678.5
1515	1515	Q3TC72|FAHD2_MOUSE	FAHD2_MOUSE	N/A	N/A	22	TRUE	304047	343728	628275	452943	391562	334792	195740	379695	343039	317998	226264	302234
1516	1516	Q9CPP6|NDUA5_MOUSE	NDUA5_MOUSE	N/A	N/A	6	TRUE	670522	616293	365176	602549	476444	599295	844805	826218	583051	431245	444815	589262
1517	1517	O70435|PSA3_MOUSE	PSA3_MOUSE	N/A	N/A	16	TRUE	100666	129822	25346.3	6458.06	114373	73593.4	87965.2	118208	80282.8	87255	124217	112986
1518	1518	Q923D2|BLVRB_MOUSE	BLVRB_MOUSE	N/A	N/A	24	TRUE	1.11975e+06	1.24487e+06	655199	1.26444e+06	1.02959e+06	1.12759e+06	1.50607e+06	1.42025e+06	1.09125e+06	1.25272e+06	640061	1.30909e+06
1519	1519	P14131|RS16_MOUSE	RS16_MOUSE	N/A	N/A	2	TRUE	3.22573e+06	2.02311e+06	2.0849e+06	1.81956e+06	2.30319e+06	2.24436e+06	2.04342e+06	2.42558e+06	2.95159e+06	2.70687e+06	2.29843e+06	2.14095e+06
1520	1520	Q99KH8|STK24_MOUSE	STK24_MOUSE	N/A	N/A	39	TRUE	59590.3	30183.5	22985.7	62886.7	33818.5	45654.4	75686.2	40388.3	9805.39	47437.5	27710	65773.2
1521	1521	A0JNU3|LPP60_MOUSE	LPP60_MOUSE	N/A	N/A	28	TRUE	317169	260044	270852	524617	124177	446079	319534	494835	197953	422761	197731	234016
1522	1522	Q9WVA3|BUB3_MOUSE	BUB3_MOUSE	N/A	N/A	20	TRUE	53040.6	32608.9	102595	33252.7	77132.1	36172.6	34859.9	28450.1	30615.9	56395.8	31082	50391.6
1523	1523	A2AP18-2|PLCH2_MOUSE	PLCH2_MOUSE	N/A	N/A	9	TRUE	80739.3	129162	49743.6	166786	58553.9	230407	62865.3	70982.3	39437.3	146194	58338.2	150021
1524	1524	Q9CRB9|MIC19_MOUSE	MIC19_MOUSE	N/A	N/A	1	TRUE	1.12202e+06	690656	875390	807291	402006	831259	952346	570808	1.03663e+06	1.1763e+06	411264	997055
1525	1525	Q3THS6|METK2_MOUSE	METK2_MOUSE	N/A	N/A	9	TRUE	346216	365730	500216	634252	424351	436455	438288	517594	394226	517685	507439	484998
1526	1526	Q99KY4|GAK_MOUSE	4GAK_MOUSE	N/A	N/A	20	TRUE	93145.3	117528	201850	85362.6	99513.8	86266.3	53196.3	50669.7	92507	73078.9	75369	97586.7
1527	1527	P52430|PON1_MOUSE	PON1_MOUSE	N/A	N/A	30	TRUE	4.51706e+06	3.99787e+06	3.08404e+06	2.99252e+06	3.99492e+06	3.70079e+06	3.56276e+06	3.08788e+06	2.97914e+06	2.94762e+06	3.22359e+06	2.63056e+06
1528	1528	Q3UQN2|FCHO2_MOUSE	FCHO2_MOUSE	N/A	N/A	13	TRUE	82824	65249.3	95299.4	112880	75161.4	104225	173338	74330.8	78289.4	81357	91642.2	100339
1529	1529	Q9JHW4|SELB_MOUSE	SELB_MOUSE	N/A	N/A	51	TRUE	294210	412831	538938	384395	301916	333374	269486	532210	236742	366698	207008	348805
1530	1530	Q9Z130|HNRDL_MOUSE	HNRDL_MOUSE	N/A	N/A	10	TRUE	25744	11393.3	83917.9	89114.3	8167.89	14493.8	11027.4	150737	9724.84	18501.5	29303.3	9747.55
1531	1531	Q78IK4|MIC27_MOUSE	MIC27_MOUSE	N/A	N/A	34	TRUE	252503	318071	320659	203378	228988	322155	279325	262974	103846	281697	314743	186439
1532	1532	Q8BH44|COR2B_MOUSE	COR2B_MOUSE	N/A	N/A	15	TRUE	15083.6	1642.98	10142.7	1403.86	9832.5	6205.02	25225.3	21289	3625.24	4958.79	2552.31	8561.47
1533	1533	Q8K3J1|NDUS8_MOUSE	NDUS8_MOUSE	N/A	N/A	20	TRUE	507392	388945	897552	638056	742552	731653	730074	525026	669599	554624	822504	608564
1534	1534	Q9CX86|ROA0_MOUSE	ROA0_MOUSE	N/A	N/A	34	TRUE	42473.7	62114.5	28109.1	61117.5	25218.9	37955.2	61955.8	81851.6	21929.4	18990.2	40996.4	35545.3
1535	1535	Q9D554|SF3A3_MOUSE	SF3A3_MOUSE	N/A	N/A	4	TRUE	92683.2	33255.9	52774.4	50393.1	63271.7	41465.3	56510.2	81243.5	86443.6	65027.7	120197	59766.4
1536	1536	Q91VH6|MEMO1_MOUSE	MEMO1_MOUSE	N/A	N/A	9	TRUE	76678.8	142897	109671	125547	76489.3	225243	92144.1	128749	87779.5	137199	50763.8	69729.4
1537	1537	Q8CAS9|PARP9_MOUSE	PARP9_MOUSE	N/A	N/A	45	TRUE	31259.2	45758	26203.9	2202.74	4591.64	30546.4	41465	48144.1	24499.3	31754.1	6131.54	44780.9
1538	1538	Q6NS52-2|DGKB_MOUSE	DGKB_MOUSE	N/A	N/A	16	TRUE	25759	41428.9	18502.9	3561.61	70461.7	79058.6	61939.5	9139.66	21345.9	11474	129181	41920.6
1539	1539	P63280|UBC9_MOUSE	UBC9_MOUSE	N/A	N/A	34	TRUE	172308	164273	85697.4	131597	214823	175263	148212	215512	125143	181111	199070	134486
1540	1540	Q8BJU0|SGTA_MOUSE	SGTA_MOUSE	N/A	N/A	2	TRUE	168354	182273	159463	249082	206051	289205	152973	346764	344646	212152	132403	190178
1541	1541	Q9CZM2|RL15_MOUSE	RL15_MOUSE	N/A	N/A	28	TRUE	855163	793015	579177	829015	672150	868628	758887	573945	653834	855293	753674	726622
1542	1542	Q99J47|DRS7B_MOUSE	DRS7B_MOUSE	N/A	N/A	45	TRUE	207074	66594	71989.6	89035.3	105745	139041	58402.1	5769.36	53024.6	90646.5	138002	92272.2
1543	1543	P48776|T23O_MOUSE	T23O_MOUSE	N/A	N/A	8	TRUE	358062	345722	192063	261091	321703	366341	225259	239682	269264	324828	341418	315786
1544	1544	Q6PER3|MARE3_MOUSE	MARE3_MOUSE	N/A	N/A	41	TRUE	24740.9	98445.9	67490.8	6730.89	49790.9	12086.4	128014	140078	51447	27144.9	239620	118353
1545	1545	Q61510|TRI25_MOUSE	TRI25_MOUSE	N/A	N/A	57	TRUE	81495.9	117794	12067.3	90999.2	138475	107259	80600.8	72323.9	150590	105884	159886	125160
1546	1546	P52760|RIDA_MOUSE	RIDA_MOUSE	N/A	N/A	6	TRUE	9.87153e+06	1.24258e+07	9.33514e+06	1.13869e+07	5.48181e+06	6.18973e+06	2.45422e+07	1.31909e+07	9.6997e+06	1.13651e+07	8.09701e+06	9.55814e+06
1547	1547	Q9DCL8|IPP2_MOUSE	IPP2_MOUSE	N/A	N/A	5	TRUE	35685.9	2662.54	10656.1	11352.7	1236.79	11232.9	7826.05	1665.74	17132.9	12901.9	12604.6	7797.89
1548	1548	P43883|PLIN2_MOUSE	PLIN2_MOUSE	N/A	N/A	24	TRUE	732051	812565	358504	354622	413078	679511	475526	422288	420329	630785	584889	722341
1549	1549	P57759|ERP29_MOUSE	ERP29_MOUSE	N/A	N/A	21	TRUE	168848	69167.1	29366.3	138803	63704.1	124534	229676	77397	223730	107855	23435.6	152482
1550	1550	Q8R180|ERO1A_MOUSE	ERO1A_MOUSE	N/A	N/A	39	TRUE	29996.2	82231	76717.3	78124.2	27593.7	42710.8	102578	90479.7	57880.3	48270.1	54567.9	42821.9
1551	1551	O70439|STX7_MOUSE	STX7_MOUSE	N/A	N/A	23	TRUE	39280.6	37573.3	23361.7	3934.53	4132.86	19333.7	47568.6	31162.5	5223.66	12268	53356.3	10619.1
1552	1552	Q9CXZ1|NDUS4_MOUSE	NDUS4_MOUSE	N/A	N/A	4	TRUE	999176	893952	698864	952647	487969	940229	1.04592e+06	1.0009e+06	902107	970042	989250	884396
1553	1553	Q6P2K6|P4R3A_MOUSE	P4R3A_MOUSE	N/A	N/A	9	TRUE	18560.6	39964.9	74014.9	42206.8	55088.9	19292.5	35878.2	60576.4	49026.9	3188.59	12001	23587.7
1554	1554	Q91W89|MA2C1_MOUSE	MA2C1_MOUSE	N/A	N/A	16	TRUE	54787.8	27689.8	71524.4	33609.6	42652.9	80111.4	72445	28792	22801.1	137644	84226.5	31808.7
1555	1555	Q8VCC1|PGDH_MOUSE	PGDH_MOUSE	N/A	N/A	4	TRUE	471984	432458	392150	430889	496118	391921	401375	533183	521785	390091	512584	525856
1556	1556	Q80TE7|LRRC7_MOUSE	LRRC7_MOUSE	N/A	N/A	11	TRUE	5045.33	9384.34	1867.93	5145.66	670.947	3038.61	3424.62	5069.94	2947	1689.35	755.948	7493.69
1557	1557	Q91X91|NADC_MOUSE	NADC_MOUSE	N/A	N/A	5	TRUE	5.64578e+06	2.92783e+06	3.5485e+06	5.50068e+06	3.059e+06	4.77853e+06	5.59316e+06	4.42455e+06	4.71971e+06	3.10943e+06	2.96581e+06	4.24771e+06
1558	1558	Q8R5H1|UBP15_MOUSE	UBP15_MOUSE	N/A	N/A	43	TRUE	4492.16	4487.06	20049.9	9372.34	8619.74	8181.83	8496.87	3937.17	4631.18	1799.38	10146.9	18299.6
1559	1559	P52840|ST1A1_MOUSE	ST1A1_MOUSE	N/A	N/A	53	TRUE	6.37894e+06	5.76688e+06	4.88558e+06	5.5902e+06	5.80623e+06	5.41472e+06	3.2232e+06	4.24637e+06	4.27606e+06	3.47818e+06	3.13044e+06	2.83583e+06
1560	1560	Q922Y1|UBXN1_MOUSE	UBXN1_MOUSE	N/A	N/A	59	TRUE	51024.7	30044.6	3088.32	1492.53	1425.96	6969.71	10417.3	3203.47	9939.94	1703.51	2260.28	5617.37
1561	1561	Q9WUZ9|ENTP5_MOUSE	ENTP5_MOUSE	N/A	N/A	9	TRUE	987114	689014	1.06198e+06	729337	819019	685112	992028	564711	683599	568643	661894	670893
1562	1562	Q8BVY0|RL1D1_MOUSE	RL1D1_MOUSE	N/A	N/A	10	TRUE	17545.8	8490.26	12529.8	19212.1	17948.7	16248.5	23939.1	78061.1	22074	29279.2	6343.78	12457.9
1563	1563	Q5FWK3|RHG01_MOUSE	RHG01_MOUSE	N/A	N/A	60	TRUE	29345.3	48482.4	104467	97501.4	32475.4	75737.1	146561	51446.4	26970.3	30828.3	90429.2	31623.7
1564	1564	Q8BLN5|ERG7_MOUSE	ERG7_MOUSE	N/A	N/A	24	TRUE	100811	155368	176557	315690	72247.7	248539	74141.7	283873	210772	92844.8	128077	102916
1565	1565	O35114|SCRB2_MOUSE	SCRB2_MOUSE	N/A	N/A	14	TRUE	279829	765769	1.00882e+06	543219	1.05004e+06	804794	262970	340800	538745	316650	389837	364524
1566	1566	P49722|PSA2_MOUSE	PSA2_MOUSE	N/A	N/A	50	TRUE	537260	250450	354741	323281	349619	379043	157554	248616	437159	316522	595823	389131
1567	1567	P11352|GPX1_MOUSE	GPX1_MOUSE	N/A	N/A	41	TRUE	1.3635e+07	1.43295e+07	1.3369e+07	1.03972e+07	1.69921e+07	1.37371e+07	1.88353e+07	2.24561e+07	1.48478e+07	1.83037e+07	1.74359e+07	1.74617e+07
1568	1568	B2RSH2|GNAI1_MOUSE	GNAI1_MOUSE	N/A	N/A	50	TRUE	86617.8	27460.9	83249	53909.2	31517	36266	91872.6	61959.5	76236.2	37874	107867	35198.2
1569	1569	Q9D6Y7|MSRA_MOUSE	MSRA_MOUSE	N/A	N/A	49	TRUE	3.45502e+06	3.66307e+06	2.06999e+06	2.80392e+06	2.60157e+06	2.96395e+06	2.54288e+06	2.34609e+06	2.43024e+06	2.11054e+06	2.40206e+06	2.23821e+06
1570	1570	Q8K4Z3|NNRE_MOUSE	NNRE_MOUSE	N/A	N/A	44	TRUE	886215	701975	693050	691616	547040	781726	547049	591041	727854	567469	755046	510026
1571	1571	Q9DBK0|ACO12_MOUSE	ACO12_MOUSE	N/A	N/A	49	TRUE	225323	483289	325036	592760	677526	552263	205628	550510	296677	536017	388498	411706
1572	1572	O08807|PRDX4_MOUSE	PRDX4_MOUSE	N/A	N/A	25	TRUE	345668	176238	319866	189921	172269	170876	286322	263805	222427	227637	253899	185408
1573	1573	Q64FW2|RETST_MOUSE	RETST_MOUSE	N/A	N/A	8	TRUE	349039	359186	356908	372537	229275	716367	329445	158201	514090	233636	206163	362978
1574	1574	Q99KV1|DJB11_MOUSE	DJB11_MOUSE	N/A	N/A	5	TRUE	258231	185990	160214	231531	148895	141646	234483	169481	221379	164304	186848	200822
1575	1575	Q8VCR2-2|DHB13_MOUSE	DHB13_MOUSE	N/A	N/A	7	TRUE	2.46074e+06	1.7862e+06	2.14944e+06	2.01719e+06	2.91259e+06	3.15218e+06	3.08511e+06	3.46995e+06	3.00218e+06	2.35395e+06	2.20072e+06	2.016e+06
1576	1576	Q9WTL7|LYPA2_MOUSE	LYPA2_MOUSE	N/A	N/A	47	TRUE	203283	85354	186848	76383.9	113664	52205.6	78180.5	76874.5	77752.7	128118	199531	108950
1577	1577	P47791|GSHR_MOUSE	GSHR_MOUSE	N/A	N/A	24	TRUE	987849	1.16384e+06	934439	1.04969e+06	921690	1.16792e+06	1.24032e+06	1.33316e+06	1.134e+06	1.05199e+06	852952	1.25599e+06
1578	1578	Q9CQI6|COTL1_MOUSE	COTL1_MOUSE	N/A	N/A	2	TRUE	320132	253347	302552	255939	61195.2	210044	414217	328506	228495	349250	336269	140118
1579	1579	P34927|ASGR1_MOUSE	ASGR1_MOUSE	N/A	N/A	2	TRUE	1.65005e+06	1.17565e+06	998958	1.36982e+06	1.02415e+06	1.95258e+06	1.59332e+06	1.53251e+06	1.74045e+06	1.57765e+06	1.21957e+06	2.20928e+06
1580	1580	A2CG49|KALRN_MOUSE	KALRN_MOUSE	N/A	N/A	45	TRUE	39666.1	15524	8257.6	9947.75	1106.58	4198.15	17114.5	2429.37	11372.4	13008.5	3875	8667.63
1581	1581	Q8C0E2|VP26B_MOUSE	VP26B_MOUSE	N/A	N/A	9	TRUE	21468.1	7864.02	26405.9	14261.2	1665.87	22662.4	10273.9	7660.2	13776.3	8054.6	13400.8	14835.3
1582	1582	P61087|UBE2K_MOUSE	UBE2K_MOUSE	N/A	N/A	1	TRUE	90947.9	24406.2	6180.37	105201	16735.3	123158	89986.2	11644.5	77442.9	75045.2	25909.1	102300
1583	1583	Q3TDD9|PPR21_MOUSE	PPR21_MOUSE	N/A	N/A	8	TRUE	61679.8	38955.4	40806	66209	62257.2	33986.4	23264.6	22479.2	24808.5	35200.6	33004.7	6436.66
1584	1584	Q9DCY0|KEG1_MOUSE	KEG1_MOUSE	N/A	N/A	9	TRUE	951328	899886	1.58015e+06	1.09524e+06	888543	795551	1.28643e+06	905731	904229	827919	1.04868e+06	966469
1585	1585	Q60692|PSB6_MOUSE	PSB6_MOUSE	N/A	N/A	44	TRUE	200416	228127	194412	273514	264084	206089	208238	232170	189901	216536	198616	178102
1586	1586	Q01339|APOH_MOUSE	APOH_MOUSE	N/A	N/A	26	TRUE	1.79115e+06	1.56079e+06	983936	1.10775e+06	1.29931e+06	1.46596e+06	1.64904e+06	1.48174e+06	1.68965e+06	1.81281e+06	1.48472e+06	1.28175e+06
1587	1587	Q62425|NDUA4_MOUSE	NDUA4_MOUSE	N/A	N/A	28	TRUE	81560.4	76135.6	31271.2	124379	74709.4	93645.1	65326.3	25772.6	13594.2	98437.1	10207	126369
1588	1588	Q8R1G2|CMBL_MOUSE	CMBL_MOUSE	N/A	N/A	28	TRUE	367698	599574	339749	382592	114676	718336	653636	95227.4	741878	618634	108320	99549.1
1589	1589	Q9DBE8|ALG2_MOUSE	ALG2_MOUSE	N/A	N/A	12	TRUE	17025.6	33505.5	43636.6	53993.7	33415.5	68632.1	50241.7	89941.6	75304.6	46444.1	27073.3	182488
1590	1590	Q791V5|MTCH2_MOUSE	MTCH2_MOUSE	N/A	N/A	59	TRUE	2.17395e+06	2.04614e+06	1.74646e+06	1.24367e+06	1.95578e+06	2.16104e+06	2.43254e+06	1.97815e+06	2.15804e+06	2.20235e+06	2.03222e+06	2.16745e+06
1591	1591	Q9JLQ0|CD2AP_MOUSE	CD2AP_MOUSE	N/A	N/A	28	TRUE	15580.2	872.874	27234.8	13715.3	2103.41	6131.39	5923.65	11940.5	10834.6	13277.6	2191.11	12275.2
1592	1592	P51830|ADCY9_MOUSE	ADCY9_MOUSE	N/A	N/A	51	TRUE	38777.8	42371.9	11568	20702.1	8034.56	1993.68	37869.2	32601.6	13317.6	1047.08	14768.5	19469.1
1593	1593	Q8C166|CPNE1_MOUSE	CPNE1_MOUSE	N/A	N/A	16	TRUE	9590.16	66746.3	25892.2	49704.3	80204.7	53764.5	47724.7	22675	40941.9	38522.6	31588.1	17375.4
1594	1594	Q9JKV1|ADRM1_MOUSE	ADRM1_MOUSE	N/A	N/A	32	TRUE	19941	19647.4	2485.91	384.192	8899.54	8004.85	4581.76	5628.91	3360.84	11954.7	16640.2	17329.4
1595	1595	Q8VDQ1|PTGR2_MOUSE	PTGR2_MOUSE	N/A	N/A	25	TRUE	473299	301318	437986	358563	429685	450305	507682	303845	431449	429257	397240	409575
1596	1596	Q91VA6|PDIP2_MOUSE	PDIP2_MOUSE	N/A	N/A	9	TRUE	229577	222932	303732	303789	240485	167376	153073	167353	105282	236149	197526	205846
1597	1597	P00375|DYR_MOUSE	5DYR_MOUSE	N/A	N/A	3	TRUE	609824	764426	865345	800187	679200	827195	589218	877610	788276	808128	595566	662643
1598	1598	Q6P2B1|TNPO3_MOUSE	TNPO3_MOUSE	N/A	N/A	28	TRUE	93945.4	58577.7	41399.4	45402.1	76846.1	41742.1	97710.5	61410.6	86831.8	49557.5	50467.4	50171.6
1599	1599	Q62077|PLCG1_MOUSE	PLCG1_MOUSE	N/A	N/A	34	TRUE	35608.1	20451	15828.8	12022.6	9710.7	22055.3	39280	12383	20582.9	10892.3	9927.57	27801.3
1600	1600	Q99PU8-2|DHX30_MOUSE	DHX30_MOUSE	N/A	N/A	63	TRUE	22137.1	4202.81	7930.47	38215.5	16475.4	158962	96785.9	4342	30290.9	5321.79	13142.8	39329.4
1601	1601	P04186|CFAB_MOUSE	CFAB_MOUSE	N/A	N/A	45	TRUE	117738	136001	151048	116823	212677	179872	132449	97538.7	209598	153114	179003	210041
1602	1602	Q8VE47|UBA5_MOUSE	UBA5_MOUSE	N/A	N/A	34	TRUE	156818	99004.6	125581	96776	115166	103967	135528	120205	101411	115710	120084	85637.6
1603	1603	Q99J77|SIAS_MOUSE	SIAS_MOUSE	N/A	N/A	1	TRUE	287540	145168	13685.8	239981	59937	207769	70507.3	62284.3	337515	347444	37524.1	103197
1604	1604	Q99LI8|HGS_MOUSE	8HGS_MOUSE	N/A	N/A	2	TRUE	115627	39448.8	39363	92758.5	6072.06	39893.4	108265	80230	27488.1	13813.4	59127.3	72719.5
1605	1605	P85094|ISC2A_MOUSE	ISC2A_MOUSE	N/A	N/A	27	TRUE	376220	265353	1.06964e+06	744006	648567	640498	119174	448724	672568	466692	15514.5	606572
1606	1606	Q99KB8|GLO2_MOUSE	GLO2_MOUSE	N/A	N/A	43	TRUE	3.6499e+06	2.33979e+06	2.58013e+06	856109	2.64899e+06	1.03755e+06	778893	2.49791e+06	632659	611911	322271	965412
1607	1607	Q8BZW8|NHLC2_MOUSE	NHLC2_MOUSE	N/A	N/A	27	TRUE	123522	79418.7	134671	109335	43700	101378	58711.1	103488	55947.1	136323	54650.6	72410
1608	1608	P32233|DRG1_MOUSE	DRG1_MOUSE	N/A	N/A	24	TRUE	84564.9	79460.5	64361.2	38761.1	42960.2	58648	51165.2	21948.9	85217	65318.9	79763.6	72720.9
1609	1609	Q80TM9|NISCH_MOUSE	NISCH_MOUSE	N/A	N/A	53	TRUE	73207.1	82823.3	105820	79075.2	51777.2	105905	129552	80242	64766.5	79867.8	65206.9	55865.4
1610	1610	Q8K3C3|LZIC_MOUSE	LZIC_MOUSE	N/A	N/A	7	TRUE	133476	245683	281867	204796	205495	193891	268881	246354	182130	193270	179628	149225
1611	1611	Q9QZX7|SRR_MOUSE	7SRR_MOUSE	N/A	N/A	37	TRUE	45726.8	117079	68102.3	16992.1	101131	61189.2	67549.2	89124.3	102827	42533	75929.6	16048.4
1612	1612	P61759|PFD3_MOUSE	PFD3_MOUSE	N/A	N/A	31	TRUE	287830	315191	328138	186434	296244	261329	242337	406514	155078	253343	364816	265591
1613	1613	P49615|CDK5_MOUSE	CDK5_MOUSE	N/A	N/A	35	TRUE	29959.2	24721.5	12759.1	31295.1	36531.5	28431.5	4454.72	31382.6	9031.7	4697.34	34397.6	36678.6
1614	1614	O70325-3|GPX4_MOUSE	GPX4_MOUSE	N/A	N/A	39	TRUE	139318	162853	149121	156440	122640	134053	179488	144415	102136	106214	115074	147639
1615	1615	O08573|LEG9_MOUSE	LEG9_MOUSE	N/A	N/A	13	TRUE	932264	1.25397e+06	655130	1.16825e+06	729572	1.01628e+06	751568	809052	722113	905400	773843	909099
1616	1616	Q8BH35|CO8B_MOUSE	CO8B_MOUSE	N/A	N/A	12	TRUE	152768	124729	285255	193938	218948	173590	200215	202108	574024	478438	569442	582288
1617	1617	P23589|CAH5A_MOUSE	CAH5A_MOUSE	N/A	N/A	6	TRUE	1.4481e+06	1.44691e+06	968292	1.27418e+06	1.39242e+06	1.48173e+06	1.80211e+06	1.73389e+06	1.60221e+06	1.74157e+06	1.6611e+06	1.73006e+06
1618	1618	P84104|SRSF3_MOUSE	SRSF3_MOUSE	N/A	N/A	5	TRUE	205367	164684	79919.7	169181	166428	147821	231883	184108	207286	189538	32793.6	96591.8
1619	1619	Q8VCF0|MAVS_MOUSE	MAVS_MOUSE	N/A	N/A	43	TRUE	823587	587731	763112	489659	304342	607223	880340	587127	469654	578965	640910	548300
1620	1620	P51658|DHB2_MOUSE	DHB2_MOUSE	N/A	N/A	24	TRUE	1.59049e+06	1.16481e+06	1.22684e+06	1.46076e+06	1.69579e+06	1.4381e+06	1.59671e+06	1.9495e+06	2.43529e+06	2.44507e+06	1.51267e+06	2.25447e+06
1621	1621	P14115|RL27A_MOUSE	RL27A_MOUSE	N/A	N/A	29	TRUE	2.03798e+06	1.9254e+06	2.70552e+06	1.53906e+06	2.56088e+06	2.18005e+06	2.79838e+06	2.43512e+06	2.5011e+06	2.80257e+06	3.31815e+06	2.44417e+06
1622	1622	Q61550|RAD21_MOUSE	RAD21_MOUSE	N/A	N/A	39	TRUE	30342.5	19422.6	99414	78948.9	48016.1	39240.2	84318.7	13245.8	31407.1	29603.8	48114.5	27950
1623	1623	P47941|CRKL_MOUSE	CRKL_MOUSE	N/A	N/A	53	TRUE	12258	15174.5	47751.8	26968.9	20285.9	39660	9352.59	58052.4	23178.6	15966.6	21225.2	63413.2
1624	1624	Q3TLP5|ECHD2_MOUSE	ECHD2_MOUSE	N/A	N/A	6	TRUE	1.57921e+06	1.41487e+06	1.29095e+06	1.42586e+06	951503	2.04702e+06	1.59544e+06	1.49987e+06	1.0228e+06	1.31692e+06	1.11643e+06	1.71729e+06
1625	1625	P62911|RL32_MOUSE	RL32_MOUSE	N/A	N/A	28	TRUE	395302	557611	142906	478371	41068.6	401705	420208	427621	354568	532588	61342.9	491854
1626	1626	Q925N0|SFXN5_MOUSE	SFXN5_MOUSE	N/A	N/A	16	TRUE	217936	294785	424831	127175	411709	387182	467373	257614	339529	176144	423908	309765
1627	1627	Q6Q477|AT2B4_MOUSE	AT2B4_MOUSE	N/A	N/A	4	TRUE	19487.9	6729.05	51935.5	46600.5	31748.9	3566.04	34979.2	47324.4	51558.1	10869.1	16008.6	41663.9
1628	1628	Q8CIG8|ANM5_MOUSE	ANM5_MOUSE	N/A	N/A	39	TRUE	25211.6	15660.4	95439.3	113036	14558.7	5990.67	141667	31051.4	38040.7	1246.9	10744.5	8006.12
1629	1629	P59017|B2L13_MOUSE	B2L13_MOUSE	N/A	N/A	5	TRUE	187838	71500.5	78518.5	138014	165974	122416	106677	80734.4	190298	69381	74953.9	53895
1630	1630	O89112|LANC1_MOUSE	LANC1_MOUSE	N/A	N/A	12	TRUE	105175	85700.2	73587.5	123596	64399.7	74600.7	72269.9	172376	81888.4	161395	78200.7	135546
1631	1631	P83887|TBG1_MOUSE	TBG1_MOUSE	N/A	N/A	24	TRUE	138744	49358.3	104130	50982.9	51073.6	46538.7	154231	46998	224235	55652.7	64652.1	219510
1632	1632	O35593|PSDE_MOUSE	PSDE_MOUSE	N/A	N/A	2	TRUE	697805	753861	579500	770343	555035	678067	585993	763465	583575	734433	692408	661718
1633	1633	Q9D071|MMS19_MOUSE	MMS19_MOUSE	N/A	N/A	24	TRUE	110630	20461.1	106522	80891.2	61113.3	28803.2	129775	83606.8	98399.7	65171.4	51129.3	389191
1634	1634	Q99M87-2|DNJA3_MOUSE	DNJA3_MOUSE	N/A	N/A	23	TRUE	592969	527380	574460	577530	455855	569703	701938	690774	542408	275945	782213	745679
1635	1635	O35215|DOPD_MOUSE	DOPD_MOUSE	N/A	N/A	20	TRUE	4.42827e+06	3.31212e+06	5.33515e+06	3.78465e+06	3.08979e+06	3.37107e+06	3.49953e+06	2.96027e+06	2.95488e+06	3.03414e+06	3.83366e+06	2.9295e+06
1636	1636	P47915|RL29_MOUSE	RL29_MOUSE	N/A	N/A	6	TRUE	82159.9	192139	28331.5	46101.7	4794.39	53213.9	78652.3	188923	75329.2	108319	8772.91	34882.2
1637	1637	Q61335|BAP31_MOUSE	BAP31_MOUSE	N/A	N/A	1	TRUE	241490	171730	387533	360295	26247.7	449553	420929	1570.17	441478	329712	45781.8	326841
1638	1638	Q6NVF9|CPSF6_MOUSE	CPSF6_MOUSE	N/A	N/A	53	TRUE	182178	185112	127636	82740.5	133778	121411	76357	163402	124199	103453	92782.8	86682.5
1639	1639	Q9CX56|PSMD8_MOUSE	PSMD8_MOUSE	N/A	N/A	18	TRUE	299971	390099	176909	389738	394186	318527	353609	391383	373882	248177	261174	346633
1640	1640	Q9EPC1|PARVA_MOUSE	PARVA_MOUSE	N/A	N/A	24	TRUE	139735	67134.8	86717	151065	75577.1	176796	134001	118792	113178	202123	204589	142832
1641	1641	Q9DCT8|CRIP2_MOUSE	CRIP2_MOUSE	N/A	N/A	44	TRUE	20772.6	21393.3	51014	48862.4	115236	58441.6	43370.8	59181.3	82852.2	56356.8	75182.5	27450.3
1642	1642	Q61586|GPAT1_MOUSE	GPAT1_MOUSE	N/A	N/A	50	TRUE	152043	55764	310125	166574	201333	130912	125226	140729	161126	150329	150654	98011.1
1643	1643	P62889|RL30_MOUSE	RL30_MOUSE	N/A	N/A	1	TRUE	1.03068e+06	832457	315048	968582	660155	941546	1.06445e+06	720924	980054	1.03086e+06	686601	987736
1644	1644	O89020|AFAM_MOUSE	AFAM_MOUSE	N/A	N/A	13	TRUE	153641	101035	90548.5	126967	133447	165440	128637	133583	87987.2	175514	120880	150540
1645	1645	Q8C0T5|SI1L1_MOUSE	SI1L1_MOUSE	N/A	N/A	45	TRUE	61299	18602	37990.7	6464.76	3783.73	19252.4	33953.5	10161.6	48070.7	14559.8	14613.9	17339.5
1646	1646	O35969|GAMT_MOUSE	GAMT_MOUSE	N/A	N/A	5	TRUE	1.28707e+06	499897	656972	615098	1.11409e+06	1.02867e+06	565456	645872	1.05802e+06	750457	883207	528280
1647	1647	Q9JJL3-2|SO1B2_MOUSE	SO1B2_MOUSE	N/A	N/A	2	TRUE	540549	508063	516625	624999	289319	814057	774617	626582	761138	682609	614975	835965
1648	1648	Q9R1P1|PSB3_MOUSE	PSB3_MOUSE	N/A	N/A	28	TRUE	188053	183273	86279.2	176114	84968.9	245645	176978	110486	162983	84842.3	39597.6	168598
1649	1649	Q3UHD6|SNX27_MOUSE	SNX27_MOUSE	N/A	N/A	52	TRUE	23292.8	30666.7	52724.4	5790.11	32879.3	17554.3	73326.5	23830.7	15261	7622.1	30985	66217.6
1650	1650	Q9CXI5|MANF_MOUSE	MANF_MOUSE	N/A	N/A	23	TRUE	984767	1.12593e+06	1.21701e+06	668050	863891	953587	913727	1.42908e+06	1.40647e+06	1.19013e+06	1.58838e+06	826624
1651	1651	Q8R010|AIMP2_MOUSE	AIMP2_MOUSE	N/A	N/A	42	TRUE	292347	95287.7	36811.8	118135	157859	103262	169177	149149	245781	220459	102458	110819
1652	1652	P56391|CX6B1_MOUSE	CX6B1_MOUSE	N/A	N/A	24	TRUE	7.35322e+06	7.25059e+06	6.73048e+06	6.87812e+06	4.51814e+06	6.93726e+06	6.9316e+06	7.463e+06	9.90068e+06	7.05101e+06	7.12727e+06	6.3596e+06
1653	1653	P62869|ELOB_MOUSE	ELOB_MOUSE	N/A	N/A	15	TRUE	325694	294375	193217	158841	138153	297663	302588	284922	113597	204154	92975.7	133830
1654	1654	P19253|RL13A_MOUSE	RL13A_MOUSE	N/A	N/A	34	TRUE	822645	387639	351443	182508	269937	200179	312393	572751	299810	530504	154541	465190
1655	1655	Q91XE4|ACY3_MOUSE	ACY3_MOUSE	N/A	N/A	9	TRUE	1.51875e+06	1.41024e+06	3.83876e+06	4.54418e+06	1.72204e+06	1.50513e+06	776216	1.79165e+06	1.58585e+06	1.41977e+06	1.44498e+06	1.41917e+06
1656	1656	Q8BH69|SPS1_MOUSE	SPS1_MOUSE	N/A	N/A	41	TRUE	227378	312129	84464.5	297573	308140	329129	138321	411004	182617	155760	143748	379135
1657	1657	O09061|PSB1_MOUSE	PSB1_MOUSE	N/A	N/A	17	TRUE	186081	134978	76013.1	192437	260450	257374	167238	110068	240283	198360	343498	249301
1658	1658	Q9QXT0|CNPY2_MOUSE	CNPY2_MOUSE	N/A	N/A	2	TRUE	1.79386e+06	1.25734e+06	1.62542e+06	1.08051e+06	755391	920157	1.24367e+06	1.47315e+06	1.30983e+06	1.05844e+06	1.21398e+06	1.00756e+06
1659	1659	P97328|KHK_MOUSE	8KHK_MOUSE	N/A	N/A	45	TRUE	1.32344e+06	1.17328e+06	1.20675e+06	981621	823074	1.32472e+06	843644	712561	1.13991e+06	1.05894e+06	683305	836355
1660	1660	Q8VE09|TT39C_MOUSE	TT39C_MOUSE	N/A	N/A	24	TRUE	429836	531980	203575	713985	636049	289581	409549	531023	708629	687189	336296	507532
1661	1661	Q8C8U0-3|LIPB1_MOUSE	LIPB1_MOUSE	N/A	N/A	28	TRUE	35221.5	3828.49	24370.5	5795.25	5642.78	24217.9	16415.3	10629.7	14753.6	10856.9	9564.6	16217.9
1662	1662	Q9CQJ8|NDUB9_MOUSE	NDUB9_MOUSE	N/A	N/A	7	TRUE	665038	749902	703792	536481	40957	694324	718407	560770	41819	595852	42801.9	554684
1663	1663	Q9QZE7|TSNAX_MOUSE	TSNAX_MOUSE	N/A	N/A	21	TRUE	20079.9	17138.1	20984.8	17008.7	778.26	4644.49	31668.5	11304.5	22940.9	21326.5	14588.1	14511.4
1664	1664	P97863|NFIB_MOUSE	NFIB_MOUSE	N/A	N/A	14	TRUE	44823.5	13847.1	29380.8	40439.5	43320.5	37686.7	46321.7	123806	17511.9	9617.52	58696.7	5970.89
1665	1665	O70252|HMOX2_MOUSE	HMOX2_MOUSE	N/A	N/A	45	TRUE	293600	234036	183672	119496	216931	110332	75126.4	174058	199834	164660	342848	174904
1666	1666	Q9CQE1|NPS3B_MOUSE	NPS3B_MOUSE	N/A	N/A	20	TRUE	1.56599e+06	1.32806e+06	1.30879e+06	909019	1.39054e+06	610991	892372	1.07404e+06	1.12082e+06	934914	944565	905074
1667	1667	Q9JIX8-4|ACINU_MOUSE	ACINU_MOUSE	N/A	N/A	22	TRUE	45096.9	91983.1	118884	68008.5	118339	102493	122404	87765.3	51002.7	56828.5	59444.9	75985.5
1668	1668	P16045|LEG1_MOUSE	LEG1_MOUSE	N/A	N/A	56	TRUE	86474.2	34523.7	59201.9	85430.7	18702.8	88674.1	90034.2	36694	40716.3	60467.7	9606.51	47133.6
1669	1669	Q8VE37|RCC1_MOUSE	RCC1_MOUSE	N/A	N/A	1	TRUE	13780.5	14995.2	15278.4	4508.78	9077.98	19103.1	6659.73	13317.4	19181.9	38307.7	1922.06	11463.5
1670	1670	Q8CGF7|TCRG1_MOUSE	TCRG1_MOUSE	N/A	N/A	8	TRUE	20492.6	57713.8	13129.9	6103.45	4974.23	1800.5	8888.47	2449.81	10932.2	9454.65	2055.53	14456.4
1671	1671	Q80W54|FACE1_MOUSE	FACE1_MOUSE	N/A	N/A	21	TRUE	134884	52129.5	72352.9	75819.3	40301.4	64844.7	147102	80583.3	118923	41807.5	94762.3	84243.2
1672	1672	Q8R366|IGSF8_MOUSE	IGSF8_MOUSE	N/A	N/A	21	TRUE	30136	7863.8	34012	11447.7	2211.3	10242.5	38774.4	55191.2	31138.1	89079	6818.01	31215.9
1673	1673	Q9JHJ0|TMOD3_MOUSE	TMOD3_MOUSE	N/A	N/A	53	TRUE	24478.2	45584.1	104946	28871.5	37346.7	21841.6	39269.8	3410.16	7168.17	31389.1	33895	40544.9
1674	1674	Q4VAA2|CDV3_MOUSE	CDV3_MOUSE	N/A	N/A	45	TRUE	323328	112550	88405.1	29397.3	94170.5	258894	525893	190217	151124	126039	156199	311373
1675	1675	Q91YP3|DEOC_MOUSE	DEOC_MOUSE	N/A	N/A	28	TRUE	273955	222676	209830	271221	123078	282108	256506	261442	228187	227092	211242	165134
1676	1676	Q9DB15|RM12_MOUSE	RM12_MOUSE	N/A	N/A	6	TRUE	1.00115e+06	709859	278593	641791	834546	622233	696343	893531	517296	668287	505224	650191
1677	1677	Q9WUD1|CHIP_MOUSE	CHIP_MOUSE	N/A	N/A	14	TRUE	67887.7	38913.5	80774.5	35195	51468.4	45361.2	90608.9	61810.2	36085.6	55113.3	61795	41341.3
1678	1678	Q3TIV5|ZC3HF_MOUSE	ZC3HF_MOUSE	N/A	N/A	6	TRUE	183335	106754	150157	87574.5	112460	92572.4	175357	212813	170797	150053	159219	147940
1679	1679	Q9CQH7|BT3L4_MOUSE	BT3L4_MOUSE	N/A	N/A	61	TRUE	551886	316895	263489	265257	197622	214552	467349	259590	198730	214934	116975	229020
1680	1680	Q9CRD0|OCAD1_MOUSE	OCAD1_MOUSE	N/A	N/A	28	TRUE	508745	562304	480325	762695	642750	792651	971643	956719	676426	593297	652366	763153
1681	1681	Q63886|UD11_MOUSE	UD11_MOUSE	N/A	N/A	6	TRUE	2.21314e+06	3.47832e+06	1.81378e+06	2.9242e+06	2.64004e+06	2.73249e+06	2.78757e+06	2.93222e+06	2.52852e+06	3.2213e+06	2.60835e+06	3.01866e+06
1682	1682	Q9DCN1|NUD12_MOUSE	NUD12_MOUSE	N/A	N/A	28	TRUE	1.03225e+06	638507	446333	640440	356476	837009	665107	276113	756133	705711	358654	611685
1683	1683	Q9D0M3|CY1_MOUSE	3CY1_MOUSE	N/A	N/A	51	TRUE	1.48253e+06	632987	951176	955896	1.35697e+06	915253	611298	921090	1.46831e+06	719771	1.03458e+06	1.13659e+06
1684	1684	O54931|AKAP2_MOUSE	AKAP2_MOUSE	N/A	N/A	10	TRUE	112236	112728	79489	42518.1	37584.7	33602.4	128937	48634	85331	40791.6	38612.5	37237.2
1685	1685	Q8CFA2|GCST_MOUSE	GCST_MOUSE	N/A	N/A	41	TRUE	617350	1.37484e+06	511794	674086	884548	855956	921043	964512	823502	937561	877112	757933
1686	1686	O88962|CP8B1_MOUSE	CP8B1_MOUSE	N/A	N/A	25	TRUE	664453	835608	454700	382083	703730	751690	968778	927236	961307	1.02677e+06	886756	841356
1687	1687	Q9QZD8|DIC_MOUSE	8DIC_MOUSE	N/A	N/A	43	TRUE	1.33797e+06	933492	1.54347e+06	1.04668e+06	1.1665e+06	1.17462e+06	593183	937310	1.1188e+06	681702	911859	1.00506e+06
1688	1688	Q68FL4|SAHH3_MOUSE	SAHH3_MOUSE	N/A	N/A	28	TRUE	11511.3	15313.3	4560.37	34621.7	10326.4	5191	5150.47	25610.4	14219.5	6045.55	3493.19	28148.8
1689	1689	Q01730|RSU1_MOUSE	RSU1_MOUSE	N/A	N/A	14	TRUE	572627	353037	674498	418769	494988	409507	398246	461206	446453	172334	478617	520635
1690	1690	P53996-3|CNBP_MOUSE	CNBP_MOUSE	N/A	N/A	11	TRUE	543070	328061	528354	328596	291190	342167	482285	295520	533895	448007	292088	550797
1691	1691	Q8BWZ3|NAA25_MOUSE	NAA25_MOUSE	N/A	N/A	6	TRUE	14885.4	10375.8	41918.1	34224.8	44089.6	24722.1	33191.5	46629.4	34216.3	25993.8	34491.5	25287.3
1692	1692	Q64176|EST1E_MOUSE	EST1E_MOUSE	N/A	N/A	7	TRUE	991830	1.04416e+06	1.05967e+06	1.2406e+06	1.07428e+06	1.27399e+06	591473	749778	472474	457914	479652	669561
1693	1693	Q8BWM0|PGES2_MOUSE	PGES2_MOUSE	N/A	N/A	53	TRUE	553769	234127	523349	457504	623617	254712	542920	303866	326812	411891	693199	455020
1694	1694	P29788|VTNC_MOUSE	VTNC_MOUSE	N/A	N/A	4	TRUE	220637	246732	102055	276711	279701	248818	93942.7	166343	131039	345579	305719	241706
1695	1695	P63001|RAC1_MOUSE	RAC1_MOUSE	N/A	N/A	45	TRUE	584321	549299	416505	449464	371058	475501	528294	526953	492579	424938	431221	358189
1696	1696	Q62086|PON2_MOUSE	PON2_MOUSE	N/A	N/A	19	TRUE	65954.9	161767	149766	44867.2	161141	47834.5	50494.6	118342	155466	165688	120166	150962
1697	1697	P56395|CYB5_MOUSE	CYB5_MOUSE	N/A	N/A	6	TRUE	1.33309e+07	1.32642e+07	5.63949e+06	1.00371e+07	8.62309e+06	1.37932e+07	1.39925e+07	1.51867e+07	1.07473e+07	1.23294e+07	1.14083e+07	1.15745e+07
1698	1698	Q9CXW2|RT22_MOUSE	RT22_MOUSE	N/A	N/A	1	TRUE	159678	89990.4	289415	324294	162032	167497	163614	207827	221341	257068	28802.5	148026
1699	1699	Q61694|3BHS5_MOUSE	3BHS5_MOUSE	N/A	N/A	30	TRUE	2.67113e+06	1.84194e+06	1.70089e+06	2.21222e+06	2.15778e+06	2.42335e+06	2.20975e+06	2.73472e+06	1.50791e+06	1.91476e+06	2.59477e+06	2.00736e+06
1700	1700	O54829|RGS7_MOUSE	RGS7_MOUSE	N/A	N/A	16	TRUE	65512	5471.26	29005.8	12348.5	46066.2	45732.5	29040.1	12637.3	3886.91	31686.2	54100.4	5364.41
1701	1701	Q9CXW4|RL11_MOUSE	RL11_MOUSE	N/A	N/A	11	TRUE	374437	534400	732847	666310	641815	669910	654409	607857	778701	757087	134343	739546
1702	1702	A2AS89|SPEB_MOUSE	SPEB_MOUSE	N/A	N/A	16	TRUE	2.65767e+06	2.52175e+06	1.74186e+06	1.83076e+06	2.69729e+06	2.46006e+06	2.28216e+06	2.64977e+06	2.25823e+06	2.33642e+06	2.85008e+06	2.17925e+06
1703	1703	O88543|CSN3_MOUSE	CSN3_MOUSE	N/A	N/A	8	TRUE	40021.1	17185.4	8838.73	10791.5	20261.2	60252.3	46875.2	4462.35	54926.8	47792.8	43747.1	44191
1704	1704	Q3UGR5|HDHD2_MOUSE	HDHD2_MOUSE	N/A	N/A	53	TRUE	133561	197422	422424	268568	165229	186542	215506	112418	198527	182787	146118	172350
1705	1705	Q9QWR8|NAGAB_MOUSE	NAGAB_MOUSE	N/A	N/A	7	TRUE	563811	631134	295289	554148	739925	754875	417575	340902	297082	258892	387420	357622
1706	1706	P20060|HEXB_MOUSE	HEXB_MOUSE	N/A	N/A	7	TRUE	164560	246699	186851	226023	243386	238561	90658.1	191459	130016	97985.5	108442	109549
1707	1707	P07309|TTHY_MOUSE	TTHY_MOUSE	N/A	N/A	5	TRUE	531277	396211	528235	694571	165164	478893	323312	529364	501817	616047	61305.1	505069
1708	1708	O70492|SNX3_MOUSE	SNX3_MOUSE	N/A	N/A	7	TRUE	529456	337488	266613	358206	347890	321523	381655	407162	217794	151293	299629	199956
1709	1709	P70290|EM55_MOUSE	EM55_MOUSE	N/A	N/A	9	TRUE	193601	264077	565188	451476	335970	284891	247029	204635	202632	236325	222751	281185
1710	1710	Q9WUK4|RFC2_MOUSE	RFC2_MOUSE	N/A	N/A	28	TRUE	15361.5	72782.2	36113.7	52097.4	1806.68	51184.8	39424.7	30140.4	84974.7	36870.8	13145.3	16336.3
1711	1711	Q8CIM3|D2HDH_MOUSE	D2HDH_MOUSE	N/A	N/A	45	TRUE	532279	635581	424182	667775	643697	594024	515332	582857	538767	642354	596641	577568
1712	1712	P70195|PSB7_MOUSE	PSB7_MOUSE	N/A	N/A	2	TRUE	127401	96105.3	41171	27801.6	3786.5	263248	293875	77015.6	205286	238325	30728.3	272125
1713	1713	P22907|HEM3_MOUSE	HEM3_MOUSE	N/A	N/A	28	TRUE	532137	469733	482996	526474	211977	530798	472540	316379	415247	518620	144018	549458
1714	1714	Q9CSU0|RPR1B_MOUSE	RPR1B_MOUSE	N/A	N/A	31	TRUE	24019.2	17304.6	30221.2	16639.5	18988.4	13209.5	28466.8	33682.8	17479.7	7769.52	27516.5	13127.6
1715	1715	Q9R257|HEBP1_MOUSE	HEBP1_MOUSE	N/A	N/A	4	TRUE	403136	313407	274128	431711	1.07761e+06	994498	1.3708e+06	1.5919e+06	1.57953e+06	1.62532e+06	966223	1.71133e+06
1716	1716	P84084|ARF5_MOUSE	ARF5_MOUSE	N/A	N/A	1	TRUE	405401	116560	353716	346281	176355	252329	348259	103264	313124	315750	78507.5	154072
1717	1717	Q8BWW4|LARP4_MOUSE	LARP4_MOUSE	N/A	N/A	23	TRUE	92600.5	124732	70746.9	60309.8	26010.5	101438	164869	182935	86890.9	104934	109088	145350
1718	1718	Q921T2-2|TOIP1_MOUSE	TOIP1_MOUSE	N/A	N/A	44	TRUE	41618.1	95993.7	18201.6	81292.8	106060	12479	42161.9	89902.5	64333.1	21867.2	84451.5	76017
1719	1719	Q60749|KHDR1_MOUSE	KHDR1_MOUSE	N/A	N/A	9	TRUE	15270.1	40117.5	85897.2	29777.9	8844.22	21778.3	36960.7	41431.3	8818.22	32777.7	6156.11	34570.1
1720	1720	O08583|THOC4_MOUSE	THOC4_MOUSE	N/A	N/A	45	TRUE	503488	245726	264906	248641	200433	165996	221339	215800	236214	154635	246173	179095
1721	1721	E9Q5C9|NOLC1_MOUSE	NOLC1_MOUSE	N/A	N/A	4	TRUE	125742	104512	115618	99731.8	87196	101435	79128.9	91363.7	195842	141231	176067	146749
1722	1722	Q8BTZ7|GMPPB_MOUSE	GMPPB_MOUSE	N/A	N/A	1	TRUE	288049	297459	199307	242123	168399	410244	524929	266081	331582	493965	210444	489367
1723	1723	Q80UJ7|RB3GP_MOUSE	RB3GP_MOUSE	N/A	N/A	9	TRUE	55579.9	16767.6	189645	198736	33594.2	68756.2	51496.9	119394	45405.6	26615.7	53936.6	71578.8
1724	1724	Q5F2E7|NUFP2_MOUSE	NUFP2_MOUSE	N/A	N/A	40	TRUE	12181.7	73663.7	324059	586941	9079.05	264015	623489	10813.4	839872	72046.6	7472.33	367238
1725	1725	Q3UJU9|RMD3_MOUSE	RMD3_MOUSE	N/A	N/A	20	TRUE	790086	532012	619113	636121	837140	776551	878913	669774	389001	657627	527966	669723
1726	1726	Q9JI75|NQO2_MOUSE	NQO2_MOUSE	N/A	N/A	22	TRUE	1.89156e+06	1.73786e+06	1.706e+06	1.67063e+06	1.87343e+06	1.81009e+06	1.34781e+06	1.44396e+06	1.1178e+06	1.1647e+06	1.48052e+06	1.36719e+06
1727	1727	P21278|GNA11_MOUSE	GNA11_MOUSE	N/A	N/A	43	TRUE	142556	123914	127400	103946	121321	141937	139240	87613.7	90698.5	117838	119690	67133.3
1728	1728	Q6PA06|ATLA2_MOUSE	ATLA2_MOUSE	N/A	N/A	5	TRUE	354505	172332	174721	194500	236691	195541	112691	108081	242820	177664	83183.9	180819
1729	1729	Q99L88|SNTB1_MOUSE	SNTB1_MOUSE	N/A	N/A	21	TRUE	160738	76621	133815	190810	165161	224698	227916	147820	142875	180822	223660	230508
1730	1730	Q61133|GSTT2_MOUSE	GSTT2_MOUSE	N/A	N/A	39	TRUE	1.7041e+06	1.81648e+06	2.19832e+06	2.16198e+06	1.35815e+06	1.55313e+06	2.66598e+06	1.95731e+06	1.86282e+06	1.82115e+06	1.71647e+06	1.53743e+06
1731	1731	Q60770|STXB3_MOUSE	STXB3_MOUSE	N/A	N/A	16	TRUE	167658	96727.9	125580	116853	93995.6	146177	81754	116066	29135.8	33845.8	77199.2	85258.9
1732	1732	O35465-2|FKBP8_MOUSE	FKBP8_MOUSE	N/A	N/A	6	TRUE	93367.7	80908	15645.9	89335.4	78990	86125.8	180600	100031	68351.3	112342	88396.3	106032
1733	1733	P47802|MTX1_MOUSE	MTX1_MOUSE	N/A	N/A	1	TRUE	503883	499054	407857	490227	419110	539533	408260	469744	539712	563960	403239	508664
1734	1734	P34022|RANG_MOUSE	RANG_MOUSE	N/A	N/A	31	TRUE	247062	313087	477232	234279	266217	262001	326831	345695	311125	248577	384321	266510
1735	1735	Q62048|PEA15_MOUSE	PEA15_MOUSE	N/A	N/A	21	TRUE	59136.2	56437.8	64025.1	56115.9	27154.5	79705.3	94986.8	64029.5	102772	71251.3	25405.7	116973
1736	1736	O35660|GSTM6_MOUSE	GSTM6_MOUSE	N/A	N/A	28	TRUE	1.73625e+06	1.49148e+06	1.44423e+06	2.16749e+06	1.16068e+06	1.70591e+06	1.24064e+06	877993	1.01739e+06	960187	606011	1.00093e+06
1737	1737	P97822|AN32E_MOUSE	AN32E_MOUSE	N/A	N/A	37	TRUE	3405.67	2087.61	40074.1	15387.5	37726.9	20352.2	11729.2	12137.7	10262.8	1611.88	37607.4	22657.6
1738	1738	P63323|RS12_MOUSE	RS12_MOUSE	N/A	N/A	6	TRUE	248731	242771	20917.9	269796	19503.1	325178	267355	308646	214970	213932	53482	521431
1739	1739	Q9CZ04-2|CSN7A_MOUSE	CSN7A_MOUSE	N/A	N/A	9	TRUE	16661.9	52540.1	106407	82086.6	6893	81259.9	38840.6	77221.2	67576.5	46073.8	49282	5155.38
1740	1740	Q91X97|NCALD_MOUSE	NCALD_MOUSE	N/A	N/A	61	TRUE	7523.61	16879.1	26684	8981.77	1509.33	54031.1	49836.8	43832.8	14933.9	77402.8	29718.4	59423.3
1741	1741	P61027|RAB10_MOUSE	RAB10_MOUSE	N/A	N/A	3	TRUE	868137	620965	725526	626312	604530	744567	250718	594216	816631	536455	708048	504971
1742	1742	Q922H4|GMPPA_MOUSE	GMPPA_MOUSE	N/A	N/A	61	TRUE	219207	308507	305675	264475	174740	329083	275433	279974	233148	409660	279361	285170
1743	1743	Q9ET30|TM9S3_MOUSE	TM9S3_MOUSE	N/A	N/A	45	TRUE	110002	14465	20414.2	44886.8	18625	34178.4	29646.4	62772.2	17906	9137.45	42831.9	58249.4
1744	1744	Q9JJU8|SH3L1_MOUSE	SH3L1_MOUSE	N/A	N/A	28	TRUE	188472	40231.1	123477	51427.8	73835.6	95391.2	121329	3949.57	112723	123199	66521.3	77345.4
1745	1745	Q91VT4|CBR4_MOUSE	CBR4_MOUSE	N/A	N/A	15	TRUE	488778	274402	427141	284426	406788	405347	404499	321789	298547	316613	247824	280097
1746	1746	Q9DBT5|AMPD2_MOUSE	AMPD2_MOUSE	N/A	N/A	20	TRUE	257145	162986	147715	57333.4	40880	79778.8	44525.4	53835.6	27031.5	62888.1	48030.9	10324.8
1747	1747	P99026|PSB4_MOUSE	PSB4_MOUSE	N/A	N/A	21	TRUE	187389	131175	50529.5	248725	140856	217414	274429	102143	309010	207575	106708	214467
1748	1748	Q8VCR7|ABHEB_MOUSE	ABHEB_MOUSE	N/A	N/A	22	TRUE	5.65967e+06	5.07755e+06	4.92351e+06	3.44317e+06	4.85572e+06	3.76419e+06	1.46323e+06	4.02235e+06	2.55097e+06	3.08443e+06	3.52533e+06	1.86633e+06
1749	1749	Q9D154|ILEUA_MOUSE	ILEUA_MOUSE	N/A	N/A	22	TRUE	290111	468091	280418	252838	402801	403114	323792	260446	120284	144301	173644	130959
1750	1750	P61290|PSME3_MOUSE	PSME3_MOUSE	N/A	N/A	38	TRUE	152182	175794	287810	166340	137152	229539	104458	59771.7	173638	158150	132638	194103
1751	1751	Q9CYA0|CREL2_MOUSE	CREL2_MOUSE	N/A	N/A	4	TRUE	82214	86147.1	167849	59941.5	48631.6	62730.8	127172	90850.2	100431	115097	54807.5	174187
1752	1752	Q9D7N9|APMAP_MOUSE	APMAP_MOUSE	N/A	N/A	44	TRUE	165027	105256	145026	114350	139665	105384	136030	113662	111175	124266	144492	120489
1753	1753	Q9QYF1|RDH11_MOUSE	RDH11_MOUSE	N/A	N/A	17	TRUE	542493	410096	396902	453400	284085	360851	413399	407607	359462	355217	510328	519670
1754	1754	Q9Z0M5|LICH_MOUSE	LICH_MOUSE	N/A	N/A	22	TRUE	614686	556008	752736	571715	749553	790260	439831	497082	416592	479092	511872	419346
1755	1755	A2A432|CUL4B_MOUSE	CUL4B_MOUSE	N/A	N/A	61	TRUE	6109.85	2130.07	5116.48	6035.36	7434.89	3946.36	7956.58	7555.58	7205.12	5637.13	6604.91	3941.83
1756	1756	Q80U63|MFN2_MOUSE	MFN2_MOUSE	N/A	N/A	21	TRUE	18343.7	107517	78349.5	61598.3	34930.4	27136.7	88390	32780.5	63590	89343.8	21761.7	82435.6
1757	1757	P58044|IDI1_MOUSE	IDI1_MOUSE	N/A	N/A	9	TRUE	552129	438574	841616	918815	330762	541680	424786	605411	458219	479316	627451	630438
1758	1758	P50171|DHB8_MOUSE	DHB8_MOUSE	N/A	N/A	24	TRUE	747343	417474	545524	777346	515090	766355	1.41836e+06	819176	466632	739109	555162	722326
1759	1759	Q920P5|KAD5_MOUSE	KAD5_MOUSE	N/A	N/A	53	TRUE	88896.4	15026.6	80610.6	61049.1	40525.7	18631.1	48917.5	16565.8	13671.4	10549.9	3077.07	23280.1
1760	1760	Q8VI36|PAXI_MOUSE	PAXI_MOUSE	N/A	N/A	4	TRUE	25432.9	4325.14	95499.5	113405	133512	49464.2	11465.3	35598.4	140155	15444.8	81447.1	47858.1
1761	1761	Q9JMD3|STA10_MOUSE	STA10_MOUSE	N/A	N/A	10	TRUE	2.37885e+06	3.03153e+06	1.2611e+06	1.79577e+06	2.14607e+06	2.78931e+06	2.06791e+06	1.45835e+06	2.23945e+06	2.24367e+06	1.80467e+06	2.30536e+06
1762	1762	Q9DBZ5|EIF3K_MOUSE	EIF3K_MOUSE	N/A	N/A	25	TRUE	180561	210756	266088	206345	199834	204405	246386	288916	286378	216359	271464	206939
1763	1763	P62141|PP1B_MOUSE	PP1B_MOUSE	N/A	N/A	21	TRUE	111297	164601	126434	197928	148607	157708	121310	244290	250127	137520	109843	189442
1764	1764	Q8JZS0|LIN7A_MOUSE	LIN7A_MOUSE	N/A	N/A	10	TRUE	52496.6	135977	18721.9	28856	85144	12240	75696.3	45645.4	70308.9	150041	29301.7	3503.76
1765	1765	Q9CR61|NDUB7_MOUSE	NDUB7_MOUSE	N/A	N/A	34	TRUE	1.07813e+06	956258	1.2625e+06	949986	1.15268e+06	915829	1.04588e+06	959520	831431	866627	1.01134e+06	841097
1766	1766	Q8VBV7|CSN8_MOUSE	CSN8_MOUSE	N/A	N/A	63	TRUE	67624	89065.7	100939	142817	177241	179288	93902.5	126649	68802.7	191898	233087	162237
1767	1767	P62843|RS15_MOUSE	RS15_MOUSE	N/A	N/A	5	TRUE	312882	92057.1	118579	77384	21041.5	116878	56586.9	81427.8	323452	92245.2	113963	146182
1768	1768	P00405|COX2_MOUSE	COX2_MOUSE	N/A	N/A	4	TRUE	5.70674e+06	8.06152e+06	4.49995e+06	8.24602e+06	8.47727e+06	7.19649e+06	4.92752e+06	9.42584e+06	8.00596e+06	8.18831e+06	9.80479e+06	7.82007e+06
1769	1769	Q60766|IRGM1_MOUSE	IRGM1_MOUSE	N/A	N/A	21	TRUE	249228	371500	305613	273764	163438	249789	406909	293934	427522	455357	288533	374927
1770	1770	Q9D1K2|VATF_MOUSE	VATF_MOUSE	N/A	N/A	50	TRUE	87306.4	83019.8	110904	133046	44287.9	62685.4	24537.4	51804.8	105543	37357.9	11056.7	20280.8
1771	1771	Q61102|ABCB7_MOUSE	ABCB7_MOUSE	N/A	N/A	26	TRUE	104074	351072	145018	416214	206087	101083	160015	109802	322484	444102	100783	425767
1772	1772	P45377|ALD2_MOUSE	ALD2_MOUSE	N/A	N/A	58	TRUE	152706	164780	87801	218587	225719	199341	21938.6	17904.9	131648	90304.7	126721	115071
1773	1773	Q6Q899|DDX58_MOUSE	DDX58_MOUSE	N/A	N/A	10	TRUE	63689.5	44698.5	41671.5	47794.6	42551.5	13636.6	41521.7	11926	38824.5	39987.4	46348.4	44800.8
1774	1774	Q9DCX8|IYD1_MOUSE	IYD1_MOUSE	N/A	N/A	24	TRUE	1.27656e+06	894165	372378	817555	785736	1.01885e+06	748731	656671	775692	841873	796153	975413
1775	1775	P58021|TM9S2_MOUSE	TM9S2_MOUSE	N/A	N/A	7	TRUE	156771	296592	279478	221813	168884	131247	84352.8	290087	186174	243417	245926	232438
1776	1776	P28650|PURA1_MOUSE	PURA1_MOUSE	N/A	N/A	6	TRUE	344288	206407	223248	191549	198978	213479	120459	115311	188282	144749	214291	135969
1777	1777	Q6PGF7|EXOC8_MOUSE	EXOC8_MOUSE	N/A	N/A	1	TRUE	37729.5	36578.5	35467.4	141545	10986.4	25129.8	9712.63	19958.8	126658	20548.6	25096	80245.5
1778	1778	Q9D7J9|ECHD3_MOUSE	ECHD3_MOUSE	N/A	N/A	9	TRUE	957903	793729	542557	811029	947577	848976	633302	613064	482783	716967	348100	550911
1779	1779	P61358|RL27_MOUSE	RL27_MOUSE	N/A	N/A	6	TRUE	663138	698414	14099.7	800262	832199	687009	587808	864953	800914	794258	737364	774318
1780	1780	Q9CPQ8|ATP5L_MOUSE	ATP5L_MOUSE	N/A	N/A	9	TRUE	299671	611284	732868	542735	811566	748877	783830	357886	1.08902e+06	200650	441784	915139
1781	1781	Q8C7E7|STBD1_MOUSE	STBD1_MOUSE	N/A	N/A	2	TRUE	575786	498249	206440	268183	162714	389298	596457	546334	537886	692409	582721	291353
1782	1782	Q9D8U8|SNX5_MOUSE	SNX5_MOUSE	N/A	N/A	23	TRUE	228453	344592	115873	177230	424049	394246	372878	365761	297994	400873	240678	225785
1783	1783	Q9CRD2|EMC2_MOUSE	EMC2_MOUSE	N/A	N/A	23	TRUE	188538	309107	264170	287098	261815	254583	264655	282941	301388	215235	407417	286364
1784	1784	Q9R0Q7|TEBP_MOUSE	TEBP_MOUSE	N/A	N/A	25	TRUE	62432.4	132692	296341	190450	232139	173544	2669.07	207334	315059	208042	249811	249378
1785	1785	P35922-3|FMR1_MOUSE	FMR1_MOUSE	N/A	N/A	26	TRUE	20154.4	18385.2	2477.82	12250.9	23293.8	15185.9	1838.94	7597.29	19978.1	44518.5	17026.8	3603.97
1786	1786	Q60973|RBBP7_MOUSE	RBBP7_MOUSE	N/A	N/A	28	TRUE	2.04259e+06	1.9232e+06	17478.2	1.03466e+06	1.29662e+06	599312	800914	1.83906e+06	1.70934e+06	2.54982e+06	2.12961e+06	12531.4
1787	1787	O88545|CSN6_MOUSE	CSN6_MOUSE	N/A	N/A	59	TRUE	59802.8	49067.3	26887	29229.2	17490.2	37422.4	32814.2	23458.4	44955.1	7430.49	40457.5	2121.34
1788	1788	A2ASZ8-4|SCMC2_MOUSE	SCMC2_MOUSE	N/A	N/A	23	TRUE	46709.6	39354.1	10593.8	37666.1	64183.8	23869.2	30006.5	53973.6	36985.9	55239.2	46532.6	20252.2
1789	1789	Q61029-3|LAP2B_MOUSE	LAP2B_MOUSE	N/A	N/A	23	TRUE	90653	69922.4	39275.2	82763	65475.9	64050.7	128837	74202.7	11891.7	74787.4	76913.8	60885.9
1790	1790	O35343|IMA3_MOUSE	IMA3_MOUSE	N/A	N/A	39	TRUE	31400.1	94523	131295	110457	115686	92341.5	166800	97530.9	100799	126179	35409.5	87959.5
1791	1791	Q8BHD7|PTBP3_MOUSE	PTBP3_MOUSE	N/A	N/A	24	TRUE	114025	19336.1	85540.8	108105	10771.5	111928	100804	141005	141705	100606	85290	69367.3
1792	1792	Q8BSE0|RMD2_MOUSE	RMD2_MOUSE	N/A	N/A	23	TRUE	194951	121514	136418	144987	152560	63187.6	106109	263988	119757	128506	137978	122177
1793	1793	Q8VHK9|DHX36_MOUSE	DHX36_MOUSE	N/A	N/A	3	TRUE	2382.77	3708.71	8289.28	7457.5	15964.2	12940	7015.16	1523.03	11472.2	1522.54	1947.61	6087.75
1794	1794	Q8CI71|VPS50_MOUSE	VPS50_MOUSE	N/A	N/A	29	TRUE	11362.4	8790.48	2649.85	4171.15	1658.91	8522.06	15267	9393.27	4751.49	8547.98	29023.4	12429
1795	1795	P01898|HA10_MOUSE	HA10_MOUSE	N/A	N/A	58	TRUE	189303	161319	350624	192346	44216.2	196271	66672.6	231626	314843	180292	143825	82065.3
1796	1796	A2RT62|FXL16_MOUSE	FXL16_MOUSE	N/A	N/A	16	TRUE	23831.9	63118.2	40119	14200.4	18620.8	20900.2	45690.8	21420.8	21744.9	27511.2	57602.4	5481.5
1797	1797	Q8VE62|PAIP1_MOUSE	PAIP1_MOUSE	N/A	N/A	18	TRUE	294202	182968	223507	142317	38023.7	149033	459230	81318.5	214743	130413	326119	235505
1798	1798	Q61703|ITIH2_MOUSE	ITIH2_MOUSE	N/A	N/A	7	TRUE	351437	451651	290177	380464	400806	224136	297630	232839	203592	408808	407638	324687
1799	1799	Q6A0A2|LAR4B_MOUSE	LAR4B_MOUSE	N/A	N/A	26	TRUE	158058	71434.7	125100	143583	86117.5	204241	93184.5	192604	123652	79434.5	58573.5	93680.7
1800	1800	Q8R0F8|FAHD1_MOUSE	FAHD1_MOUSE	N/A	N/A	25	TRUE	414934	685037	681316	687166	775644	564208	382281	816965	666402	660466	777148	643001
1801	1801	P58742|AAAS_MOUSE	AAAS_MOUSE	N/A	N/A	39	TRUE	18305.9	15213.9	11505.2	9722.6	3019.17	1543.97	13699.7	7233.84	5123	11468.2	2126.75	11882.7
1802	1802	Q99N42|TYPH_MOUSE	TYPH_MOUSE	N/A	N/A	32	TRUE	132536	149508	56243.2	100931	392150	344149	158139	137637	81240.8	190050	146221	182937
1803	1803	Q60780|GAS7_MOUSE	GAS7_MOUSE	N/A	N/A	45	TRUE	60864.1	30761.3	42506.9	37642.4	6944.11	14171	8609.59	9952.9	23709	24807.8	60506.5	110390
1804	1804	P97364|SPS2_MOUSE	SPS2_MOUSE	N/A	N/A	47	TRUE	2.55654e+06	2.40466e+06	3.16541e+06	1.99195e+06	2.66345e+06	3.08704e+06	2.37355e+06	2.09599e+06	2.6101e+06	2.52934e+06	2.72663e+06	2.64933e+06
1805	1805	Q8K4G5-2|ABLM1_MOUSE	ABLM1_MOUSE	N/A	N/A	8	TRUE	27671	20576.8	12411.8	6776.57	3795.59	49121.9	6174.85	3278.74	14110.7	5556.91	916.391	10169.7
1806	1806	Q6PGB6-4|NAA50_MOUSE	NAA50_MOUSE	N/A	N/A	2	TRUE	243802	190670	140356	157078	181189	208378	222218	218543	160832	428424	152672	233886
1807	1807	O70152|DPM1_MOUSE	DPM1_MOUSE	N/A	N/A	53	TRUE	57429.9	30982.4	101591	13758.1	74866.9	59092.7	75798.3	17474.9	7464.12	31701	19593.1	64913.5
1808	1808	Q8C0D5|EFL1_MOUSE	EFL1_MOUSE	N/A	N/A	3	TRUE	58058.3	83823	132348	90527.7	98111	74835.2	81338.2	50773.7	70728.3	60992.7	21260.9	68158.6
1809	1809	Q9EP89|LACTB_MOUSE	LACTB_MOUSE	N/A	N/A	30	TRUE	196797	441570	369359	212409	377229	457039	204914	293338	342706	287806	164153	149812
1810	1810	Q6P069|SORCN_MOUSE	SORCN_MOUSE	N/A	N/A	15	TRUE	156260	157124	160240	282671	279192	171993	158226	178700	120777	166023	177386	154006
1811	1811	Q9ERS2|NDUAD_MOUSE	NDUAD_MOUSE	N/A	N/A	14	TRUE	1.08791e+06	394696	2.02546e+06	718015	1.42469e+06	1.17552e+06	533664	1.135e+06	1.03005e+06	833506	1.2546e+06	1.03484e+06
1812	1812	Q9DCU9|HOGA1_MOUSE	HOGA1_MOUSE	N/A	N/A	58	TRUE	2.05725e+06	1.57366e+06	2.07014e+06	1.39579e+06	2.02896e+06	1.63369e+06	1.33999e+06	1.96034e+06	1.46864e+06	1.76746e+06	1.2802e+06	1.31812e+06
1813	1813	P58735|S26A1_MOUSE	S26A1_MOUSE	N/A	N/A	10	TRUE	157367	207401	240498	205326	169809	230140	312433	218342	197475	218394	227550	232400
1814	1814	Q8JZU2|TXTP_MOUSE	TXTP_MOUSE	N/A	N/A	20	TRUE	1.05648e+06	1.14218e+06	1.3349e+06	1.13892e+06	1.73052e+06	1.4552e+06	882505	859288	1.32409e+06	1.34114e+06	1.3104e+06	1.0169e+06
1815	1815	Q641P0|ARP3B_MOUSE	ARP3B_MOUSE	N/A	N/A	3	TRUE	53429.4	137119	196034	136663	133035	107159	96324.3	32304.8	179076	99120.8	138483	100961
1816	1816	Q52KI8|SRRM1_MOUSE	SRRM1_MOUSE	N/A	N/A	31	TRUE	45283.3	37176	29844.2	43073.9	20813.5	30238.3	41559.4	38697.9	19949.7	172946	267607	28965.2
1817	1817	Q61733|RT31_MOUSE	RT31_MOUSE	N/A	N/A	6	TRUE	72859.9	39884.9	32600	49895.9	26309.1	27158.3	51330.3	90728.6	36227.3	45596.1	44081.7	69421.1
1818	1818	P70122|SBDS_MOUSE	SBDS_MOUSE	N/A	N/A	52	TRUE	124813	343835	237359	274129	390429	277267	292253	210314	275241	259813	326669	96406
1819	1819	Q61187|TS101_MOUSE	TS101_MOUSE	N/A	N/A	51	TRUE	6262.24	52319.6	39451.7	45868.8	26410.7	56410.5	74987.5	71043	23416.5	15024.1	10477.1	15776.6
1820	1820	P26883|FKB1A_MOUSE	FKB1A_MOUSE	N/A	N/A	1	TRUE	422701	117822	299563	332484	131085	315665	463230	333232	337634	482264	152359	379495
1821	1821	Q3UPH1|PRRC1_MOUSE	PRRC1_MOUSE	N/A	N/A	20	TRUE	135950	120093	308811	161854	340783	321665	184714	131162	303362	218149	366990	308782
1822	1822	Q61247|A2AP_MOUSE	A2AP_MOUSE	N/A	N/A	15	TRUE	376980	225402	158916	480579	71334.1	109934	546870	586252	485566	303207	579168	268020
1823	1823	O09044|SNP23_MOUSE	SNP23_MOUSE	N/A	N/A	62	TRUE	97064.8	90228.3	112134	108404	118252	73484.1	97348.9	136677	88490.9	118992	112983	144869
1824	1824	Q9D710|TMX2_MOUSE	TMX2_MOUSE	N/A	N/A	23	TRUE	94859.1	89795	69931.7	248068	163035	146385	85032	34406.2	161511	193018	211106	92888.5
1825	1825	Q8BFS6|CPPED_MOUSE	CPPED_MOUSE	N/A	N/A	18	TRUE	128756	165518	51320.8	160577	47771	112866	136926	93783.5	67290.5	98543.3	39088.1	51734.2
1826	1826	Q9D898|ARP5L_MOUSE	ARP5L_MOUSE	N/A	N/A	6	TRUE	61522.2	128216	66166.1	87533.6	125284	109792	125316	108113	106875	112456	51306.8	130849
1827	1827	Q9DCS2|MTL26_MOUSE	MTL26_MOUSE	N/A	N/A	11	TRUE	837169	217624	751128	958129	355700	1.11149e+06	703223	471028	872041	594282	663949	575824
1828	1828	Q9CZR8|EFTS_MOUSE	EFTS_MOUSE	N/A	N/A	15	TRUE	59627.9	154533	51056.5	161551	17434.4	112213	82282.7	175487	171602	109655	153050	123294
1829	1829	O35551|RABE1_MOUSE	RABE1_MOUSE	N/A	N/A	28	TRUE	85176	96376.2	57583.9	75397.7	37666.9	38901.7	76015.4	32897.9	64352.6	53571.5	52218.1	23926.8
1830	1830	Q80W21|GSTM7_MOUSE	GSTM7_MOUSE	N/A	N/A	43	TRUE	1.00806e+06	802265	637156	794637	1.15203e+06	920572	1.25635e+06	907374	826213	865000	821763	890219
1831	1831	Q9WV68|DECR2_MOUSE	DECR2_MOUSE	N/A	N/A	7	TRUE	2.32446e+06	2.83451e+06	2.51344e+06	2.48112e+06	2.82903e+06	1.86375e+06	1.4691e+06	1.72271e+06	1.50763e+06	1.13559e+06	970103	1.42503e+06
1832	1832	Q5M8N0|CNRP1_MOUSE	CNRP1_MOUSE	N/A	N/A	9	TRUE	12849.6	14535.7	15053.9	36544.5	17703.7	6025.61	15522.7	20704	6003.56	19154.9	13243.4	16295
1833	1833	Q01768|NDKB_MOUSE	NDKB_MOUSE	N/A	N/A	21	TRUE	2.27464e+06	1.31213e+06	810087	2.26372e+06	1.30804e+06	2.11305e+06	2.52064e+06	1.20573e+06	2.53499e+06	2.14373e+06	1.92027e+06	2.01035e+06
1834	1834	Q99LM2|CK5P3_MOUSE	CK5P3_MOUSE	N/A	N/A	4	TRUE	382289	423794	197589	262328	355649	373620	355499	404774	395753	447740	446520	387243
1835	1835	O54833|CSK22_MOUSE	CSK22_MOUSE	N/A	N/A	24	TRUE	39152.4	17580.3	21608.4	11161.3	2894.83	3458.53	57487.3	122121	48070.1	70122.1	9320.35	17752.6
1836	1836	Q9Z2G6|SE1L1_MOUSE	SE1L1_MOUSE	N/A	N/A	5	TRUE	14103.6	730.891	6069.73	3961.46	491.838	1869.13	5733.04	2890.04	8875.11	3351.96	5760.47	5877.91
1837	1837	P02535|K1C10_MOUSE	K1C10_MOUSE	N/A	N/A	21	TRUE	689027	1.26094e+06	306916	300732	197470	831806	851537	533037	458371	671816	797968	1.40593e+06
1838	1838	P04939|MUP3_MOUSE	MUP3_MOUSE	N/A	N/A	4	TRUE	132853	27450.7	127146	166007	569526	76931.9	392903	16443.8	69428	744651	115637	26131.2
1839	1839	Q9R1P3|PSB2_MOUSE	PSB2_MOUSE	N/A	N/A	21	TRUE	661382	545153	661303	712594	517485	623491	238272	681791	819209	527964	449165	607869
1840	1840	Q8VDL4|ADPGK_MOUSE	ADPGK_MOUSE	N/A	N/A	28	TRUE	62232.4	76466	67615.5	48801.3	30689.4	61155.7	66496.7	62319	73816.2	73868.8	14631.1	51847.5
1841	1841	Q6NSR8|PEPL1_MOUSE	PEPL1_MOUSE	N/A	N/A	30	TRUE	186777	251986	53434.6	53229.6	55798.7	226434	201768	274852	94512	97242.7	183795	167291
1842	1842	Q3U7R1|ESYT1_MOUSE	ESYT1_MOUSE	N/A	N/A	59	TRUE	33562.1	31797.5	19639.8	42815.8	24773.9	5477.33	41407.5	33790.1	9459.55	22893.3	31117.6	31329.2
1843	1843	P35979|RL12_MOUSE	RL12_MOUSE	N/A	N/A	24	TRUE	564469	724448	265043	520833	283232	632551	449815	398977	728933	668257	764231	561098
1844	1844	Q64669|NQO1_MOUSE	NQO1_MOUSE	N/A	N/A	1	TRUE	104104	50717	31732.3	167988	54676	79905.5	69424.5	72087.4	280622	250420	74819.1	123174
1845	1845	P18572|BASI_MOUSE	BASI_MOUSE	N/A	N/A	21	TRUE	895743	977687	760203	895538	303421	625151	1.24853e+06	418716	860546	1.5493e+06	605384	1.34708e+06
1846	1846	Q6EDY6|CARL1_MOUSE	CARL1_MOUSE	N/A	N/A	26	TRUE	29775.1	28039.8	9248.46	87286.1	1952.66	33614.7	16455.1	56584.2	46698.3	42404.4	33093.7	22798.7
1847	1847	Q8K2V1|PP4R1_MOUSE	PP4R1_MOUSE	N/A	N/A	34	TRUE	11284.6	51086.4	34551.8	5620.99	5673.74	14385.3	14396	12945.6	16042.1	12140.3	5431.59	9549.45
1848	1848	Q8K1J6|TRNT1_MOUSE	TRNT1_MOUSE	N/A	N/A	10	TRUE	192500	51161.9	99590.9	63482.5	64083.8	56766.5	2864.51	62421.9	48745.8	73874.5	8194.93	76957.6
1849	1849	Q91VH2|SNX9_MOUSE	SNX9_MOUSE	N/A	N/A	39	TRUE	109704	117079	179074	157403	90197.5	157527	74646.3	115267	152370	109035	190834	157457
1850	1850	Q61599|GDIR2_MOUSE	GDIR2_MOUSE	N/A	N/A	11	TRUE	95154.3	85648.7	141389	97022.6	92920	86974.3	96847.3	87218.2	96122.9	118119	37233.7	139090
1851	1851	O88851|RBBP9_MOUSE	RBBP9_MOUSE	N/A	N/A	44	TRUE	18720.2	15806	38908.2	22740.2	48759	27714.4	7260.63	32128.4	24489.8	31189.2	9735.4	31565.5
1852	1852	Q9JLV6|PNKP_MOUSE	PNKP_MOUSE	N/A	N/A	45	TRUE	31435.8	76924.2	34349.3	21725.9	50567.4	43650.2	48292.7	25934.1	49645.6	47412.1	23061.4	4825.2
1853	1853	P97447|FHL1_MOUSE	FHL1_MOUSE	N/A	N/A	15	TRUE	94765.5	186251	96042.3	180865	39104.7	80320.2	187341	143636	125272	65498.7	60639.8	204157
1854	1854	Q91WS4|BHMT2_MOUSE	BHMT2_MOUSE	N/A	N/A	4	TRUE	704983	616404	423906	401832	406369	481350	3.52316e+06	3.46815e+06	3.35128e+06	3.2995e+06	3.60513e+06	3.02921e+06
1855	1855	Q9DB29|IAH1_MOUSE	IAH1_MOUSE	N/A	N/A	39	TRUE	757679	759560	1.42863e+06	1.16992e+06	1.26751e+06	1.26871e+06	803911	678394	1.09991e+06	1.10113e+06	1.48055e+06	1.12127e+06
1856	1856	P16014|SCG1_MOUSE	SCG1_MOUSE	N/A	N/A	30	TRUE	24643	12281.7	17231.3	28717.6	33701.6	13012.6	26545	35423.4	6617.64	27097	62257.3	47955.2
1857	1857	Q5SUQ9|CTC1_MOUSE	CTC1_MOUSE	N/A	N/A	26	TRUE	4828.45	6420.65	20764.2	13251.9	22664.3	8254.82	8144.56	7567.6	953938	16882.8	5035.21	19478.4
1858	1858	Q9CQ69|QCR8_MOUSE	QCR8_MOUSE	N/A	N/A	47	TRUE	67495.5	92432.5	239676	42736.2	50244.7	54839.3	68487.1	22098	49437.1	65193.5	105778	133009
1859	1859	O09167|RL21_MOUSE	RL21_MOUSE	N/A	N/A	41	TRUE	78156.4	110035	110592	63019.1	272444	241772	115178	315115	346760	232783	237914	112045
1860	1860	P46467|VPS4B_MOUSE	VPS4B_MOUSE	N/A	N/A	9	TRUE	23609	85262.1	250017	84237.5	76449.6	56540.1	32508.7	123574	207601	95870	85997.6	29063.5
1861	1861	Q9DBS5|KLC4_MOUSE	KLC4_MOUSE	N/A	N/A	41	TRUE	66094.4	48095.8	35043.1	64555.8	183681	63275.5	71785.3	78387.8	48811.5	184125	76391	62921.1
1862	1862	P49586|PCY1A_MOUSE	PCY1A_MOUSE	N/A	N/A	15	TRUE	161516	89642.9	42515.6	69938.3	153954	133455	122575	138772	69198.9	121376	112818	120977
1863	1863	P84096|RHOG_MOUSE	RHOG_MOUSE	N/A	N/A	13	TRUE	78724.4	91481.4	39796.1	91488.8	72066.5	69246.8	85505.2	92629.8	81090.8	92103.5	37833.4	57744
1864	1864	B2RX12|MRP3_MOUSE	MRP3_MOUSE	N/A	N/A	33	TRUE	240690	106556	181402	211210	70235.8	89823.7	173698	218496	207574	104574	182594	111623
1865	1865	Q9Z1P6|NDUA7_MOUSE	NDUA7_MOUSE	N/A	N/A	53	TRUE	74092.7	10852.4	76410.3	45100.4	3091.56	51528.9	72361.7	1836.4	9022.62	56743.6	1663.06	1162.56
1866	1866	P41105|RL28_MOUSE	RL28_MOUSE	N/A	N/A	22	TRUE	20332.8	24533.4	9341.73	6875.78	16397.1	42900.3	15517.9	22509.2	14618.4	2076.14	22440.3	29498.6
1867	1867	P17047|LAMP2_MOUSE	LAMP2_MOUSE	N/A	N/A	18	TRUE	69000.3	55486.3	55038.7	29595.2	31835.6	108151	57914.1	67601.9	124376	9605.21	53683.9	106730
1868	1868	Q9R0A0|PEX14_MOUSE	PEX14_MOUSE	N/A	N/A	21	TRUE	215965	94248.7	104398	83624.4	52501.4	50677.8	84950.1	49200.7	82854.4	63457.3	25176.8	77920.5
1869	1869	Q9D880|TIM50_MOUSE	TIM50_MOUSE	N/A	N/A	53	TRUE	338759	236252	359220	222680	105248	356823	251185	269721	120050	277915	174839	108993
1870	1870	Q9JI39|ABCBA_MOUSE	ABCBA_MOUSE	N/A	N/A	13	TRUE	208987	61308.4	73204	143358	53204.8	109073	176178	52816.2	67164.7	153072	120197	125429
1871	1871	Q8R1F5|HYI_MOUSE	5HYI_MOUSE	N/A	N/A	7	TRUE	2.90925e+06	3.60471e+06	3.76896e+06	3.96257e+06	3.62688e+06	3.04375e+06	3.2086e+06	3.41133e+06	2.3713e+06	2.47103e+06	1.81e+06	1.61224e+06
1872	1872	Q8WTY4|CPIN1_MOUSE	CPIN1_MOUSE	N/A	N/A	32	TRUE	32107.8	49544	25111.4	21332.5	28341.4	53691.1	67132.5	32065	33477.5	6260.09	50113.8	64295.9
1873	1873	Q14CH1|MOCOS_MOUSE	MOCOS_MOUSE	N/A	N/A	21	TRUE	12633	79893	37102.1	9814.59	46764.1	35246.8	22752.8	6596.57	17965.4	18158.4	6964.92	17079.1
1874	1874	Q8JZZ0|UD3A2_MOUSE	UD3A2_MOUSE	N/A	N/A	22	TRUE	769859	1.13516e+06	1.08588e+06	1.17867e+06	1.17048e+06	1.11144e+06	803840	961088	790195	648394	803569	804603
1875	1875	Q8BWQ6|CP062_MOUSE	CP062_MOUSE	N/A	N/A	23	TRUE	58899.4	49852.2	55380.9	57857.5	50579.1	66506	50943	65322.2	15717.3	53010.9	48817.2	68963.1
1876	1876	Q3UMU9|HDGR2_MOUSE	HDGR2_MOUSE	N/A	N/A	21	TRUE	61658.2	33294.8	31648.8	40681.4	5761.03	26098.8	65272.9	27013.4	36930.8	71267.8	31497.6	54818.7
1877	1877	P35282|RAB21_MOUSE	RAB21_MOUSE	N/A	N/A	42	TRUE	270909	126279	196337	171072	51052.5	79327.9	205878	18469.8	216198	162800	94570.3	175604
1878	1878	Q8CHW4|EI2BE_MOUSE	EI2BE_MOUSE	N/A	N/A	6	TRUE	30913.5	35924	19863.7	31309.7	16336.9	37189.1	29546.1	34346.3	38682	33709.8	39199.3	40204.3
1879	1879	Q91W92|BORG5_MOUSE	BORG5_MOUSE	N/A	N/A	44	TRUE	13569.1	33851.9	9661.05	34259.9	42295.4	67157.2	15174.2	5480.18	37766.3	28598.3	47490.2	38811.3
1880	1880	Q80U72|SCRIB_MOUSE	SCRIB_MOUSE	N/A	N/A	25	TRUE	20087.7	39985.4	49224.8	9724.56	30629.8	37235	31360.6	44509.4	30552.1	96621.7	46791.8	43051
1881	1881	P23591|FCL_MOUSE	1FCL_MOUSE	N/A	N/A	1	TRUE	231868	170197	235224	265430	203519	192248	250724	89253.8	287047	248205	99492.2	195119
1882	1882	O08585|CLCA_MOUSE	CLCA_MOUSE	N/A	N/A	6	TRUE	798885	341787	251837	543164	312520	522054	886566	444133	52893.8	33804.6	89067.8	567850
1883	1883	P63073|IF4E_MOUSE	IF4E_MOUSE	N/A	N/A	15	TRUE	4026.5	41371.6	6246.52	44449.5	4343	22162.9	40702.5	1524.81	4666.14	33115	9577.14	36964
1884	1884	Q9QZ06|TOLIP_MOUSE	TOLIP_MOUSE	N/A	N/A	28	TRUE	23663.4	6287.03	44971.4	45232.7	3436.76	14610.1	41930.1	46452.5	6591.11	56788.4	21434.3	44117.3
1885	1885	Q61129|CFAI_MOUSE	CFAI_MOUSE	N/A	N/A	40	TRUE	144281	51355.7	132423	124554	47945.8	88420.6	188914	138913	310301	104136	97542.7	140987
1886	1886	P24472|GSTA4_MOUSE	GSTA4_MOUSE	N/A	N/A	9	TRUE	758345	671406	1.56447e+06	1.09495e+06	226500	1.21822e+06	722852	813168	314881	622974	129740	743841
1887	1887	Q8N7N5|DCAF8_MOUSE	DCAF8_MOUSE	N/A	N/A	44	TRUE	69642.1	57174.1	68694.4	76332.5	28798.5	58663.8	31689.9	54354.2	47958.6	49451.3	74248.2	51563
1888	1888	Q8BP67|RL24_MOUSE	RL24_MOUSE	N/A	N/A	15	TRUE	970456	1.68633e+06	1.32251e+06	1.40291e+06	1.3784e+06	1.40841e+06	1.5449e+06	1.39593e+06	1.46973e+06	1.7322e+06	2.04545e+06	1.73629e+06
1889	1889	P62331|ARF6_MOUSE	ARF6_MOUSE	N/A	N/A	9	TRUE	178632	363540	510321	414874	253882	325312	175403	311846	375056	342624	325027	310800
1890	1890	Q9JK23|PSMG1_MOUSE	PSMG1_MOUSE	N/A	N/A	10	TRUE	13076.6	2489.94	6009.64	1004.03	3351.14	4541.64	3054.27	5294.3	2753.63	2329.49	1090.6	4008.83
1891	1891	Q6P8U6|LIPP_MOUSE	LIPP_MOUSE	N/A	N/A	30	TRUE	258288	277953	82074.4	155080	119324	100229	20565.9	67650	39471.1	64665.7	148640	122090
1892	1892	Q9D1G1|RAB1B_MOUSE	RAB1B_MOUSE	N/A	N/A	9	TRUE	588442	358164	583672	460019	470688	432341	554212	11855.6	499313	353437	463511	418534
1893	1893	Q9CPW4|ARPC5_MOUSE	ARPC5_MOUSE	N/A	N/A	5	TRUE	419121	360584	508492	711080	479986	609258	531956	435778	458462	613585	425920	522263
1894	1894	Q9JK42|PDK2_MOUSE	PDK2_MOUSE	N/A	N/A	39	TRUE	272959	84055.1	314737	258373	234350	130682	220159	90629.1	194834	197220	137810	169636
1895	1895	Q9D1M0|SEC13_MOUSE	SEC13_MOUSE	N/A	N/A	41	TRUE	184899	168443	120770	108392	196013	90877.8	139499	85526.9	215082	131553	175848	139530
1896	1896	P67984|RL22_MOUSE	RL22_MOUSE	N/A	N/A	17	TRUE	1.42085e+06	1.52144e+06	986264	1.17091e+06	1.18982e+06	1.2073e+06	1.39115e+06	1.01308e+06	1.30154e+06	1.36798e+06	1.44671e+06	872151
1897	1897	Q9JK38|GNA1_MOUSE	GNA1_MOUSE	N/A	N/A	3	TRUE	807818	839557	1.22101e+06	1.04618e+06	743853	967974	986514	757118	1.08046e+06	643547	779132	944271
1898	1898	Q61206|PA1B2_MOUSE	PA1B2_MOUSE	N/A	N/A	14	TRUE	186767	285962	364564	259659	291592	218205	145322	182025	180792	183982	268710	235765
1899	1899	P81117|NUCB2_MOUSE	NUCB2_MOUSE	N/A	N/A	20	TRUE	48942.3	56035.9	94145.8	38931	68949.8	30822.1	40077.5	65273.5	69915.3	65416.4	71818.8	9384.29
1900	1900	Q6XVG2|CP254_MOUSE	CP254_MOUSE	N/A	N/A	22	TRUE	3.95387e+06	3.12055e+06	2.17183e+06	2.20725e+06	2.82491e+06	3.12297e+06	1.58337e+06	2.59682e+06	1.45435e+06	1.66573e+06	1.70255e+06	1.7496e+06
1901	1901	Q61249|IGBP1_MOUSE	IGBP1_MOUSE	N/A	N/A	43	TRUE	41216.9	82208.5	111409	93897	115837	88285.7	63958.5	76728.7	71211.9	106591	98372.7	87069.5
1902	1902	O54865|GCYB1_MOUSE	GCYB1_MOUSE	N/A	N/A	15	TRUE	2900.49	11978	6560.95	2214.23	1864.07	8514.68	2801.7	9558.07	1271.86	7731.61	2579.84	12365.2
1903	1903	Q62422|OSTF1_MOUSE	OSTF1_MOUSE	N/A	N/A	50	TRUE	81084	55232.3	65126.9	72621.3	57809.7	58193.3	2859.52	1882.74	92295.2	40071.1	30117.3	59828.3
1904	1904	Q9DD20|MET7B_MOUSE	MET7B_MOUSE	N/A	N/A	30	TRUE	1.28643e+06	1.57627e+06	1.4545e+06	720533	1.62872e+06	1.26961e+06	915075	1.3286e+06	1.22e+06	357183	506019	776300
1905	1905	Q91WS0|CISD1_MOUSE	CISD1_MOUSE	N/A	N/A	49	TRUE	2.52767e+06	2.94869e+06	2.09353e+06	2.69197e+06	3.17009e+06	2.87023e+06	2.05128e+06	2.88156e+06	2.11661e+06	2.24271e+06	1.64953e+06	2.26232e+06
1906	1906	P49442|INPP_MOUSE	INPP_MOUSE	N/A	N/A	9	TRUE	69382.8	299704	306343	129474	152939	206522	116221	103217	113326	174447	71962.6	182611
1907	1907	Q3V1L4|5NTC_MOUSE	5NTC_MOUSE	N/A	N/A	18	TRUE	42285.8	40580.8	113059	51146.3	6107.01	24580.3	99305.5	52631.9	113090	30405.2	144440	116185
1908	1908	Q9R099|TBL2_MOUSE	TBL2_MOUSE	N/A	N/A	30	TRUE	270741	163122	176176	150244	150561	192468	124249	98945.5	50731.7	88232	265052	98119.4
1909	1909	Q9D1J3|SARNP_MOUSE	SARNP_MOUSE	N/A	N/A	17	TRUE	18322.8	3944.52	4344.3	16703	10779.2	18554.1	15687.6	35132.4	12926.2	19499.1	28975.3	15225.4
1910	1910	Q9QXB9|DRG2_MOUSE	DRG2_MOUSE	N/A	N/A	61	TRUE	56751	30301.4	66265.5	55184.9	80376.8	41403.4	81002.3	50505	18333	56966.6	52245.6	44294.2
1911	1911	Q9D6S7|RRFM_MOUSE	RRFM_MOUSE	N/A	N/A	24	TRUE	300504	343370	393999	453980	362999	351094	369425	480165	371291	452758	360984	442060
1912	1912	P21440|MDR3_MOUSE	MDR3_MOUSE	N/A	N/A	10	TRUE	177134	91211.4	234246	153840	179033	109609	420078	150654	103241	126859	109608	53578.6
1913	1913	Q9CWL8|CTBL1_MOUSE	CTBL1_MOUSE	N/A	N/A	20	TRUE	72016.7	42622.5	50136.5	41592.2	22335	46573	43969.7	45690.1	5099.64	52531.3	46156.8	30970.6
1914	1914	Q8BP48|MAP11_MOUSE	MAP11_MOUSE	N/A	N/A	7	TRUE	180877	129268	149962	132568	84095.5	113127	67126.6	115356	6038.92	31490.9	9296.77	142005
1915	1915	Q99JT9|MTND_MOUSE	MTND_MOUSE	N/A	N/A	10	TRUE	604498	668486	506168	562134	798411	776628	757661	367925	553037	618440	326989	582628
1916	1916	Q99JW4|LIMS1_MOUSE	LIMS1_MOUSE	N/A	N/A	28	TRUE	51301.4	62703.1	62628	99060	59805.2	63046.3	51341.4	68117.9	62422.2	69235.7	49696.2	25236.4
1917	1917	Q9CYH2|F213A_MOUSE	F213A_MOUSE	N/A	N/A	3	TRUE	252127	162172	128169	286437	201295	210878	189899	165151	165018	173781	175459	180773
1918	1918	Q8VIM9|IRGQ_MOUSE	IRGQ_MOUSE	N/A	N/A	28	TRUE	70783.5	2150.7	46053.3	69096.9	20463.7	20724.3	57987.5	58465.9	27467.9	68168.8	20450.9	6840.34
1919	1919	P19639|GSTM3_MOUSE	GSTM3_MOUSE	N/A	N/A	43	TRUE	2.72861e+06	4.1125e+06	3.67079e+06	3.06805e+06	2.46625e+06	2.13317e+06	2.31465e+06	2.73772e+06	1.85979e+06	2.40924e+06	3.16601e+06	2.71538e+06
1920	1920	Q3U186|SYRM_MOUSE	SYRM_MOUSE	N/A	N/A	5	TRUE	62080.2	39009.5	52294.4	97762.8	40172.3	39329.9	23453.9	38125.8	49098.4	47519.2	22965.4	18795
1921	1921	Q99LC9|PEX6_MOUSE	PEX6_MOUSE	N/A	N/A	23	TRUE	59618.3	101692	7957.2	28227.3	48737.9	69210.4	7877.28	18484.9	53840.3	63747.8	59893.9	22063.9
1922	1922	Q9D832|DNJB4_MOUSE	DNJB4_MOUSE	N/A	N/A	23	TRUE	69360.5	44165.2	6559.16	11681.1	38853	15094.6	61285.2	126136	46211.7	72200.1	70456.9	83843.5
1923	1923	Q8R0A7|K0513_MOUSE	K0513_MOUSE	N/A	N/A	7	TRUE	3168.36	5802.63	2191.46	1260.79	1414.87	4057.01	3478.26	2166.79	1276	1443.88	1209.65	3881.93
1924	1924	Q9CPX6|ATG3_MOUSE	ATG3_MOUSE	N/A	N/A	14	TRUE	260796	305213	551993	235982	378116	305199	205439	282319	338283	213614	323478	244142
1925	1925	Q8BK63|KC1A_MOUSE	KC1A_MOUSE	N/A	N/A	48	TRUE	82692	271159	99219.4	76828.9	47669.3	67685.3	121007	75014.8	47909.9	155052	83123.5	85199.2
1926	1926	Q3UMB9|WASC4_MOUSE	WASC4_MOUSE	N/A	N/A	51	TRUE	19009	12456.9	26646.7	15136.8	10959.8	11368.4	1900.78	18946.9	63585.7	11800.7	29618.3	9824.74
1927	1927	Q9JII5-2|DAZP1_MOUSE	DAZP1_MOUSE	N/A	N/A	45	TRUE	17652.2	50786.7	14794.7	25049	7375.01	40573.6	51264.9	5168.82	11977.7	47953.4	18950.5	89498.2
1928	1928	Q9CR00|PSMD9_MOUSE	PSMD9_MOUSE	N/A	N/A	17	TRUE	915745	670151	506748	589082	624364	415849	907740	910310	590396	619483	657377	753532
1929	1929	P60202|MYPR_MOUSE	MYPR_MOUSE	N/A	N/A	26	TRUE	110773	72672.9	140295	157745	154844	157796	90154.4	221037	389005	149745	108924	194869
1930	1930	Q8VBW8|TTC36_MOUSE	TTC36_MOUSE	N/A	N/A	23	TRUE	4.24348e+06	3.80145e+06	3.30983e+06	3.874e+06	4.01323e+06	3.90295e+06	4.15463e+06	4.68609e+06	3.29548e+06	4.02803e+06	3.86889e+06	3.96987e+06
1931	1931	Q80UU9|PGRC2_MOUSE	PGRC2_MOUSE	N/A	N/A	50	TRUE	127515	59189.8	104859	64875.4	44017.3	56965.4	60357.3	34589.8	41035.9	50054.6	59088.7	63205.6
1932	1932	Q9WUQ2|PREB_MOUSE	PREB_MOUSE	N/A	N/A	44	TRUE	140073	44701.8	144214	117725	154807	151070	124062	176269	120399	102908	108570	150708
1933	1933	Q9ER88|RT29_MOUSE	RT29_MOUSE	N/A	N/A	8	TRUE	270323	86760.2	99834.3	84827.4	90448.3	81134.3	124335	109158	75439.2	103050	117479	90130.9
1934	1934	P52503|NDUS6_MOUSE	NDUS6_MOUSE	N/A	N/A	9	TRUE	196344	348331	648256	452398	377448	309141	410095	244123	525287	398833	381294	456364
1935	1935	Q61205|PA1B3_MOUSE	PA1B3_MOUSE	N/A	N/A	20	TRUE	63241.9	52667.3	126655	72380.7	60343.8	69944.7	55371.5	36741.7	39187.1	31642.5	40224	31685.2
1936	1936	Q7TSI3|PP6R1_MOUSE	PP6R1_MOUSE	N/A	N/A	61	TRUE	7164.2	10769.3	4342.14	10355.6	1406.11	2364.02	21351.1	73500.2	18998	32168.3	9892.24	22967.2
1937	1937	O35658|C1QBP_MOUSE	C1QBP_MOUSE	N/A	N/A	64	TRUE	34085.5	80299.2	158813	112063	100764	89549.5	220123	91922.1	66565.3	95913.9	231097	93611.7
1938	1938	Q91YN5-3|UAP1_MOUSE	UAP1_MOUSE	N/A	N/A	24	TRUE	76103.7	43870.5	17013	20120.4	23921.9	22534.5	14292.9	18764.1	234608	27360.3	20010.2	144262
1939	1939	Q6ZQK5|ACAP2_MOUSE	ACAP2_MOUSE	N/A	N/A	7	TRUE	3802.79	4907.1	2165.15	1074.76	1343.48	1116.98	12081.2	1021.53	2234.92	2930.82	647.109	1663.95
1940	1940	Q6PHN9|RAB35_MOUSE	RAB35_MOUSE	N/A	N/A	38	TRUE	24096.5	4102.76	61608.1	1385.09	685.216	4180.64	8606.45	10245.3	26139.9	14476.8	10882	7372.15
1941	1941	Q8C8N2|SCAI_MOUSE	SCAI_MOUSE	N/A	N/A	39	TRUE	15850.3	17075.7	42262.3	52107.6	4388.1	74345.8	30940.2	26329.5	5880.69	50341.7	11771.2	19314.6
1942	1942	Q64435|UD16_MOUSE	UD16_MOUSE	N/A	N/A	6	TRUE	1.39321e+06	1.17814e+06	1.50487e+06	1.41578e+06	1.56216e+06	1.47057e+06	2.03929e+06	1.75441e+06	1.56063e+06	1.65028e+06	1.60691e+06	1.62328e+06
1943	1943	P61211|ARL1_MOUSE	ARL1_MOUSE	N/A	N/A	37	TRUE	96566	94451.1	265955	135038	172868	129882	97654	196125	148035	42230.4	163852	116018
1944	1944	Q9ERI6|RDH14_MOUSE	RDH14_MOUSE	N/A	N/A	4	TRUE	29381.6	23768.6	72435.7	48439.7	150403	124180	79084.5	136930	122688	218757	33867.6	134722
1945	1945	P47753|CAZA1_MOUSE	CAZA1_MOUSE	N/A	N/A	21	TRUE	12382.9	62723.5	16097.3	974.357	14752	52664.4	61607.9	10419	71292.8	7383.1	3490.12	3901.23
1946	1946	O88456|CPNS1_MOUSE	CPNS1_MOUSE	N/A	N/A	53	TRUE	400858	211855	183235	436172	261016	360959	274220	170903	221234	98045.4	145235	212137
1947	1947	P36993|PPM1B_MOUSE	PPM1B_MOUSE	N/A	N/A	24	TRUE	213757	177501	158037	122465	112006	142517	144716	386967	246266	211777	86171.2	131231
1948	1948	Q8CHQ9|NT8F2_MOUSE	NT8F2_MOUSE	N/A	N/A	9	TRUE	701417	727889	1.12591e+06	974699	907708	768320	698500	742329	822543	805847	712141	512384
1949	1949	Q61419|CMAH_MOUSE	CMAH_MOUSE	N/A	N/A	51	TRUE	216029	179527	172950	293407	249277	171157	173527	160926	220593	224689	290174	287207
1950	1950	Q9DCC4|P5CR3_MOUSE	P5CR3_MOUSE	N/A	N/A	4	TRUE	31129.2	351245	193405	310994	265648	173266	211930	269231	169621	330796	253733	338208
1951	1951	Q6PAM1|TXLNA_MOUSE	TXLNA_MOUSE	N/A	N/A	28	TRUE	3310.62	6638.88	5057.97	2516.88	503.211	2198.51	9723.42	3040.98	14121.9	4191.26	753.822	1935.49
1952	1952	Q80XU3|NUCKS_MOUSE	NUCKS_MOUSE	N/A	N/A	3	TRUE	296052	290586	164552	23527.1	171485	242505	59030.7	36525.8	271319	99419	61547.3	360802
1953	1953	A2ASQ1|AGRIN_MOUSE	AGRIN_MOUSE	N/A	N/A	15	TRUE	34794.2	13965.9	23366.1	31825.7	49848.4	5136.27	106821	45998.9	15943.5	24218.7	41890.3	22952
1954	1954	Q8K2K6|AGFG1_MOUSE	AGFG1_MOUSE	N/A	N/A	21	TRUE	12395	29517.3	3623.66	8858.09	14944.4	15766.2	33277.2	4075.95	31752.3	10166.8	3299.72	14372.3
1955	1955	Q8K1Z0|COQ9_MOUSE	COQ9_MOUSE	N/A	N/A	2	TRUE	652373	1.32004e+06	844637	1.03978e+06	599558	1.52176e+06	1.12232e+06	686865	1.04718e+06	1.09231e+06	454864	1.41271e+06
1956	1956	Q6P4S8|INT1_MOUSE	INT1_MOUSE	N/A	N/A	45	TRUE	60972.8	22677.3	10369.1	18680.3	12929.2	4548.57	15074.5	62435.5	13550	26038.7	7647.84	8536.07
1957	1957	Q9QZ88|VPS29_MOUSE	VPS29_MOUSE	N/A	N/A	21	TRUE	131440	221402	112398	137669	5799.41	182470	189248	158882	178217	189309	6568.87	29445.7
1958	1958	O70362|PHLD_MOUSE	PHLD_MOUSE	N/A	N/A	28	TRUE	311376	289004	288029	575492	194279	267180	278601	214693	133751	433020	320747	538906
1959	1959	Q9JLZ3|AUHM_MOUSE	AUHM_MOUSE	N/A	N/A	22	TRUE	596850	1.08947e+06	810361	887705	860039	1.15891e+06	595556	803614	648404	613663	834513	964041
1960	1960	Q9D5V6|SYAP1_MOUSE	SYAP1_MOUSE	N/A	N/A	7	TRUE	28551.1	83970.6	92294.1	94537.7	11262.6	63984.8	77021.8	57904.8	47156.2	45767.9	54513.4	46578
1961	1961	P11930|NUD19_MOUSE	NUD19_MOUSE	N/A	N/A	27	TRUE	117410	270350	764249	805426	48766.7	228768	139074	188508	155948	296564	76098.7	269967
1962	1962	Q99LI7|CSTF3_MOUSE	CSTF3_MOUSE	N/A	N/A	3	TRUE	9304.31	8312.77	22790.5	32735.4	4839.75	9230.88	18217.7	3121.02	10830.9	6745.77	4764.88	2382.12
1963	1963	O88792|JAM1_MOUSE	JAM1_MOUSE	N/A	N/A	45	TRUE	78201.8	84822.5	17765.6	67742	28330.6	54102.4	92375.6	114441	5222.74	77240.7	54190.2	81551.3
1964	1964	P29699|FETUA_MOUSE	FETUA_MOUSE	N/A	N/A	2	TRUE	718250	812720	517911	505936	358437	626125	539402	814774	807426	672631	638225	703309
1965	1965	Q9D6U8|F162A_MOUSE	F162A_MOUSE	N/A	N/A	12	TRUE	531811	182048	353805	571021	461003	259639	623880	215590	443083	272060	491105	652390
1966	1966	Q91V64|ISOC1_MOUSE	ISOC1_MOUSE	N/A	N/A	53	TRUE	674517	684819	952718	375626	929996	739619	530359	818327	936898	707049	740662	718196
1967	1967	P37804|TAGL_MOUSE	TAGL_MOUSE	N/A	N/A	3	TRUE	90445.4	128154	135057	171015	49279.2	118478	142381	57087.5	27556.6	87247.4	15050.7	66415.5
1968	1968	Q9ET22|DPP2_MOUSE	DPP2_MOUSE	N/A	N/A	41	TRUE	162889	267187	124266	131460	135435	219849	99742.5	269711	163917	175643	255191	207359
1969	1969	Q8R059|GALE_MOUSE	GALE_MOUSE	N/A	N/A	7	TRUE	333145	293440	402860	405231	293679	271844	292054	253010	147317	236472	286064	224008
1970	1970	P61082|UBC12_MOUSE	UBC12_MOUSE	N/A	N/A	21	TRUE	40791.5	7671.31	5814.26	23284.7	26424.5	37054.1	43786.5	20948	8816.72	7133.06	30929.1	37595.9
1971	1971	P21550|ENOB_MOUSE	ENOB_MOUSE	N/A	N/A	34	TRUE	459327	1.01318e+06	881693	578616	568480	501142	432300	481920	56709.2	486973	874093	674611
1972	1972	Q9DCV4|RMD1_MOUSE	RMD1_MOUSE	N/A	N/A	7	TRUE	1.08025e+06	826585	461359	429520	723289	709058	732598	498093	370005	602038	550607	490359
1973	1973	P70399|TP53B_MOUSE	TP53B_MOUSE	N/A	N/A	9	TRUE	57674.4	14867.4	60253.1	58137.2	28258.8	59362.2	66628.8	36639.1	27427.1	51341.1	86897.5	24362.5
1974	1974	P08030|APT_MOUSE	0APT_MOUSE	N/A	N/A	20	TRUE	107396	73461.7	124861	88520.4	161388	149563	102376	43593.1	102098	43670.3	148735	272876
1975	1975	Q9D8B3|CHM4B_MOUSE	CHM4B_MOUSE	N/A	N/A	23	TRUE	75662.3	41502.2	26433.4	71850.2	4794.4	9115.6	21800	145267	19751	28061.3	65477.5	44116.7
1976	1976	P55937|GOGA3_MOUSE	GOGA3_MOUSE	N/A	N/A	10	TRUE	51098.9	12973.4	3195.02	11192.2	9817.18	5598.29	76336.6	29500.8	2537.08	11864.1	25435.3	24157.7
1977	1977	P70670|NACAM_MOUSE	NACAM_MOUSE	N/A	N/A	37	TRUE	8061.53	19793.3	17546.8	2673.96	22797.9	38701.7	9463.12	31260.3	19521.4	9499.34	31968.5	9029.63
1978	1978	Q8BH58|TIPRL_MOUSE	TIPRL_MOUSE	N/A	N/A	5	TRUE	35188.1	15801	55109.2	22276.6	7073.07	27984.3	34894.8	8995.93	46169.6	13075.2	6297.38	29457.5
1979	1979	Q921S7|RM37_MOUSE	RM37_MOUSE	N/A	N/A	21	TRUE	83712	79319.9	11789.8	35980.4	84474.2	24477.1	60306.8	43917.6	48580.8	46315.6	39959.4	35115
1980	1980	Q8BRK8|AAPK2_MOUSE	AAPK2_MOUSE	N/A	N/A	43	TRUE	24773.9	54337.3	131143	18816	77803.4	73678.2	78718.6	17497.8	16521.9	60877.5	63880.8	22520.4
1981	1981	O88531|PPT1_MOUSE	PPT1_MOUSE	N/A	N/A	20	TRUE	472851	272649	231243	179618	285383	237427	137883	209366	195283	199836	207206	216632
1982	1982	Q6PD03|2A5A_MOUSE	2A5A_MOUSE	N/A	N/A	23	TRUE	35403	68220.1	101758	76805.3	3707.99	72046.7	87985.5	123392	42257.6	76159.9	68557.8	23726.4
1983	1983	Q9JM14|NT5C_MOUSE	NT5C_MOUSE	N/A	N/A	25	TRUE	134630	105242	129878	100271	87320	86518.6	133047	128746	88063.2	144756	125603	105483
1984	1984	Q8BT60|CPNE3_MOUSE	CPNE3_MOUSE	N/A	N/A	55	TRUE	133671	81281.2	50122.2	116837	42503.2	107299	163652	46512.2	152638	51864.7	14518.7	106393
1985	1985	Q9EQ06|DHB11_MOUSE	DHB11_MOUSE	N/A	N/A	61	TRUE	907770	813538	1.03335e+06	910289	879045	1.14407e+06	1.26029e+06	657560	719763	815335	754008	892172
1986	1986	Q61702|ITIH1_MOUSE	ITIH1_MOUSE	N/A	N/A	44	TRUE	199874	251040	102775	197492	270650	130806	196137	282621	168173	173604	195687	172363
1987	1987	A2ARV4|LRP2_MOUSE	LRP2_MOUSE	N/A	N/A	9	TRUE	219199	74226.3	469272	521946	163213	103268	100043	187628	41278.2	154783	63285.2	95815.7
1988	1988	Q920L1|FADS1_MOUSE	FADS1_MOUSE	N/A	N/A	51	TRUE	2.59817e+06	2.56397e+06	2.11668e+06	2.51308e+06	309708	392287	407864	3.11772e+06	2.19688e+06	2.73042e+06	432003	391621
1989	1989	E9Q735|UBE4A_MOUSE	UBE4A_MOUSE	N/A	N/A	35	TRUE	100204	137007	31812.6	60044	123761	30075.4	82763.2	64262.7	56351.7	92930.8	136972	51742.9
1990	1990	Q8BL97|SRSF7_MOUSE	SRSF7_MOUSE	N/A	N/A	28	TRUE	4389.62	4314.18	2978.18	15357.4	3833.4	3742.79	6615.9	1190.26	4130.36	8037.72	2390.91	2430.18
1991	1991	Q8VCH6|DHC24_MOUSE	DHC24_MOUSE	N/A	N/A	53	TRUE	628174	570742	791243	550433	471881	717451	511558	361658	288789	404673	382765	490255
1992	1992	Q9CQW1|YKT6_MOUSE	YKT6_MOUSE	N/A	N/A	1	TRUE	27033.5	58370.6	63517.8	88959.8	75550	57247.8	64107.5	51206.5	82471.6	73381.5	42898.4	96066.3
1993	1993	Q9CYN2|SPCS2_MOUSE	SPCS2_MOUSE	N/A	N/A	4	TRUE	222591	198102	283908	285868	223320	244030	255125	315002	326755	345034	419800	311948
1994	1994	P35802|GPM6A_MOUSE	GPM6A_MOUSE	N/A	N/A	44	TRUE	31434	5583.63	23837.9	37282.5	243788	132788	63989.3	9960.3	52364.1	22830.2	52257.9	12831
1995	1995	O54962|BAF_MOUSE	2BAF_MOUSE	N/A	N/A	42	TRUE	48103.1	2962.12	6616.59	43345.3	3358.14	9315.57	60471.8	2414.76	40191.6	3046.75	3512.65	12611.7
1996	1996	O09111|NDUBB_MOUSE	NDUBB_MOUSE	N/A	N/A	48	TRUE	407456	477689	413421	417748	244430	264903	281075	512341	204467	338225	299998	357747
1997	1997	P97290|IC1_MOUSE	0IC1_MOUSE	N/A	N/A	45	TRUE	338589	259087	226882	293575	174300	198863	177537	111150	284421	363273	444160	321350
1998	1998	Q99KR7|PPIF_MOUSE	PPIF_MOUSE	N/A	N/A	63	TRUE	500174	325589	399843	170409	43463.8	498607	527393	572768	191352	378918	576005	362747
1999	1999	Q99PL6|UBXN6_MOUSE	UBXN6_MOUSE	N/A	N/A	41	TRUE	2984.13	19996.9	3395.34	6894.69	23263.2	4168.52	2515.09	6717.44	10960.1	4970.41	15214.7	19725.8
[truncated: 1,192 more rows]

## Sheet: Significantly altered
Row	Index	Peak Name	m/z	Ret. Time	Group	Use	t-value	p-value	Mean 1	Mean 2	Median 1	Median 2	Sigma 1	Sigma 2	Delta	Fold Change	Log (Fold Change)	Regulation
1	1854	sp|Q91WS4|BHMT2_MOUSE	N/A	N/A	4	TRUE	-29.2671	1.0731e-09	505808	3.37941e+06	452628	3.40971e+06	126418	204599	-2.8736e+06	0.149674	-0.824855	DOWN
14	1065	sp|O08914|FAAH1_MOUSE	N/A	N/A	4	TRUE	-11.7379	4.0089e-05	174028	1.24238e+06	176173	1.22338e+06	50574.5	217133	-1.06835e+06	0.140077	-0.853635	DOWN
4	3131	sp|P11589|MUP2_MOUSE	N/A	N/A	4	TRUE	-10.2195	5.4898e-06	3.53245e+06	1.13245e+07	3.40499e+06	1.1137e+07	977567	1.59141e+06	-7.7921e+06	0.311928	-0.505945	DOWN
18	1030	sp|Q9QYY9|ADH4_MOUSE	N/A	N/A	4	TRUE	-9.36196	5.7901e-05	617240	1.58905e+06	652082	1.69898e+06	89606.6	237954	-971807	0.388434	-0.410683	DOWN
13	2084	sp|Q9R092|H17B6_MOUSE	N/A	N/A	4	TRUE	-9.27286	3.7322e-05	248657	625850	261939	649077	40759.8	90919.5	-377192	0.397312	-0.400869	DOWN
7	973	sp|Q922Q8|LRC59_MOUSE	N/A	N/A	4	TRUE	-8.36289	1.0858e-05	1.25412e+06	1.84706e+06	1.2659e+06	1.8411e+06	108251	135807	-592939	0.678983	-0.168141	DOWN
15	907	sp|Q99J99|THTM_MOUSE	N/A	N/A	6	TRUE	-7.12521	4.1463e-05	1.57469e+06	2.64789e+06	1.49003e+06	2.61586e+06	229491	288878	-1.07319e+06	0.594698	-0.225704	DOWN
25	1262	sp|O55060|TPMT_MOUSE	N/A	N/A	24	TRUE	-7.12477	0.0002	1.52176e+06	3.57531e+06	1.55988e+06	3.52165e+06	286363	645323	-2.05354e+06	0.425631	-0.370967	DOWN
17	264	sp|Q9CU62|SMC1A_MOUSE	N/A	N/A	4	TRUE	-6.77774	5.2577e-05	114058	296449	112122	289319	49444.9	43591.1	-182391	0.384747	-0.414825	DOWN
36	646	sp|P07759|SPA3K_MOUSE	N/A	N/A	4	TRUE	-5.85081	0.00044	4.13576e+06	8.15716e+06	4.58527e+06	8.20451e+06	1.48129e+06	800167	-4.0214e+06	0.50701	-0.294984	DOWN
26	67	sp|P20029|BIP_MOUSE	N/A	N/A	24	TRUE	-5.6245	0.00023	1.58267e+07	2.28628e+07	1.5775e+07	2.2553e+07	2.25018e+06	2.07999e+06	-7.03613e+06	0.692246	-0.15974	DOWN
27	592	sp|Q9R112|SQOR_MOUSE	N/A	N/A	4	TRUE	-5.61453	0.00023	1.05929e+06	1.64507e+06	1.09683e+06	1.56806e+06	176173	185140	-585787	0.643914	-0.191172	DOWN
64	50	sp|G3X982|AOXC_MOUSE	N/A	N/A	21	TRUE	-5.4734	0.00124	7.38537e+06	1.21603e+07	7.57909e+06	1.13738e+07	761333	1.99667e+06	-4.7749e+06	0.607336	-0.216571	DOWN
58	924	sp|Q9WVM8|AADAT_MOUSE	N/A	N/A	24	TRUE	-5.41325	0.00108	1.6383e+06	2.728e+06	1.63525e+06	2.68975e+06	196522	452232	-1.0897e+06	0.600551	-0.22145	DOWN
34	2497	sp|Q9WVA2|TIM8A_MOUSE	N/A	N/A	28	TRUE	-5.33233	0.00036	443334	559235	449838	570964	34392.7	40641.7	-115901	0.79275	-0.100863	DOWN
57	1449	sp|Q8BTY1|KAT1_MOUSE	N/A	N/A	4	TRUE	-5.19297	0.00107	1.29067e+06	2.13731e+06	1.3189e+06	2.15742e+06	179724	356629	-846642	0.603875	-0.219053	DOWN
40	977	sp|P10518|HEM2_MOUSE	N/A	N/A	6	TRUE	-5.18327	0.00058	1.35085e+06	2.72916e+06	1.49844e+06	2.69441e+06	376010	531866	-1.37831e+06	0.494969	-0.305422	DOWN
37	784	sp|Q3UEB3-2|PUF60_MOUSE	N/A	N/A	6	TRUE	-5.16382	0.00044	16936.8	49239.6	13226.6	50826.1	11436.4	10198.2	-32302.7	0.343968	-0.463482	DOWN
87	2943	sp|Q61387|COX7R_MOUSE	N/A	N/A	24	TRUE	-5.11096	0.00238	15538.6	92397.5	12446.7	99453.2	10297.6	35367	-76858.9	0.168171	-0.774249	DOWN
38	846	sp|E9PV24-2|FIBA_MOUSE	N/A	N/A	23	TRUE	-5.10027	0.00048	1.75641e+06	2.81121e+06	1.68784e+06	2.70347e+06	336703	378497	-1.0548e+06	0.624788	-0.204267	DOWN
51	757	sp|Q9R1P4|PSA1_MOUSE	N/A	N/A	4	TRUE	-4.92834	0.001	718782	1.21417e+06	684481	1.20055e+06	130607	208722	-495386	0.591995	-0.227682	DOWN
46	1715	sp|Q9R257|HEBP1_MOUSE	N/A	N/A	4	TRUE	-4.86007	0.0008	582416	1.47418e+06	417424	1.58571e+06	357014	273038	-891767	0.395077	-0.403318	DOWN
43	2412	sp|Q9CQX8|RT36_MOUSE	N/A	N/A	6	TRUE	-4.81702	0.00076	94874.1	175020	93865.4	185904	26312.9	31121.8	-80145.6	0.542077	-0.265939	DOWN
44	2554	sp|Q00896|A1AT3_MOUSE	N/A	N/A	4	TRUE	-4.78733	0.00076	458779	985107	530279	899593	199860	180497	-526328	0.465715	-0.33188	DOWN
47	293	sp|A2ATU0|DHTK1_MOUSE	N/A	N/A	61	TRUE	-4.75084	0.00081	2.32577e+06	4.94396e+06	1.98072e+06	5.06378e+06	1.01039e+06	895202	-2.61819e+06	0.470427	-0.327508	DOWN
54	1113	sp|Q9DCS3|MECR_MOUSE	N/A	N/A	4	TRUE	-4.64592	0.00103	570495	877489	554213	858888	101464	126107	-306994	0.650145	-0.18699	DOWN
80	593	sp|Q91W64|CP270_MOUSE	N/A	N/A	6	TRUE	-4.61904	0.00216	3.38581e+06	4.82516e+06	3.45326e+06	4.96725e+06	339539	683609	-1.43934e+06	0.7017	-0.153848	DOWN
59	2000	sp|Q8VEK0|CC50A_MOUSE	N/A	N/A	15	TRUE	-4.52062	0.00112	245887	315892	236608	312000	27531.9	26092.6	-70004.5	0.778391	-0.108802	DOWN
67	2705	sp|Q9D1M7|FKB11_MOUSE	N/A	N/A	12	TRUE	-4.51017	0.00137	211631	442719	211164	426837	75114.3	100545	-231088	0.478026	-0.320548	DOWN
99	1617	sp|P23589|CAH5A_MOUSE	N/A	N/A	6	TRUE	-4.47139	0.00379	1.33527e+06	1.71182e+06	1.41966e+06	1.73198e+06	194069	69921.6	-376553	0.780028	-0.10789	DOWN
74	1109	sp|P46978|STT3A_MOUSE	N/A	N/A	4	TRUE	-4.43776	0.00184	803267	1.00862e+06	822720	1.00337e+06	95201.7	61520.1	-205356	0.7964	-0.098869	DOWN
72	2931	sp|P50462|CSRP3_MOUSE	N/A	N/A	4	TRUE	-4.3422	0.00169	19044	44851.2	21613	45529.5	8898.68	11521.9	-25807.2	0.424604	-0.372016	DOWN
81	178	sp|Q8JZQ9|EIF3B_MOUSE	N/A	N/A	45	TRUE	-4.29533	0.00224	1.03053e+06	1.25229e+06	1.01695e+06	1.25224e+06	68848.2	106081	-221764	0.822914	-0.0846457	DOWN
124	233	sp|Q01279|EGFR_MOUSE	N/A	N/A	4	TRUE	-4.27965	0.00709	2.1339e+06	3.03481e+06	2.11191e+06	2.97305e+06	78587.1	509623	-900917	0.703139	-0.152959	DOWN
78	806	sp|Q5FW57|GLYAL_MOUSE	N/A	N/A	2	TRUE	-4.15964	0.00205	1.98992e+06	2.94267e+06	2.02853e+06	2.95924e+06	364748	426299	-952750	0.67623	-0.169906	DOWN
94	2390	sp|Q8R1T1|CHMP7_MOUSE	N/A	N/A	24	TRUE	-4.11868	0.00289	31310	69555.7	35078.8	66479.1	19083.2	12377.4	-38245.7	0.450143	-0.34665	DOWN
82	2615	sp|P47964|RL36_MOUSE	N/A	N/A	2	TRUE	-4.08311	0.00225	838911	1.15052e+06	869607	1.18012e+06	138874	125139	-311610	0.729158	-0.137179	DOWN
92	951	sp|P58710|GGLO_MOUSE	N/A	N/A	12	TRUE	-3.9787	0.00283	3.29091e+06	4.48931e+06	3.19323e+06	4.62748e+06	464717	573044	-1.1984e+06	0.733055	-0.134864	DOWN
90	357	sp|Q8BIJ6|SYIM_MOUSE	N/A	N/A	4	TRUE	-3.97208	0.00271	653229	869059	679841	892544	88215.8	99663.8	-215830	0.751651	-0.123984	DOWN
105	1079	sp|Q9WVD5|ORNT1_MOUSE	N/A	N/A	2	TRUE	-3.96865	0.00405	2.72803e+06	3.68386e+06	2.71428e+06	3.82579e+06	298569	508815	-955827	0.740536	-0.130454	DOWN
123	1686	sp|O88962|CP8B1_MOUSE	N/A	N/A	25	TRUE	-3.94576	0.00677	632044	935367	684092	944272	176564	65438.2	-303323	0.675718	-0.170235	DOWN
101	848	sp|Q9CPU0|LGUL_MOUSE	N/A	N/A	28	TRUE	-3.87448	0.00384	1.36675e+07	2.56153e+07	1.27867e+07	2.79545e+07	4.30642e+06	6.20567e+06	-1.19478e+07	0.533569	-0.27281	DOWN
98	972	sp|Q9WU19|HAOX1_MOUSE	N/A	N/A	21	TRUE	-3.84803	0.00346	4.07265e+06	5.66269e+06	4.24687e+06	5.74618e+06	640964	783333	-1.59004e+06	0.719208	-0.143146	DOWN
115	912	sp|Q80UM7|MOGS_MOUSE	N/A	N/A	45	TRUE	-3.79936	0.00562	837976	1.08868e+06	833394	1.10277e+06	77026.6	142095	-250701	0.769719	-0.113668	DOWN
110	793	sp|P19157|GSTP1_MOUSE	N/A	N/A	4	TRUE	-3.77804	0.00511	2.12717e+07	3.21022e+07	2.13458e+07	3.2247e+07	3.644e+06	6.00241e+06	-1.08305e+07	0.662625	-0.178732	DOWN
135	318	sp|Q01405|SC23A_MOUSE	N/A	N/A	45	TRUE	-3.76654	0.00807	736513	1.10574e+06	806736	1.10613e+06	223711	87233.6	-369223	0.666084	-0.176471	DOWN
144	1284	sp|Q8K4H1|KFA_MOUSE	N/A	N/A	2	TRUE	-3.72357	0.00878	629942	1.33607e+06	673135	1.34106e+06	163155	434917	-706125	0.47149	-0.326528	DOWN
111	127	sp|Q8BMJ2|SYLC_MOUSE	N/A	N/A	24	TRUE	-3.5616	0.00517	898303	1.16706e+06	941896	1.1771e+06	129327	132053	-268752	0.769718	-0.113669	DOWN
181	2190	sp|Q3U4I7|PYRD2_MOUSE	N/A	N/A	21	TRUE	-3.55762	0.01277	50348.6	187450	46744.3	204719	25308.4	90940.9	-137101	0.268598	-0.570897	DOWN
139	933	sp|P48758|CBR1_MOUSE	N/A	N/A	49	TRUE	-3.50153	0.00832	1.59301e+06	2.03022e+06	1.56909e+06	2.08562e+06	267046	149099	-437211	0.784649	-0.105325	DOWN
130	2158	sp|Q8BH24|TM9S4_MOUSE	N/A	N/A	2	TRUE	-3.49441	0.00784	77642.8	139973	95644.9	145772	37444.7	22514.1	-62330.4	0.554698	-0.255944	DOWN
122	718	sp|P36552|HEM6_MOUSE	N/A	N/A	44	TRUE	-3.46543	0.00668	2.90786e+06	3.79171e+06	2.9321e+06	3.85573e+06	380112	495791	-883848	0.7669	-0.115261	DOWN
148	1259	sp|Q9DCM2|GSTK1_MOUSE	N/A	N/A	57	TRUE	-3.44196	0.00937	2.99716e+06	3.95616e+06	3.03644e+06	3.96407e+06	600735	323864	-958994	0.757594	-0.120563	DOWN
127	2768	sp|P61804|DAD1_MOUSE	N/A	N/A	24	TRUE	-3.42498	0.00734	410346	511772	426981	515153	58398.2	43029	-101426	0.801813	-0.0959268	DOWN
159	290	sp|Q9CQN1|TRAP1_MOUSE	N/A	N/A	4	TRUE	-3.41969	0.0106	1.44181e+06	1.67533e+06	1.45466e+06	1.72743e+06	73040.3	150472	-233512	0.860617	-0.06519	DOWN
131	2386	sp|Q9WV85|NDK3_MOUSE	N/A	N/A	26	TRUE	-3.41833	0.00784	116821	209936	111737	210508	55045	37712	-93115.8	0.556457	-0.254568	DOWN
125	2625	sp|Q8CI59|STEA3_MOUSE	N/A	N/A	21	TRUE	-3.41605	0.00709	152120	192988	150905	194792	22972	18194.7	-40868.1	0.788235	-0.103344	DOWN
136	462	sp|P01029|CO4B_MOUSE	N/A	N/A	62	TRUE	-3.37446	0.00808	601318	836448	563354	841825	99775.6	138478	-235130	0.718895	-0.143335	DOWN
129	1567	sp|P11352|GPX1_MOUSE	N/A	N/A	41	TRUE	-3.36621	0.00743	1.37433e+07	1.82234e+07	1.3686e+07	1.78827e+07	2.10936e+06	2.48563e+06	-4.4801e+06	0.754157	-0.122538	DOWN
153	791	sp|P17717|UDB17_MOUSE	N/A	N/A	26	TRUE	-3.36137	0.0101	1.24485e+07	1.65938e+07	1.23381e+07	1.63159e+07	1.48587e+06	2.63004e+06	-4.1453e+06	0.75019	-0.124829	DOWN
192	2901	sp|Q9DCF9|SSRG_MOUSE	N/A	N/A	26	TRUE	-3.36005	0.01362	134405	175605	143809	173852	28015.9	10827.7	-41200.7	0.765379	-0.116123	DOWN
133	788	sp|P17879|HS71B_MOUSE	N/A	N/A	4	TRUE	-3.34937	0.00797	242965	417361	205943	435747	100448	78592.7	-174396	0.582146	-0.234968	DOWN
214	900	sp|Q60991|CP7B1_MOUSE	N/A	N/A	25	TRUE	-3.32561	0.01754	439096	1.10747e+06	479920	1.07858e+06	118884	477724	-668374	0.396485	-0.401773	DOWN
179	2020	sp|Q8BM72|HSP13_MOUSE	N/A	N/A	17	TRUE	-3.3211	0.01237	171570	243496	170274	231624	22763.1	47917.3	-71926.1	0.704611	-0.152051	DOWN
157	1438	sp|Q9D8Y0|EFHD2_MOUSE	N/A	N/A	4	TRUE	-3.32099	0.01057	671622	852905	668204	842927	115953	66582.3	-181283	0.787453	-0.103775	DOWN
169	2115	sp|P62858|RS28_MOUSE	N/A	N/A	2	TRUE	-3.31563	0.01142	4.0836e+06	5.97329e+06	3.96933e+06	6.49831e+06	652615	1.23411e+06	-1.88968e+06	0.683644	-0.16517	DOWN
132	2003	sp|Q9CYW4|HDHD3_MOUSE	N/A	N/A	20	TRUE	-3.31251	0.00785	146864	248579	151435	235736	53081.3	53287.8	-101715	0.590816	-0.228548	DOWN
147	813	sp|Q9DBE0|CSAD_MOUSE	N/A	N/A	29	TRUE	-3.30219	0.00922	920065	1.63774e+06	904031	1.55336e+06	306802	435056	-717674	0.56179	-0.250426	DOWN
138	2260	sp|Q59J78|NDUF2_MOUSE	N/A	N/A	24	TRUE	-3.2817	0.00831	34401	79916.8	34683.1	90856.9	23238.6	24782.3	-45515.8	0.43046	-0.366067	DOWN
137	1455	sp|Q9Z0R9|FADS2_MOUSE	N/A	N/A	15	TRUE	-3.2816	0.00827	98763.5	165413	102020	169536	35624.3	34726.1	-66649.6	0.597072	-0.223973	DOWN
223	2056	sp|Q8R2E9|ERO1B_MOUSE	N/A	N/A	28	TRUE	-3.27664	0.01846	126700	274989	132576	273462	27317.3	107436	-148289	0.460746	-0.336538	DOWN
140	2040	sp|Q8VCU1|EST3B_MOUSE	N/A	N/A	26	TRUE	-3.26884	0.00846	796896	1.35021e+06	785953	1.29295e+06	288944	297357	-553310	0.590203	-0.228998	DOWN
154	1993	sp|Q9CYN2|SPCS2_MOUSE	N/A	N/A	4	TRUE	-3.26645	0.01023	242970	328944	233675	320878	35586.1	53760.4	-85974.1	0.738636	-0.131569	DOWN
146	1103	sp|Q8R570|SNP47_MOUSE	N/A	N/A	6	TRUE	-3.24098	0.00906	6154.24	12083.5	6362.06	11153.4	3376.57	2946.23	-5929.24	0.50931	-0.293018	DOWN
156	2182	sp|Q99J27|ACATN_MOUSE	N/A	N/A	28	TRUE	-3.23709	0.0104	53061.4	81343.9	50689.7	78691.5	12138.7	17625.6	-28282.4	0.65231	-0.185546	DOWN
155	619	sp|P50136|ODBA_MOUSE	N/A	N/A	57	TRUE	-3.21473	0.01036	2.91809e+06	4.29419e+06	2.84469e+06	4.39269e+06	847242	617739	-1.3761e+06	0.679544	-0.167783	DOWN
196	1620	sp|P51658|DHB2_MOUSE	N/A	N/A	24	TRUE	-3.21038	0.01397	1.42946e+06	2.03228e+06	1.44943e+06	2.10198e+06	204455	412006	-602820	0.703378	-0.152811	DOWN
171	2940	sp|Q9D0B5|TSTD3_MOUSE	N/A	N/A	16	TRUE	-3.20564	0.01174	59188.1	110438	61768.8	107774	33191.9	20781	-51249.5	0.535942	-0.270883	DOWN
152	255	sp|Q9QXD1|ACOX2_MOUSE	N/A	N/A	24	TRUE	-3.18964	0.00993	2.18102e+06	3.53876e+06	1.888e+06	3.78415e+06	679108	791196	-1.35774e+06	0.616324	-0.210191	DOWN
158	1513	sp|Q9DCM0|ETHE1_MOUSE	N/A	N/A	41	TRUE	-3.17755	0.01057	933559	1.24282e+06	974960	1.22098e+06	187897	146737	-309266	0.751159	-0.124268	DOWN
166	526	sp|Q9D6R2|IDH3A_MOUSE	N/A	N/A	24	TRUE	-3.17244	0.01117	484341	833382	495128	782402	157770	218493	-349041	0.581175	-0.235693	DOWN
164	1942	sp|Q64435|UD16_MOUSE	N/A	N/A	6	TRUE	-3.16339	0.01098	1.42079e+06	1.7058e+06	1.44317e+06	1.63678e+06	133564	175686	-285012	0.832916	-0.0793988	DOWN
187	1478	sp|Q99P30|NUDT7_MOUSE	N/A	N/A	12	TRUE	-3.15683	0.01313	5.41693e+06	8.22415e+06	5.14895e+06	8.47633e+06	1.11572e+06	1.87077e+06	-2.80721e+06	0.658662	-0.181337	DOWN
180	647	sp|P14206|RSSA_MOUSE	N/A	N/A	28	TRUE	-3.15468	0.01255	5.10434e+06	6.49957e+06	5.22872e+06	6.43293e+06	913981	581599	-1.39522e+06	0.785336	-0.104944	DOWN
182	2094	sp|Q8K2C7|OS9_MOUSE	N/A	N/A	20	TRUE	-3.15385	0.01288	75813.8	112971	80857.5	116625	24578.1	15124.1	-37157.1	0.671091	-0.173218	DOWN
168	2168	sp|Q9CR67|TMM33_MOUSE	N/A	N/A	23	TRUE	-3.1478	0.01132	114107	175788	106839	171801	38317.9	28905.1	-61680.9	0.649117	-0.187677	DOWN
206	1096	sp|P99027|RLA2_MOUSE	N/A	N/A	4	TRUE	-3.13186	0.0162	410036	577837	426808	587473	56038.6	118675	-167801	0.709605	-0.148983	DOWN
161	2529	sp|O08966|S22A1_MOUSE	N/A	N/A	4	TRUE	-3.13138	0.01078	327516	413136	317271	420709	45021.5	49586.1	-85620.2	0.792755	-0.100861	DOWN
162	976	sp|Q5YD48|A1CF_MOUSE	N/A	N/A	4	TRUE	-3.13087	0.01089	563330	733073	572465	744302	87569	99838.2	-169742	0.768451	-0.114384	DOWN
205	2450	sp|Q99JY8|PLPP3_MOUSE	N/A	N/A	62	TRUE	-3.12524	0.01619	6383.93	15668.4	5466.76	13926.8	3141.77	6563.82	-9284.51	0.407439	-0.389937	DOWN
186	751	sp|Q8C0C7|SYFA_MOUSE	N/A	N/A	23	TRUE	-3.10964	0.0131	312114	426445	314465	409408	49662.7	75129.3	-114332	0.731896	-0.135551	DOWN
167	341	sp|Q91W43|GCSP_MOUSE	N/A	N/A	6	TRUE	-3.10728	0.01124	824220	1.07996e+06	874974	1.06706e+06	149369	135395	-255739	0.763196	-0.117364	DOWN
244	1616	sp|Q8BH35|CO8B_MOUSE	N/A	N/A	12	TRUE	-3.08317	0.02195	191538	434419	183764	523940	56264.6	184577	-242881	0.440906	-0.355654	DOWN
230	1514	sp|Q64378|FKBP5_MOUSE	N/A	N/A	61	TRUE	-3.08295	0.01928	20101.5	64871.6	17338.8	71287.1	13182.4	33038.2	-44770.1	0.309866	-0.508826	DOWN
191	2267	sp|Q8VHL1|SETD7_MOUSE	N/A	N/A	12	TRUE	-3.081	0.01338	19295.7	68306	8117.55	61055.9	22029.2	32139.7	-49010.3	0.282489	-0.548999	DOWN
189	95	sp|Q9JKR6|HYOU1_MOUSE	N/A	N/A	21	TRUE	-3.07224	0.01333	2.46571e+06	3.42317e+06	2.46781e+06	3.39577e+06	439857	623911	-957453	0.720302	-0.142485	DOWN
174	1922	sp|Q9D832|DNJB4_MOUSE	N/A	N/A	23	TRUE	-3.07163	0.012	30952.3	76688.8	26973.8	71328.5	24207.7	27281.1	-45736.6	0.403608	-0.39404	DOWN
176	1008	sp|Q91WU5|AS3MT_MOUSE	N/A	N/A	43	TRUE	-3.06712	0.01215	878216	1.11341e+06	840092	1.11768e+06	123380	141633	-235199	0.788759	-0.103056	DOWN
253	2443	sp|Q9JIZ0|CMLO1_MOUSE	N/A	N/A	6	TRUE	-3.06085	0.02275	110825	232238	102609	245183	27822.1	93093.7	-121413	0.477204	-0.321296	DOWN
184	188	sp|P05202|AATM_MOUSE	N/A	N/A	4	TRUE	-3.05543	0.01296	9.50632e+06	1.14441e+07	9.74485e+06	1.1706e+07	954635	1.22558e+06	-1.9378e+06	0.830673	-0.0805699	DOWN
274	1424	sp|Q05186|RCN1_MOUSE	N/A	N/A	26	TRUE	-3.04531	0.02604	13230.7	44578.2	14273	41464.7	4802.71	24752.7	-31347.6	0.296797	-0.527541	DOWN
241	2933	sp|B5X0G2|MUP17_MOUSE	N/A	N/A	26	TRUE	-3.02577	0.02174	44821.4	121879	54066.8	143010	21532.6	58547.7	-77058	0.367752	-0.434445	DOWN
195	87	sp|P27773|PDIA3_MOUSE	N/A	N/A	28	TRUE	-3.01381	0.01382	1.07702e+07	1.30578e+07	1.08839e+07	1.27227e+07	1.14975e+06	1.46109e+06	-2.28755e+06	0.824813	-0.0836447	DOWN
272	1343	sp|P43276|H15_MOUSE	N/A	N/A	2	TRUE	-2.99812	0.02551	11954.2	67505	6464.42	69006.9	11808	43822.5	-55550.9	0.177086	-0.751816	DOWN
221	637	sp|Q8K0E8|FIBB_MOUSE	N/A	N/A	4	TRUE	-2.99324	0.01822	1.89589e+06	2.54556e+06	1.8835e+06	2.53907e+06	249893	469261	-649669	0.744783	-0.12797	DOWN
240	2968	sp|Q6GV12|KDSR_MOUSE	N/A	N/A	12	TRUE	-2.98038	0.02171	17598.6	57250.2	18920.7	66981.1	12472.7	30107.3	-39651.6	0.307398	-0.512299	DOWN
197	1433	sp|Q62523|ZYX_MOUSE	N/A	N/A	4	TRUE	-2.97214	0.014	6999.51	16811.8	6793.17	15900.5	5791.91	5643.61	-9812.32	0.416344	-0.380547	DOWN
273	2034	sp|P06683|CO9_MOUSE	N/A	N/A	24	TRUE	-2.9707	0.0258	179931	297181	179295	293516	26887.1	92865.2	-117251	0.605457	-0.217917	DOWN
202	701	sp|Q05816|FABP5_MOUSE	N/A	N/A	26	TRUE	-2.96783	0.01491	1.08902e+06	1.82318e+06	968323	1.94664e+06	475971	374983	-734163	0.597319	-0.223794	DOWN
252	2162	sp|Q7TQ95|LNP_MOUSE	N/A	N/A	21	TRUE	-2.96491	0.02266	9121.31	27272.6	9855.9	23765.8	5544.93	13933	-18151.3	0.334449	-0.47567	DOWN
204	520	sp|Q8CG48|SMC2_MOUSE	N/A	N/A	6	TRUE	-2.95238	0.01563	45782.7	76726.4	50763.4	76800.6	20516.2	15433.3	-30943.7	0.596701	-0.224243	DOWN
218	70	sp|Q78PY7|SND1_MOUSE	N/A	N/A	6	TRUE	-2.92945	0.01793	2.51018e+06	3.3053e+06	2.59869e+06	3.38508e+06	561838	355467	-795116	0.759442	-0.119505	DOWN
208	20	sp|P11499|HS90B_MOUSE	N/A	N/A	41	TRUE	-2.92029	0.01659	5.60255e+06	7.07404e+06	5.39961e+06	7.31615e+06	990914	735865	-1.47149e+06	0.791987	-0.101282	DOWN
225	1416	sp|P10630|IF4A2_MOUSE	N/A	N/A	25	TRUE	-2.91808	0.01875	239039	312346	234513	311044	31898.2	52622.6	-73307.5	0.7653	-0.116168	DOWN
226	2222	sp|Q62087|PON3_MOUSE	N/A	N/A	23	TRUE	-2.90783	0.01884	194134	264404	192597	259860	31085.1	50374.9	-70269.9	0.734233	-0.134166	DOWN
224	2580	sp|P20801|TNNC2_MOUSE	N/A	N/A	23	TRUE	-2.90403	0.01872	123741	341999	108247	415144	98081.2	155793	-218258	0.361817	-0.441511	DOWN
210	1019	sp|Q6ZWN5|RS9_MOUSE	N/A	N/A	4	TRUE	-2.90369	0.01715	1.78771e+06	2.29758e+06	1.81123e+06	2.24575e+06	346810	254399	-509865	0.778086	-0.108973	DOWN
245	33	sp|P08113|ENPL_MOUSE	N/A	N/A	21	TRUE	-2.89968	0.02201	9.70675e+06	1.36098e+07	9.90232e+06	1.43773e+07	1.45551e+06	2.95845e+06	-3.90309e+06	0.713216	-0.146779	DOWN
265	2587	sp|Q9DB34|CHM2A_MOUSE	N/A	N/A	6	TRUE	-2.86612	0.02484	46547.8	94582.4	35227	90558.8	37666.6	16324.9	-48034.6	0.49214	-0.307912	DOWN
231	711	sp|Q9QZW0-2|AT11C_MOUSE	N/A	N/A	51	TRUE	-2.85708	0.01946	441896	607169	475075	615901	117784	78767.6	-165273	0.727798	-0.137989	DOWN
220	2926	sp|Q9CY66-3|GAR1_MOUSE	N/A	N/A	31	TRUE	-2.82488	0.0181	41208.2	56111.9	43242.2	55049.1	9471.21	8792.26	-14903.6	0.734394	-0.134071	DOWN
308	345	sp|Q91VA0|ACSM1_MOUSE	N/A	N/A	4	TRUE	-2.817	0.03382	6.14529e+06	7.74162e+06	6.09864e+06	7.94484e+06	289273	1.35759e+06	-1.59633e+06	0.793799	-0.100289	DOWN
235	509	sp|P16015|CAH3_MOUSE	N/A	N/A	2	TRUE	-2.81572	0.02092	3.99254e+07	5.42675e+07	4.28758e+07	5.53951e+07	1.04059e+07	6.8837e+06	-1.43421e+07	0.735715	-0.13329	DOWN
239	77	sp|P38647|GRP75_MOUSE	N/A	N/A	37	TRUE	-2.80941	0.02154	6.42892e+06	7.40206e+06	6.47258e+06	7.32382e+06	714850	457036	-973136	0.868532	-0.0612144	DOWN
269	3085	sp|Q62392|PHLA1_MOUSE	N/A	N/A	29	TRUE	-2.79229	0.02499	76282.8	100035	75393.9	94999.6	9591.23	18498	-23752.7	0.762557	-0.117728	DOWN
279	2007	sp|P48193|41_MOUSE	N/A	N/A	4	TRUE	-2.7917	0.02781	253190	363000	271878	359515	88617	37819	-109810	0.697492	-0.156461	DOWN
277	2701	sp|P22599|A1AT2_MOUSE	N/A	N/A	6	TRUE	-2.77404	0.02682	201117	295158	208085	322296	35918.5	74868.1	-94040.7	0.681389	-0.166605	DOWN
298	2684	sp|P01837|IGKC_MOUSE	N/A	N/A	24	TRUE	-2.76888	0.03177	125652	238275	114749	234707	31907.2	94384.1	-112623	0.527341	-0.277908	DOWN
258	1252	sp|Q62419|SH3G1_MOUSE	N/A	N/A	4	TRUE	-2.76218	0.02331	2.24933e+06	4.05826e+06	2.65054e+06	3.78899e+06	1.35429e+06	859774	-1.80893e+06	0.55426	-0.256287	DOWN
234	690	sp|Q8JZQ2|AFG32_MOUSE	N/A	N/A	26	TRUE	-2.76205	0.02078	336318	457570	333096	435749	83360.1	67925.8	-121252	0.73501	-0.133707	DOWN
238	2036	sp|Q8VCI0|PLBL1_MOUSE	N/A	N/A	23	TRUE	-2.75078	0.02141	173546	280688	151175	269378	74867.7	59138.7	-107142	0.618286	-0.20881	DOWN
249	130	sp|P07901|HS90A_MOUSE	N/A	N/A	6	TRUE	-2.74491	0.02225	3.27991e+06	3.88626e+06	3.182e+06	3.96564e+06	320815	435726	-606348	0.843976	-0.0736697	DOWN
314	1469	sp|O54991|CNTP1_MOUSE	N/A	N/A	25	TRUE	-2.74379	0.0345	6157.13	18132	6629.88	16825.9	2987.9	10264.4	-11974.9	0.339572	-0.469068	DOWN
254	501	sp|Q9EQF5|DPYS_MOUSE	N/A	N/A	24	TRUE	-2.72388	0.02293	1.60445e+06	2.10491e+06	1.52811e+06	2.09062e+06	268646	361067	-500457	0.762242	-0.117907	DOWN
248	3072	sp|Q3V384|AFG1L_MOUSE	N/A	N/A	2	TRUE	-2.71999	0.02209	6262.02	15433.7	3451.49	15714.3	5317.16	6320.43	-9171.66	0.405737	-0.391755	DOWN
336	2507	sp|P05977|MYL1_MOUSE	N/A	N/A	30	TRUE	-2.71075	0.03872	51590.6	275897	33642.2	359861	41649.8	198362	-224306	0.186992	-0.728176	DOWN
288	2466	sp|O35453|HEPS_MOUSE	N/A	N/A	24	TRUE	-2.6812	0.02996	167820	193553	171097	196069	10580.7	20993.1	-25732.6	0.867051	-0.0619551	DOWN
266	964	sp|Q9DBD0|ICA_MOUSE	N/A	N/A	24	TRUE	-2.6685	0.02491	465075	658277	463584	677004	141134	107391	-193203	0.706503	-0.150886	DOWN
327	2318	sp|Q8BHG2|CA123_MOUSE	N/A	N/A	6	TRUE	-2.64948	0.03729	285693	392697	295002	399888	93707.3	31709.5	-107004	0.727515	-0.138158	DOWN
287	3147	sp|P01631|KV2A7_MOUSE	N/A	N/A	24	TRUE	-2.64527	0.02987	58038.9	125533	57789.7	116503	30641	54472	-67493.7	0.462341	-0.335037	DOWN
271	1352	sp|Q8BM55|TM214_MOUSE	N/A	N/A	57	TRUE	-2.64498	0.02506	310613	418631	333436	429315	64596.5	76380.7	-108017	0.741975	-0.129611	DOWN
268	218	sp|O54774|AP3D1_MOUSE	N/A	N/A	26	TRUE	-2.64064	0.02498	47848.3	67243.2	50416.9	69222.1	11944.1	13454.1	-19395	0.71157	-0.147782	DOWN
263	1769	sp|Q60766|IRGM1_MOUSE	N/A	N/A	21	TRUE	-2.63956	0.02475	268889	374530	261777	390918	68953.3	69686.4	-105642	0.717936	-0.143914	DOWN
313	2867	sp|Q9WVT6|CAH14_MOUSE	N/A	N/A	24	TRUE	-2.63873	0.03438	66681.6	100645	72766	102919	28947.4	12491.6	-33963.4	0.662542	-0.178786	DOWN
290	2802	sp|Q3U7U3|FBX7_MOUSE	N/A	N/A	24	TRUE	-2.63634	0.03073	14207	34659.5	12472.2	33180.6	9116.66	16673.4	-20452.6	0.409901	-0.387321	DOWN
285	1678	sp|Q3TIV5|ZC3HF_MOUSE	N/A	N/A	6	TRUE	-2.614	0.02934	122142	169363	109607	165008	37227	23919	-47220.7	0.721186	-0.141953	DOWN
330	3178	sp|Q91WU2|S22A7_MOUSE	N/A	N/A	17	TRUE	-2.60266	0.03757	7054.73	18246.6	7702.31	15877.9	3868.7	9797	-11191.8	0.386634	-0.4127	DOWN
297	202	sp|Q8BH59|CMC1_MOUSE	N/A	N/A	6	TRUE	-2.60137	0.03175	320706	413278	317751	398293	43169.8	75726.5	-92572	0.776006	-0.110135	DOWN
280	1069	sp|Q9QZ85|IIGP1_MOUSE	N/A	N/A	4	TRUE	-2.59495	0.02797	1.45622e+06	2.10899e+06	1.34478e+06	2.08951e+06	377614	486908	-652767	0.690483	-0.160847	DOWN
323	2229	sp|P62900|RL31_MOUSE	N/A	N/A	4	TRUE	-2.59066	0.03698	630604	770223	643611	741986	51871.5	121393	-139619	0.818729	-0.08686	DOWN
311	2845	sp|Q9JMD0|ZN207_MOUSE	N/A	N/A	21	TRUE	-2.5882	0.03431	39147	82740.5	41793.5	88123.5	18664	36794.2	-43593.5	0.47313	-0.32502	DOWN
289	81	sp|P28665|MUG1_MOUSE	N/A	N/A	26	TRUE	-2.57735	0.0301	6.11692e+06	7.96217e+06	6.49348e+06	7.96171e+06	997565	1.44235e+06	-1.84526e+06	0.768247	-0.114499	DOWN
282	1822	sp|Q61247|A2AP_MOUSE	N/A	N/A	15	TRUE	-2.57027	0.02821	237191	461514	192159	516218	160466	141257	-224323	0.513941	-0.289087	DOWN
292	916	sp|P56657|CP240_MOUSE	N/A	N/A	4	TRUE	-2.54578	0.03109	1.18648e+06	1.69659e+06	1.09058e+06	1.78678e+06	288352	397182	-510110	0.699333	-0.155316	DOWN
389	1936	sp|Q7TSI3|PP6R1_MOUSE	N/A	N/A	61	TRUE	-2.53782	0.04923	6066.9	29812.8	5753.17	22159.1	4002.97	22567.2	-23745.9	0.2035	-0.691436	DOWN
373	2894	sp|Q8R3P6|INT14_MOUSE	N/A	N/A	61	TRUE	-2.53616	0.04559	9837.58	31261.1	7060.04	28877.7	5671.76	19898.9	-21423.5	0.314691	-0.502116	DOWN
286	1717	sp|Q8BWW4|LARP4_MOUSE	N/A	N/A	23	TRUE	-2.53337	0.02986	79306.4	132345	81673.7	127219	34654.4	37801.1	-53038.1	0.599242	-0.222398	DOWN
333	468	sp|Q9D8N0|EF1G_MOUSE	N/A	N/A	4	TRUE	-2.50867	0.03819	2.42301e+06	3.21605e+06	2.60927e+06	3.30565e+06	686606	358002	-793041	0.753411	-0.122968	DOWN
303	1621	sp|P14115|RL27A_MOUSE	N/A	N/A	29	TRUE	-2.50576	0.03225	2.15815e+06	2.71658e+06	2.10901e+06	2.64974e+06	427590	339362	-558434	0.794435	-0.0999417	DOWN
296	2101	sp|Q9ERF3|WDR61_MOUSE	N/A	N/A	16	TRUE	-2.49515	0.03172	678624	870192	701350	911120	131478	134467	-191568	0.779855	-0.107986	DOWN
307	385	sp|Q922B2|SYDC_MOUSE	N/A	N/A	4	TRUE	-2.48374	0.03367	615146	701135	631108	702265	52020.9	66974.1	-85989.9	0.877356	-0.056824	DOWN
335	3144	sp|Q8BI08|MAL2_MOUSE	N/A	N/A	61	TRUE	-2.47325	0.0387	297062	468937	335789	461224	147807	84434.9	-171876	0.633478	-0.198268	DOWN
317	3058	sp|Q9JJJ3|AQP9_MOUSE	N/A	N/A	4	TRUE	-2.46588	0.03476	202884	318924	233644	296910	91249.2	70430.3	-116040	0.636153	-0.196439	DOWN
341	424	sp|P02088|HBB1_MOUSE	N/A	N/A	45	TRUE	-2.46411	0.03971	2.07561e+07	4.83122e+07	2.15905e+07	5.48158e+07	1.33154e+07	2.39385e+07	-2.75561e+07	0.429625	-0.366911	DOWN
349	2343	sp|P70295|AUP1_MOUSE	N/A	N/A	24	TRUE	-2.45559	0.04077	73578.7	109719	86901.4	105627	31721.6	17128.4	-36140.3	0.67061	-0.17353	DOWN
319	179	sp|P14211|CALR_MOUSE	N/A	N/A	24	TRUE	-2.45407	0.03648	5.29666e+06	6.70248e+06	5.48641e+06	6.66992e+06	1.1449e+06	811281	-1.40582e+06	0.790253	-0.102234	DOWN
318	90	sp|Q6P5E4|UGGG1_MOUSE	N/A	N/A	25	TRUE	-2.44765	0.0356	766191	923977	730999	893022	97873.6	123914	-157786	0.829231	-0.0813242	DOWN
316	3108	sp|Q8CIF6|SIDT2_MOUSE	N/A	N/A	4	TRUE	-2.4462	0.03472	18401.8	24845.7	19178.7	24374.7	4320.28	4792.83	-6443.94	0.740642	-0.130392	DOWN
365	974	sp|Q60714|S27A1_MOUSE	N/A	N/A	28	TRUE	-2.43741	0.04376	95419.9	432359	39901.1	547724	148428	304343	-336939	0.220696	-0.656206	DOWN
334	550	sp|O70194|EIF3D_MOUSE	N/A	N/A	4	TRUE	-2.40954	0.03819	167980	269548	147945	260454	81729	63099	-101569	0.623189	-0.20538	DOWN
387	932	sp|Q9D6M3|GHC1_MOUSE	N/A	N/A	23	TRUE	-2.4069	0.04875	321568	455966	362401	468871	126403	52249.9	-134398	0.705245	-0.15166	DOWN
326	2097	sp|P26262|KLKB1_MOUSE	N/A	N/A	20	TRUE	-2.40567	0.03714	55179.1	87684.5	59510.6	86993.9	22325.4	24434	-32505.4	0.629292	-0.201148	DOWN
325	170	sp|Q3UPL0|SC31A_MOUSE	N/A	N/A	27	TRUE	-2.40386	0.03711	874037	1.07493e+06	853105	1.09461e+06	147760	141671	-200890	0.813113	-0.0898492	DOWN
360	2393	sp|Q8R3Q6|CCD58_MOUSE	N/A	N/A	57	TRUE	-2.39174	0.04261	380160	515491	397156	525311	118017	72674.6	-135330	0.737473	-0.132254	DOWN
352	2747	sp|P28063|PSB8_MOUSE	N/A	N/A	29	TRUE	-2.39003	0.04124	106982	136307	109241	129348	16808.9	24914.5	-29325	0.784861	-0.105207	DOWN
353	926	sp|P06728|APOA4_MOUSE	N/A	N/A	49	TRUE	-2.37053	0.04163	2.31434e+06	2.77896e+06	2.32192e+06	2.62888e+06	280353	389735	-464619	0.832809	-0.0794548	DOWN
355	1047	sp|Q9DBW0|CP4V2_MOUSE	N/A	N/A	4	TRUE	-2.37039	0.04179	1.23736e+06	1.65039e+06	1.19466e+06	1.59029e+06	247551	347679	-413022	0.749742	-0.125088	DOWN
359	1428	sp|O88533|DDC_MOUSE	N/A	N/A	51	TRUE	-2.35582	0.04253	473620	714016	471571	739821	146813	202296	-240397	0.663318	-0.178278	DOWN
367	60	sp|O55143|AT2A2_MOUSE	N/A	N/A	24	TRUE	-2.34938	0.04431	545888	777042	531495	766571	200783	133301	-231154	0.702521	-0.153341	DOWN
357	2266	sp|O88876|DHRS3_MOUSE	N/A	N/A	4	TRUE	-2.33426	0.04223	30753	68609.2	29004.4	60268	26016.4	30020.3	-37856.2	0.448235	-0.348495	DOWN
362	502	sp|Q99L45|IF2B_MOUSE	N/A	N/A	10	TRUE	-2.32618	0.04295	647351	927584	701711	892642	191172	224790	-280233	0.697889	-0.156213	DOWN
372	1401	sp|Q9DBH5|LMAN2_MOUSE	N/A	N/A	6	TRUE	-2.32453	0.04548	298882	364543	303258	348305	56912.6	39350.1	-65661.7	0.81988	-0.0862499	DOWN
391	747	sp|P28843|DPP4_MOUSE	N/A	N/A	21	TRUE	-2.32103	0.0498	1.00644e+06	1.38257e+06	1.03933e+06	1.4409e+06	190991	347987	-376137	0.727945	-0.137902	DOWN
378	1204	sp|P51410|RL9_MOUSE	N/A	N/A	6	TRUE	-2.28838	0.04674	1.49154e+06	1.99674e+06	1.65257e+06	2.03882e+06	428221	330224	-505193	0.746991	-0.126685	DOWN
375	978	sp|Q9JLB0-2|MPP6_MOUSE	N/A	N/A	33	TRUE	-2.28162	0.04575	156558	195673	162832	183272	30581.3	28778.3	-39115.1	0.8001	-0.0968558	DOWN
392	1740	sp|Q91X97|NCALD_MOUSE	N/A	N/A	61	TRUE	-2.23555	0.04986	19268.2	45858	12930.4	46834.8	19122.2	21981	-26589.8	0.42017	-0.376575	DOWN
388	1606	sp|Q99KB8|GLO2_MOUSE	N/A	N/A	43	TRUE	2.26602	0.04914	2.18541e+06	968176	2.45996e+06	705776	1.06055e+06	778795	1.21724e+06	2.25725	0.353579	UP
385	562	sp|Q8BH00|AL8A1_MOUSE	N/A	N/A	7	TRUE	2.27433	0.04769	7.89761e+06	6.67275e+06	7.92176e+06	6.71216e+06	812267	1.03946e+06	1.22486e+06	1.18356	0.0731906	UP
390	422	sp|Q8QZT1|THIL_MOUSE	N/A	N/A	22	TRUE	2.2748	0.04966	2.50719e+06	2.17096e+06	2.47291e+06	2.09675e+06	299846	202915	336233	1.15488	0.062536	UP
383	774	sp|O89053|COR1A_MOUSE	N/A	N/A	9	TRUE	2.28338	0.04757	68306.2	44834.3	68887.2	49219.5	20196.3	15037	23471.9	1.52352	0.18285	UP
376	1904	sp|Q9DD20|MET7B_MOUSE	N/A	N/A	30	TRUE	2.28677	0.04584	1.32268e+06	850531	1.37047e+06	845688	329258	383880	472145	1.55512	0.191764	UP
380	507	sp|Q9JLJ2|AL9A1_MOUSE	N/A	N/A	45	TRUE	2.29768	0.04698	7.57455e+06	6.44039e+06	7.70495e+06	6.20258e+06	704456	982677	1.13416e+06	1.1761	0.0704447	UP
370	1808	sp|Q8C0D5|EFL1_MOUSE	N/A	N/A	3	TRUE	2.29921	0.04506	89617.3	58875.4	87175.4	64575.7	25087.7	21053.4	30741.8	1.52215	0.182458	UP
369	2555	sp|Q9D8B4|NDUAB_MOUSE	N/A	N/A	10	TRUE	2.29927	0.04444	340036	159254	371608	141743	131210	140984	180783	2.13518	0.329435	UP
366	1905	sp|Q91WS0|CISD1_MOUSE	N/A	N/A	49	TRUE	2.30161	0.04423	2.71703e+06	2.20067e+06	2.7811e+06	2.17966e+06	376202	400579	516361	1.23464	0.0915397	UP
364	2227	sp|Q8C5Q4|GRSF1_MOUSE	N/A	N/A	44	TRUE	2.30866	0.04368	55076.4	32890.2	53651.3	32829.1	17099.5	16177.7	22186.2	1.67455	0.223899	UP
384	411	sp|Q8BWF0|SSDH_MOUSE	N/A	N/A	15	TRUE	2.31368	0.04769	1.57699e+06	1.31757e+06	1.54735e+06	1.25923e+06	147175	231889	259424	1.1969	0.0780564	UP
363	706	sp|Q8VCB3|GYS2_MOUSE	N/A	N/A	38	TRUE	2.3156	0.04368	1.14079e+06	892192	1.18157e+06	914133	199853	170918	248598	1.27864	0.106747	UP
382	3040	sp|O08738|CASP6_MOUSE	N/A	N/A	9	TRUE	2.32324	0.04742	53700.2	22986.2	46743.8	23492.4	27540.4	17034.7	30714	2.33619	0.368508	UP
377	1083	sp|Q99PG0|AAAD_MOUSE	N/A	N/A	10	TRUE	2.32541	0.0465	4.55579e+06	3.54637e+06	4.86472e+06	3.36985e+06	893039	577100	1.00942e+06	1.28463	0.108779	UP
381	3038	sp|P28653|PGS1_MOUSE	N/A	N/A	20	TRUE	2.33477	0.04698	75217.6	35626.3	60556.7	38869.9	35552.4	21478.4	39591.2	2.11129	0.324548	UP
354	970	sp|Q8BFZ9|ERLN2_MOUSE	N/A	N/A	10	TRUE	2.34235	0.04179	185198	104353	182232	93647.8	54764.1	64408.5	80845.3	1.77473	0.249132	UP
351	1659	sp|P97328|KHK_MOUSE	N/A	N/A	45	TRUE	2.34358	0.04124	1.13882e+06	879120	1.19002e+06	840000	199427	184131	259696	1.2954	0.112405	UP
348	1770	sp|Q9D1K2|VATF_MOUSE	N/A	N/A	50	TRUE	2.35457	0.04044	86875	41763.4	85163.1	30947.6	32009.5	34319.6	45111.7	2.08017	0.318099	UP
347	1596	sp|Q91VA6|PDIP2_MOUSE	N/A	N/A	9	TRUE	2.36117	0.04026	244648	177538	235031	182440	52298.5	45955.1	67110.3	1.378	0.139251	UP
374	1123	sp|Q8CC86|PNCB_MOUSE	N/A	N/A	3	TRUE	2.36369	0.0457	1.37804e+06	1.05451e+06	1.36255e+06	1.11515e+06	167593	290381	323530	1.3068	0.116211	UP
379	1527	sp|P52430|PON1_MOUSE	N/A	N/A	30	TRUE	2.37031	0.04682	3.71453e+06	3.07192e+06	3.84785e+06	3.03351e+06	586849	310819	642611	1.20919	0.0824941	UP
361	139	sp|Q11011|PSA_MOUSE	N/A	N/A	20	TRUE	2.37221	0.04287	325470	263640	323106	278177	35051.7	53362.3	61830.5	1.23453	0.0915003	UP
344	2881	sp|Q9QYC7|VKGC_MOUSE	N/A	N/A	22	TRUE	2.37529	0.04007	143806	95767	154984	103691	30919.9	38705.4	48038.8	1.50162	0.17656	UP
342	2723	sp|P07146|TRY2_MOUSE	N/A	N/A	22	TRUE	2.38081	0.03978	314193	122360	285737	72856.3	154668	122603	191833	2.56778	0.409558	UP
340	229	sp|P63101|1433Z_MOUSE	N/A	N/A	59	TRUE	2.381	0.03958	659711	454493	642394	463659	164228	132669	205217	1.45153	0.161826	UP
346	491	sp|Q9D8W5|PSD12_MOUSE	N/A	N/A	9	TRUE	2.39193	0.04018	426618	335129	417539	328574	76035.4	54741	91489	1.273	0.104827	UP
324	2142	sp|Q91YM4|FAKD4_MOUSE	N/A	N/A	58	TRUE	2.40491	0.037	41279.8	22673.6	41278	21715.9	13427.4	13373.3	18606.1	1.82061	0.260216	UP
321	2027	sp|P49935|CATH_MOUSE	N/A	N/A	8	TRUE	2.41032	0.03693	545020	334812	544214	303444	158916	142762	210208	1.62784	0.211611	UP
343	739	sp|Q64442|DHSO_MOUSE	N/A	N/A	27	TRUE	2.41874	0.03994	8.22131e+06	4.60885e+06	7.29281e+06	5.1693e+06	3.06767e+06	1.99328e+06	3.61246e+06	1.78381	0.251349	UP
358	98	sp|P17182|ENOA_MOUSE	N/A	N/A	7	TRUE	2.41878	0.04229	1.84466e+06	1.24361e+06	2.01564e+06	1.32493e+06	299683	529791	601047	1.48331	0.171231	UP
350	2528	sp|Q9DCP2|S38A3_MOUSE	N/A	N/A	22	TRUE	2.42169	0.04099	1.53221e+06	1.19258e+06	1.62414e+06	1.24807e+06	294202	177361	339630	1.28478	0.10883	UP
371	204	sp|Q8CI94|PYGB_MOUSE	N/A	N/A	44	TRUE	2.4344	0.04519	660509	509377	689330	529583	138405	62999.6	151132	1.2967	0.11284	UP
329	946	sp|P09528|FRIH_MOUSE	N/A	N/A	14	TRUE	2.43663	0.03751	647927	482595	619177	466593	135487	96267.7	165332	1.34259	0.127943	UP
338	31	sp|Q8R0Y6|AL1L1_MOUSE	N/A	N/A	3	TRUE	2.45071	0.03901	4.1139e+07	3.36045e+07	4.27209e+07	3.35528e+07	6.43444e+06	3.91285e+06	7.53451e+06	1.22421	0.0878564	UP
339	1946	sp|O88456|CPNS1_MOUSE	N/A	N/A	53	TRUE	2.45429	0.0392	309016	186962	310988	191520	104754	62172.9	122054	1.65282	0.218227	UP
345	2772	sp|P09813|APOA2_MOUSE	N/A	N/A	7	TRUE	2.46485	0.04008	134686	45171.8	131335	32485.3	78165.3	42466.8	89514.2	2.98164	0.474455	UP
331	1098	sp|P29391|FRIL1_MOUSE	N/A	N/A	51	TRUE	2.47645	0.03758	3.61028e+06	2.60381e+06	3.66153e+06	2.67244e+06	852386	514293	1.00648e+06	1.38654	0.141932	UP
337	1390	sp|Q8BIQ5|CSTF2_MOUSE	N/A	N/A	10	TRUE	2.47732	0.03879	48419.8	21954.1	50621.5	11453.1	12789.9	22829.9	26465.7	2.20551	0.343508	UP
322	2326	sp|Q9CQT1|MTNA_MOUSE	N/A	N/A	10	TRUE	2.48984	0.03695	110746	63121.7	117564	67301.9	40213.4	24042.9	47624.6	1.75449	0.244151	UP
386	2526	sp|P04117|FABP4_MOUSE	N/A	N/A	55	TRUE	2.49314	0.04863	766566	348425	644399	321789	396010	109310	418141	2.20009	0.34244	UP
299	297	sp|P17563|SBP1_MOUSE	N/A	N/A	34	TRUE	2.49792	0.03192	849554	621460	805837	654969	147604	168054	228094	1.36703	0.135778	UP
304	2324	sp|Q9QXA5|LSM4_MOUSE	N/A	N/A	10	TRUE	2.5	0.03238	178613	82558.5	157863	101856	73122.2	59250.6	96054.8	2.16348	0.335152	UP
368	998	sp|Q80W22|THNS2_MOUSE	N/A	N/A	9	TRUE	2.50821	0.04436	617101	425894	566880	447778	175755	63073	191207	1.44895	0.161054	UP
305	2218	sp|Q63829|COMD3_MOUSE	N/A	N/A	7	TRUE	2.5131	0.03298	63086.1	34796.3	61912.8	35466	22416	16057.1	28289.7	1.81301	0.2584	UP
315	603	sp|P70699|LYAG_MOUSE	N/A	N/A	43	TRUE	2.52452	0.03454	140017	99200.6	141350	93944.1	20745.4	33734.5	40816	1.41145	0.149665	UP
332	1279	sp|Q91WG0|EST2C_MOUSE	N/A	N/A	20	TRUE	2.52685	0.03786	1.68666e+06	1.19687e+06	1.71354e+06	1.13791e+06	424624	212418	489786	1.40922	0.148979	UP
309	13	sp|Q80X90|FLNB_MOUSE	N/A	N/A	14	TRUE	2.53704	0.03385	1.55014e+06	1.21932e+06	1.52569e+06	1.30106e+06	272012	167422	330823	1.27132	0.104254	UP
284	2277	sp|P42925|PXMP2_MOUSE	N/A	N/A	22	TRUE	2.55007	0.02926	654819	510475	669192	513918	104611	90997	144343	1.28276	0.108146	UP
300	68	sp|Q6P4T2|U520_MOUSE	N/A	N/A	7	TRUE	2.57069	0.03205	65402.4	35659.4	58383.6	29499.8	14881.4	24119.3	29742.9	1.83408	0.263419	UP
356	2245	sp|Q9JHS3|LTOR2_MOUSE	N/A	N/A	53	TRUE	2.57534	0.04193	68941.3	41188.3	69689.9	50409.7	8057.97	25136.8	27753	1.67381	0.223706	UP
328	860	sp|Q8VC28|AK1CD_MOUSE	N/A	N/A	9	TRUE	2.59587	0.03746	1.66939e+06	1.41952e+06	1.65334e+06	1.43393e+06	218383	88891.7	249871	1.17603	0.0704167	UP
278	252	sp|Q9CWJ9|PUR9_MOUSE	N/A	N/A	18	TRUE	2.60203	0.02683	1.32264e+06	1.17427e+06	1.31928e+06	1.14713e+06	91191.7	105791	148367	1.12635	0.0516727	UP
295	1914	sp|Q8BP48|MAP11_MOUSE	N/A	N/A	7	TRUE	2.60698	0.03128	131650	61885.7	130918	49308.8	32771.1	56769.7	69764	2.1273	0.32783	UP
281	1291	sp|P40936|INMT_MOUSE	N/A	N/A	53	TRUE	2.62454	0.02807	1.22039e+07	6.67907e+06	1.36035e+07	7.36425e+06	4.26158e+06	2.90296e+06	5.52488e+06	1.82719	0.261785	UP
306	989	sp|Q07076|ANXA7_MOUSE	N/A	N/A	53	TRUE	2.64592	0.03326	786044	654186	824491	645555	111176	50406.3	131859	1.20156	0.0797461	UP
310	3120	sp|Q9D2R8|RT33_MOUSE	N/A	N/A	44	TRUE	2.65643	0.034	89537.9	45042.3	92194.6	28695.9	15826.2	37854.2	44495.6	1.98786	0.298387	UP
291	154	sp|P28271|ACOC_MOUSE	N/A	N/A	8	TRUE	2.66793	0.03093	6.45847e+06	5.80939e+06	6.63918e+06	5.85028e+06	534662	263197	649077	1.11173	0.0459989	UP
262	1153	sp|Q9D9V3|ECHD1_MOUSE	N/A	N/A	14	TRUE	2.6706	0.02457	1.00686e+06	783016	1.01969e+06	751545	126547	161680	223849	1.28588	0.109201	UP
260	2136	sp|Q9DC70|NDUS7_MOUSE	N/A	N/A	8	TRUE	2.67209	0.02397	332347	212928	343350	211180	83813.4	70421.3	119419	1.56084	0.193359	UP
320	461	sp|Q8BMF4|ODP2_MOUSE	N/A	N/A	8	TRUE	2.67326	0.03657	402710	136479	336848	144135	231939	75587.3	266230	2.95071	0.469926	UP
256	664	sp|Q9D2R0|AACS_MOUSE	N/A	N/A	7	TRUE	2.68451	0.02306	712548	536187	706721	501288	108589	118760	176361	1.32892	0.123498	UP
294	2044	sp|Q3THG9|AASD1_MOUSE	N/A	N/A	9	TRUE	2.6884	0.03114	242758	194950	245003	191099	39610.6	18121.3	47807.4	1.24523	0.0952492	UP
259	22	sp|Q6PB66|LPPRC_MOUSE	N/A	N/A	50	TRUE	2.68923	0.02344	4.04463e+06	3.66081e+06	4.05695e+06	3.7976e+06	221852	270198	383825	1.10485	0.0433022	UP
267	1776	sp|P28650|PURA1_MOUSE	N/A	N/A	6	TRUE	2.69195	0.02497	229658	153177	209943	140359	57231	39594.9	76481.3	1.4993	0.175889	UP
312	1403	sp|Q9DBB8|DHDH_MOUSE	N/A	N/A	22	TRUE	2.69942	0.03435	1.88638e+06	1.56903e+06	1.86154e+06	1.58553e+06	271598	95697.5	317346	1.20226	0.0799971	UP
255	2939	sp|Q9R1Q6|T176B_MOUSE	N/A	N/A	43	TRUE	2.71517	0.02302	10943.7	4059.34	9788.54	2666.25	4937.64	3767.33	6884.35	2.69593	0.430708	UP
242	1687	sp|Q9QZD8|DIC_MOUSE	N/A	N/A	43	TRUE	2.71601	0.02183	1.20046e+06	874652	1.17056e+06	924584	216013	199187	325803	1.37249	0.137511	UP
302	633	sp|Q91X44|GCKR_MOUSE	N/A	N/A	37	TRUE	2.75025	0.03215	1.79955e+06	1.33519e+06	1.89019e+06	1.37163e+06	390393	136536	464363	1.34779	0.129622	UP
283	884	sp|Q9WTP7|KAD3_MOUSE	N/A	N/A	30	TRUE	2.75232	0.02826	2.44885e+06	1.77803e+06	2.59161e+06	1.86127e+06	542083	250142	670822	1.37728	0.139024	UP
233	32	sp|Q5SWU9|ACACA_MOUSE	N/A	N/A	43	TRUE	2.75645	0.02038	2.0266e+06	1.42525e+06	1.96651e+06	1.38474e+06	361685	393381	601349	1.42192	0.152876	UP
247	254	sp|P34914|HYES_MOUSE	N/A	N/A	7	TRUE	2.76113	0.02209	2.02012e+07	1.69858e+07	2.03066e+07	1.71074e+07	1.64535e+06	2.33016e+06	3.21542e+06	1.1893	0.0752915	UP
275	643	sp|Q8VI47|MRP2_MOUSE	N/A	N/A	10	TRUE	2.78712	0.02609	765500	610111	733531	613441	122765	59820.1	155388	1.25469	0.0985358	UP
229	1357	sp|Q9Z0R4|ITSN1_MOUSE	N/A	N/A	31	TRUE	2.7935	0.01901	112491	53911.1	101828	43437.6	36085	36556.1	58580	2.0866	0.31944	UP
276	1017	sp|Q78JT3|3HAO_MOUSE	N/A	N/A	8	TRUE	2.83337	0.02612	8.59477e+06	5.91961e+06	7.77801e+06	5.74293e+06	2.12469e+06	913432	2.67516e+06	1.45191	0.161941	UP
232	868	sp|Q9D051|ODPB_MOUSE	N/A	N/A	53	TRUE	2.84171	0.01991	841996	510951	749797	531111	236979	158958	331045	1.6479	0.216931	UP
213	1324	sp|Q8VBW6|ULA1_MOUSE	N/A	N/A	30	TRUE	2.8491	0.01733	80486.8	41067.3	74395.9	36269.3	23289.9	24620.1	39419.4	1.95987	0.292228	UP
251	1080	sp|Q571F8|GLSL_MOUSE	N/A	N/A	22	TRUE	2.85999	0.0225	1.48761e+06	766603	1.64178e+06	659415	547421	285767	721008	1.94052	0.287919	UP
216	602	sp|Q61207|SAP_MOUSE	N/A	N/A	7	TRUE	2.86746	0.01759	750272	455898	695700	486042	197120	156135	294374	1.6457	0.216351	UP
211	1192	sp|P47199|QOR_MOUSE	N/A	N/A	9	TRUE	2.86968	0.01721	3.56191e+06	2.82645e+06	3.3946e+06	2.6876e+06	482535	401562	735457	1.26021	0.100441	UP
293	2113	sp|Q5BL07|PEX1_MOUSE	N/A	N/A	22	TRUE	2.87741	0.03113	10063.6	3538.49	10600.5	3148.38	5422.78	1203.36	6525.1	2.84403	0.453935	UP
207	479	sp|Q91YT0|NDUV1_MOUSE	N/A	N/A	20	TRUE	2.8797	0.01645	2.48467e+06	2.06268e+06	2.50424e+06	2.03546e+06	246431	260980	421983	1.20458	0.0808356	UP
257	1001	sp|P47740|AL3A2_MOUSE	N/A	N/A	30	TRUE	2.89564	0.02309	2.39136e+06	1.74186e+06	2.43141e+06	1.76683e+06	499494	228860	649501	1.37288	0.137632	UP
301	100	sp|Q91V92|ACLY_MOUSE	N/A	N/A	9	TRUE	2.90238	0.0321	5.9728e+06	2.3411e+06	4.75567e+06	2.44294e+06	3.03322e+06	440313	3.63171e+06	2.55128	0.406759	UP
227	679	sp|Q3ULD5|MCCB_MOUSE	N/A	N/A	9	TRUE	2.90391	0.01891	943842	639576	957620	606051	218183	135155	304266	1.47573	0.169007	UP
203	1969	sp|Q8R059|GALE_MOUSE	N/A	N/A	7	TRUE	2.91916	0.01548	333367	239821	313412	244741	58220.6	52647.8	93545.6	1.39006	0.143035	UP
209	1325	sp|Q8BWP5|TTPA_MOUSE	N/A	N/A	22	TRUE	2.92603	0.01691	1.1475e+06	959425	1.14032e+06	940748	128741	90633.9	188075	1.19603	0.0777417	UP
200	1225	sp|Q8VC97|BUP1_MOUSE	N/A	N/A	34	TRUE	2.94738	0.01464	1.09091e+06	703694	1.09761e+06	594932	233474	221473	387220	1.55027	0.190406	UP
222	1871	sp|Q8R1F5|HYI_MOUSE	N/A	N/A	7	TRUE	2.95098	0.01841	3.48602e+06	2.48075e+06	3.61579e+06	2.42117e+06	416979	722777	1.00527e+06	1.40523	0.147747	UP
215	429	sp|O88428|PAPS2_MOUSE	N/A	N/A	7	TRUE	2.95616	0.01755	2.13632e+06	1.62421e+06	2.07402e+06	1.57827e+06	361797	221734	512111	1.3153	0.119024	UP
198	525	sp|Q99MN9|PCCB_MOUSE	N/A	N/A	7	TRUE	2.96448	0.0142	2.64729e+06	2.09962e+06	2.71673e+06	2.02874e+06	313725	326116	547661	1.26084	0.100659	UP
264	382	sp|Q8R1Q8|DC1L1_MOUSE	N/A	N/A	44	TRUE	2.9751	0.02476	205059	163800	205519	165136	32363	10325.1	41259.5	1.25189	0.097566	UP
261	1565	sp|O35114|SCRB2_MOUSE	N/A	N/A	14	TRUE	2.98845	0.02423	742078	368921	785282	352662	291103	93856.9	373158	2.01148	0.303517	UP
237	384	sp|Q8VCT4|CES1D_MOUSE	N/A	N/A	59	TRUE	3.00394	0.02138	1.37055e+07	9.81091e+06	1.35782e+07	9.75129e+06	2.94666e+06	1.18427e+06	3.89458e+06	1.39696	0.145185	UP
185	1504	sp|P23953|EST1C_MOUSE	N/A	N/A	22	TRUE	3.01163	0.01309	1.69777e+06	1.25628e+06	1.72935e+06	1.37878e+06	251174	256618	441492	1.35143	0.130793	UP
217	2026	sp|Q99N96|RM01_MOUSE	N/A	N/A	7	TRUE	3.01249	0.01773	118485	64748	130107	69531.7	38583.3	20507.1	53737.5	1.82995	0.262439	UP
190	1731	sp|Q60770|STXB3_MOUSE	N/A	N/A	16	TRUE	3.01398	0.01334	124499	70543.3	121216	79476.6	28614.6	33226.9	53955.3	1.76485	0.246709	UP
194	2204	sp|Q9D967|MGDP1_MOUSE	N/A	N/A	8	TRUE	3.03006	0.01369	48632.2	16310.2	56781.4	10574.3	20815.2	15794.1	32322.1	2.98171	0.474466	UP
219	2354	sp|Q9WVJ3|CBPQ_MOUSE	N/A	N/A	20	TRUE	3.03034	0.0181	252481	141620	248640	151355	80266.2	39844.1	110861	1.78281	0.251105	UP
183	26	sp|P57780|ACTN4_MOUSE	N/A	N/A	13	TRUE	3.03166	0.01294	2.11827e+06	1.83852e+06	2.12054e+06	1.89824e+06	171077	147714	279743	1.15216	0.0615115	UP
246	1051	sp|Q64133|AOFA_MOUSE	N/A	N/A	50	TRUE	3.05172	0.02204	210340	120667	219529	117099	68306.1	22690.8	89672.6	1.74314	0.241332	UP
177	1772	sp|P45377|ALD2_MOUSE	N/A	N/A	58	TRUE	3.05295	0.01219	174822	83931.3	182061	102688	51516.4	51615.3	90891	2.08292	0.318673	UP
178	2433	sp|Q6NVE8|WDR44_MOUSE	N/A	N/A	7	TRUE	3.05729	0.0122	33024.3	10766.4	37007.1	6899.22	13150.7	12044.5	22257.8	3.06733	0.486761	UP
243	1935	sp|Q61205|PA1B3_MOUSE	N/A	N/A	20	TRUE	3.06319	0.02183	74205.6	39142	66593.3	37964.4	26640.8	8742.73	35063.6	1.8958	0.277793	UP
175	285	sp|Q91ZJ5|UGPA_MOUSE	N/A	N/A	58	TRUE	3.06869	0.01212	2.67738e+06	2.00271e+06	2.67277e+06	1.9609e+06	405970	353848	674670	1.33688	0.126092	UP
270	2957	sp|P13516|ACOD1_MOUSE	N/A	N/A	9	TRUE	3.07778	0.02503	283734	69491.9	276514	60390.6	167366	32574.6	214242	4.08297	0.610977	UP
236	418	sp|P54071|IDHP_MOUSE	N/A	N/A	20	TRUE	3.08613	0.02102	4.56127e+06	3.28687e+06	4.21796e+06	3.32908e+06	959261	320872	1.2744e+06	1.38773	0.142304	UP
212	1330	sp|P16406|AMPE_MOUSE	N/A	N/A	13	TRUE	3.1457	0.01726	416855	223205	411363	211240	139195	57988.9	193650	1.86759	0.271281	UP
199	3124	sp|Q91X79|CELA1_MOUSE	N/A	N/A	9	TRUE	3.15915	0.01451	29463	12904.1	27867.4	14478.1	11388.7	5928.11	16558.9	2.28324	0.358551	UP
173	3008	sp|Q8K1B8|URP2_MOUSE	N/A	N/A	43	TRUE	3.17836	0.01194	85096.9	38500.3	75505	40790.7	30142.4	19519.9	46596.5	2.21029	0.344449	UP
150	1778	sp|Q9D7J9|ECHD3_MOUSE	N/A	N/A	9	TRUE	3.19705	0.00981	816962	557521	830002	581987	150879	129412	259441	1.46535	0.16594	UP
228	2769	sp|P03921|NU5M_MOUSE	N/A	N/A	45	TRUE	3.19709	0.01891	111789	31338.7	106283	24424.4	58894.3	18184.3	80449.9	3.56711	0.552316	UP
151	62	sp|P14824|ANXA6_MOUSE	N/A	N/A	20	TRUE	3.20802	0.00991	3.46728e+06	2.85937e+06	3.46758e+06	2.81147e+06	290852	361741	607906	1.2126	0.083718	UP
149	439	sp|P52825|CPT2_MOUSE	N/A	N/A	20	TRUE	3.20893	0.00946	3.59803e+06	2.83377e+06	3.65946e+06	2.73462e+06	391847	432197	764257	1.2697	0.1037	UP
250	2767	sp|Q91WK5|GCSH_MOUSE	N/A	N/A	9	TRUE	3.22535	0.02245	587877	335328	537968	324702	190512	22180.3	252549	1.75314	0.243817	UP
145	1749	sp|Q9D154|ILEUA_MOUSE	N/A	N/A	22	TRUE	3.23488	0.00898	349562	192238	346456	158972	86512.7	81896.4	157325	1.81839	0.259686	UP
172	1311	sp|Q8BVI4|DHPR_MOUSE	N/A	N/A	7	TRUE	3.28663	0.01186	1.55307e+06	1.18613e+06	1.51634e+06	1.10018e+06	128366	241475	366937	1.30936	0.117058	UP
143	843	sp|Q80XN0|BDH_MOUSE	N/A	N/A	44	TRUE	3.31526	0.00876	6.92119e+06	5.22604e+06	6.83101e+06	5.2185e+06	742487	1.00866e+06	1.69515e+06	1.32437	0.122008	UP
201	21	sp|P20152|VIME_MOUSE	N/A	N/A	20	TRUE	3.33275	0.01491	1.86476e+06	1.28624e+06	1.73556e+06	1.24211e+06	400949	141536	578520	1.44978	0.161301	UP
128	1233	sp|Q924Y0|BODG_MOUSE	N/A	N/A	15	TRUE	3.35927	0.00736	1.59071e+06	1.1524e+06	1.56674e+06	1.18806e+06	213622	237725	438313	1.38035	0.139988	UP
170	962	sp|Q62452|UD19_MOUSE	N/A	N/A	7	TRUE	3.39314	0.0117	4.55774e+06	2.95093e+06	4.69729e+06	3.0277e+06	475384	1.05805e+06	1.60681e+06	1.54451	0.18879	UP
193	1705	sp|Q9QWR8|NAGAB_MOUSE	N/A	N/A	7	TRUE	3.40779	0.01368	589864	343249	597473	349262	167439	58198	246615	1.71847	0.235143	UP
188	2612	sp|Q5FW60|MUP20_MOUSE	N/A	N/A	44	TRUE	3.41632	0.01316	154016	97458.1	152439	95704.7	38103.4	13877.5	56558	1.58033	0.198748	UP
121	1238	sp|Q9CQ62|DECR_MOUSE	N/A	N/A	10	TRUE	3.4475	0.00652	3.61306e+06	2.66686e+06	3.47212e+06	2.74761e+06	514395	432859	946201	1.3548	0.131875	UP
134	1900	sp|Q6XVG2|CP254_MOUSE	N/A	N/A	22	TRUE	3.47218	0.00798	2.90023e+06	1.79207e+06	2.97273e+06	1.68414e+06	667048	407679	1.10816e+06	1.61837	0.209078	UP
141	735	sp|P97371|PSME1_MOUSE	N/A	N/A	20	TRUE	3.48552	0.00849	3.45716e+06	2.62126e+06	3.46036e+06	2.5888e+06	512467	287166	835903	1.31889	0.12021	UP
113	1041	sp|Q91WN4|KMO_MOUSE	N/A	N/A	22	TRUE	3.53294	0.00544	3.51302e+06	2.61404e+06	3.6629e+06	2.6563e+06	430403	450818	898974	1.3439	0.128368	UP
114	1748	sp|Q8VCR7|ABHEB_MOUSE	N/A	N/A	22	TRUE	3.53891	0.00555	4.62063e+06	2.75211e+06	4.88961e+06	2.8177e+06	843240	980621	1.86853e+06	1.67895	0.225037	UP
119	668	sp|Q921H8|THIKA_MOUSE	N/A	N/A	8	TRUE	3.53981	0.00622	2.75323e+06	2.11378e+06	2.76e+06	2.09149e+06	358936	258770	639451	1.30252	0.114783	UP
117	143	sp|P80318|TCPG_MOUSE	N/A	N/A	9	TRUE	3.54658	0.00571	2.95034e+06	2.50321e+06	2.86417e+06	2.5128e+06	192634	241372	447133	1.17862	0.0713752	UP
160	91	sp|Q9ET01|PYGL_MOUSE	N/A	N/A	10	TRUE	3.64267	0.01065	1.84602e+07	1.46642e+07	1.90749e+07	1.44429e+07	2.42705e+06	790801	3.79605e+06	1.25887	0.0999793	UP
126	1471	sp|O70443|GNAZ_MOUSE	N/A	N/A	7	TRUE	3.64778	0.00717	401821	274016	416693	291896	39914.3	75974.5	127805	1.46641	0.166256	UP
116	1874	sp|Q8JZZ0|UD3A2_MOUSE	N/A	N/A	22	TRUE	3.66199	0.0057	1.07525e+06	801948	1.1233e+06	803704	153649	99051.2	273300	1.3408	0.127362	UP
108	1991	sp|Q8VCH6|DHC24_MOUSE	N/A	N/A	53	TRUE	3.67776	0.00506	621654	406616	599458	393719	116684	83048.7	215038	1.52885	0.184364	UP
112	1297	sp|Q9DBL7|COASY_MOUSE	N/A	N/A	3	TRUE	3.68056	0.00518	1.44498e+06	1.00017e+06	1.38229e+06	996521	243607	168194	444809	1.44473	0.159787	UP
106	360	sp|Q9DCL9|PUR6_MOUSE	N/A	N/A	8	TRUE	3.69224	0.0042	774729	561383	782347	549976	103625	96408	213346	1.38004	0.13989	UP
107	1583	sp|Q3TDD9|PPR21_MOUSE	N/A	N/A	8	TRUE	3.70605	0.00482	50649	24199	51242.9	24036.5	14211.3	10181.1	26449.9	2.09302	0.320773	UP
104	228	sp|Q3U1J4|DDB1_MOUSE	N/A	N/A	22	TRUE	3.71686	0.00401	819749	663076	829995	660120	74695.7	71283.3	156673	1.23628	0.0921176	UP
163	3043	sp|O35728|CP4AE_MOUSE	N/A	N/A	58	TRUE	3.79256	0.01093	81855.9	15742.7	84034.5	12840.6	41823.1	8611.08	66113.2	5.19962	0.715971	UP
97	24	sp|P07724|ALBU_MOUSE	N/A	N/A	50	TRUE	3.82119	0.00338	3.99338e+07	3.01343e+07	3.99709e+07	3.13024e+07	4.53741e+06	4.34422e+06	9.79948e+06	1.32519	0.122279	UP
165	556	sp|Q9EQK5|MVP_MOUSE	N/A	N/A	7	TRUE	3.84063	0.011	1.0528e+06	782526	1.1308e+06	793447	170169	27500.3	270275	1.34539	0.128847	UP
102	981	sp|Q9QXG4|ACSA_MOUSE	N/A	N/A	7	TRUE	3.9372	0.00399	2.65746e+06	1.23856e+06	2.76035e+06	1.00462e+06	751374	463345	1.4189e+06	2.1456	0.331549	UP
142	112	sp|Q99LB7|SARDH_MOUSE	N/A	N/A	31	TRUE	3.95388	0.00854	1.13475e+07	7.36253e+06	1.13106e+07	7.25051e+06	2.39487e+06	599516	3.98501e+06	1.54125	0.187874	UP
109	2947	sp|Q9R0H0-2|ACOX1_MOUSE	N/A	N/A	7	TRUE	4.04792	0.00508	290038	107687	300669	113878	100978	44491.3	182351	2.69334	0.430292	UP
85	353	sp|Q99KK7|DPP3_MOUSE	N/A	N/A	53	TRUE	4.06783	0.00231	624489	383827	599048	355099	96672.8	107960	240662	1.62701	0.211389	UP
118	519	sp|Q9D6Y9|GLGB_MOUSE	N/A	N/A	8	TRUE	4.09811	0.00622	1.2071e+06	854126	1.21926e+06	867993	200441	65835	352971	1.41325	0.15022	UP
95	1736	sp|O35660|GSTM6_MOUSE	N/A	N/A	28	TRUE	4.1003	0.00321	1.61767e+06	950524	1.5987e+06	980557	340293	207470	667151	1.70188	0.230928	UP
93	1099	sp|P70296|PEBP1_MOUSE	N/A	N/A	53	TRUE	4.1135	0.00286	826993	584970	855106	601858	120405	79201.1	242023	1.41374	0.150368	UP
79	677	sp|Q00519|XDH_MOUSE	N/A	N/A	22	TRUE	4.16686	0.00211	989516	632740	975245	630192	162866	132142	356776	1.56386	0.194198	UP
89	2238	sp|P12815|PDCD6_MOUSE	N/A	N/A	10	TRUE	4.16733	0.00262	527798	250542	503921	246688	90000.8	135860	277256	2.10663	0.323587	UP
83	515	sp|Q8VC12|HUTU_MOUSE	N/A	N/A	10	TRUE	4.19059	0.00226	7.24032e+06	5.14006e+06	7.13704e+06	5.16648e+06	722160	992773	2.10026e+06	1.40861	0.148789	UP
75	908	sp|P00688|AMYP_MOUSE	N/A	N/A	22	TRUE	4.20956	0.00197	2.11789e+06	582528	1.89366e+06	270052	693359	563414	1.53537e+06	3.6357	0.560587	UP
100	3190	sp|Q03734|SPA3M_MOUSE	N/A	N/A	53	TRUE	4.21893	0.00381	78998.5	26032.1	85239.4	22783.2	27834.6	13073.9	52966.4	3.03466	0.48211	UP
86	182	sp|Q9R0H0|ACOX1_MOUSE	N/A	N/A	7	TRUE	4.31143	0.00237	497018	256106	513169	243752	116703	71513.3	240912	1.94067	0.287952	UP
70	489	sp|Q9DCD0|6PGD_MOUSE	N/A	N/A	58	TRUE	4.33155	0.00149	1.32678e+06	891879	1.26803e+06	878293	176974	170778	434901	1.48762	0.172493	UP
120	754	sp|P20852|CP2A5_MOUSE	N/A	N/A	31	TRUE	4.33888	0.0063	1.18961e+06	166894	1.46337e+06	113345	566864	109627	1.02271e+06	7.12792	0.852963	UP
103	2319	sp|Q99KP3|CRYL1_MOUSE	N/A	N/A	3	TRUE	4.35364	0.00399	396688	177991	394921	193003	114615	44761	218697	2.2287	0.348051	UP
84	810	sp|Q9D7B6|ACAD8_MOUSE	N/A	N/A	7	TRUE	4.56231	0.00229	825395	645677	831824	681518	43195.6	86281	179718	1.27834	0.106646	UP
73	1493	sp|O35744|CHIL3_MOUSE	N/A	N/A	7	TRUE	4.56302	0.00172	450631	252974	421224	234490	90840.4	54829.1	197657	1.78133	0.250745	UP
88	703	sp|Q8BJ64|CHDH_MOUSE	N/A	N/A	7	TRUE	4.58249	0.00241	2.89831e+06	2.09781e+06	2.88367e+06	2.06815e+06	386610	183375	800501	1.38159	0.140379	UP
76	864	sp|Q9JHI5|IVD_MOUSE	N/A	N/A	9	TRUE	4.63662	0.002	2.87331e+06	773845	3.07396e+06	633609	985733	508428	2.09947e+06	3.71303	0.569728	UP
65	1075	sp|Q64471|GSTT1_MOUSE	N/A	N/A	8	TRUE	4.63898	0.00128	2.1564e+06	1.44832e+06	2.17209e+06	1.52274e+06	211158	308548	708084	1.4889	0.172866	UP
50	1058	sp|Q60759|GCDH_MOUSE	N/A	N/A	22	TRUE	4.64728	0.00096	3.36658e+06	2.58305e+06	3.41179e+06	2.54336e+06	270071	312434	783525	1.30333	0.115055	UP
91	1754	sp|Q9Z0M5|LICH_MOUSE	N/A	N/A	22	TRUE	4.67214	0.00274	672493	460636	682119	459461	103260	40918.7	211857	1.45992	0.16433	UP
49	1706	sp|P20060|HEXB_MOUSE	N/A	N/A	7	TRUE	4.7069	0.00085	217680	121352	232292	108996	34002	36835.4	96328.3	1.79379	0.253773	UP
53	517	sp|Q8JZR0|ACSL5_MOUSE	N/A	N/A	7	TRUE	4.75846	0.00103	3.37234e+06	1.94818e+06	3.59537e+06	1.85214e+06	598112	423913	1.42415e+06	1.73101	0.238301	UP
77	480	sp|P55096|ABCD3_MOUSE	N/A	N/A	20	TRUE	4.7587	0.00203	3.26149e+06	1.88757e+06	3.27043e+06	1.83405e+06	642154	296282	1.37392e+06	1.72788	0.237512	UP
68	2569	sp|Q3UP75|UD3A1_MOUSE	N/A	N/A	7	TRUE	4.75908	0.0014	157575	63873	158202	60950.7	41645.1	24324.1	93702.1	2.46701	0.39217	UP
56	612	sp|Q99MR8|MCCA_MOUSE	N/A	N/A	9	TRUE	4.76624	0.00105	1.12419e+06	773958	1.14803e+06	770106	147907	102575	350235	1.45252	0.162124	UP
96	1172	sp|O09159|MA2B1_MOUSE	N/A	N/A	7	TRUE	4.82617	0.00326	540783	305479	561378	316377	115099	31860.7	235304	1.77028	0.248042	UP
62	2073	sp|Q91X77|CY250_MOUSE	N/A	N/A	22	TRUE	4.8356	0.00118	765688	411105	790489	382754	153287	93619.9	354583	1.86251	0.270099	UP
41	1250	sp|Q3TCN2|PLBL2_MOUSE	N/A	N/A	43	TRUE	4.97109	0.00059	187061	126819	187394	129064	22307.4	19584.3	60242.6	1.47503	0.168801	UP
39	536	sp|P51174|ACADL_MOUSE	N/A	N/A	7	TRUE	5.04308	0.00054	3.92659e+06	2.80804e+06	3.82992e+06	2.7188e+06	354622	411595	1.11855e+06	1.39834	0.145612	UP
52	1020	sp|P52792-2|HXK4_MOUSE	N/A	N/A	30	TRUE	5.128	0.00102	1.14587e+06	654972	1.11151e+06	624875	206303	111461	490899	1.7495	0.242913	UP
55	344	sp|P35492|HUTH_MOUSE	N/A	N/A	7	TRUE	5.15708	0.00104	8.48005e+06	4.90004e+06	8.51043e+06	4.85977e+06	1.50735e+06	786959	3.58001e+06	1.73061	0.238199	UP
66	651	sp|Q8BH86|GLUCM_MOUSE	N/A	N/A	7	TRUE	5.16669	0.00135	656760	402186	675422	384154	110220	49172.4	254574	1.63297	0.212979	UP
61	540	sp|Q8BGT5|ALAT2_MOUSE	N/A	N/A	7	TRUE	5.37736	0.00117	2.21668e+06	1.2262e+06	2.21927e+06	1.18709e+06	415604	175610	990481	1.80777	0.257143	UP
45	578	sp|P53657|KPYR_MOUSE	N/A	N/A	9	TRUE	5.41773	0.00079	6.48838e+06	3.53498e+06	6.22679e+06	3.40205e+06	1.18659e+06	612406	2.95339e+06	1.83547	0.263748	UP
69	572	sp|Q9Z2I8|SUCB2_MOUSE	N/A	N/A	44	TRUE	5.42863	0.00143	8.05357e+06	6.68503e+06	7.98438e+06	6.56853e+06	206317	582021	1.36854e+06	1.20472	0.0808849	UP
48	1309	sp|Q8VCC2|EST1_MOUSE	N/A	N/A	10	TRUE	5.44377	0.00083	1.50922e+06	567946	1.51604e+06	614802	379484	188087	941276	2.65733	0.424446	UP
35	1048	sp|Q9D0F3|LMAN1_MOUSE	N/A	N/A	22	TRUE	5.5356	0.00042	1.68377e+06	954428	1.72233e+06	1.00456e+06	176596	270128	729341	1.76417	0.246539	UP
33	2976	sp|P53808|PPCT_MOUSE	N/A	N/A	7	TRUE	5.53933	0.00031	173814	45237.4	176295	44775.5	45098.5	34623.8	128577	3.84227	0.584588	UP
71	2269	sp|Q00898|A1AT5_MOUSE	N/A	N/A	53	TRUE	5.58155	0.00169	346877	89048.2	325891	87288.8	109517	28440.9	257829	3.89539	0.590551	UP
28	400	sp|O35488|S27A2_MOUSE	N/A	N/A	10	TRUE	5.80597	0.00024	6.80953e+06	4.8623e+06	6.53059e+06	5.07319e+06	664518	483024	1.94723e+06	1.40048	0.146275	UP
24	1831	sp|Q9WV68|DECR2_MOUSE	N/A	N/A	7	TRUE	5.97014	0.00018	2.47438e+06	1.37169e+06	2.49728e+06	1.44707e+06	361217	272413	1.10269e+06	1.80389	0.25621	UP
42	156	sp|Q9DBM2|ECHP_MOUSE	N/A	N/A	20	TRUE	6.1073	0.00071	1.84895e+07	8.99035e+06	1.74798e+07	8.89313e+06	3.57396e+06	1.31985e+06	9.49915e+06	2.05659	0.313149	UP
32	333	sp|P48036|ANXA5_MOUSE	N/A	N/A	45	TRUE	6.14995	0.00029	3.38713e+06	1.84513e+06	3.55448e+06	1.77879e+06	534940	301735	1.542e+06	1.83572	0.263806	UP
63	1360	sp|Q9CW42|MARC1_MOUSE	N/A	N/A	45	TRUE	6.15581	0.0012	2.48727e+06	1.2137e+06	2.47107e+06	1.19551e+06	495651	105591	1.27357e+06	2.04933	0.311612	UP
60	529	sp|Q9CWS0|DDAH1_MOUSE	N/A	N/A	8	TRUE	6.38487	0.00115	991278	318586	1.03911e+06	314793	254738	41346.1	672692	3.1115	0.492969	UP
22	1726	sp|Q9JI75|NQO2_MOUSE	N/A	N/A	22	TRUE	6.5143	0.00016	1.78159e+06	1.32033e+06	1.77397e+06	1.3575e+06	90861	147740	461266	1.34936	0.130127	UP
19	1559	sp|P52840|ST1A1_MOUSE	N/A	N/A	53	TRUE	6.64605	6.8757e-05	5.64042e+06	3.53168e+06	5.67854e+06	3.35069e+06	492369	601350	2.10874e+06	1.59709	0.20333	UP
21	3009	sp|P03987|IGHG3_MOUSE	N/A	N/A	7	TRUE	6.67675	8.9276e-05	143719	46517	134911	42584.2	29045.1	20689.2	97202	3.0896	0.489903	UP
16	222	sp|Q99K67|AASS_MOUSE	N/A	N/A	20	TRUE	6.7826	5.0721e-05	7.29741e+06	4.36845e+06	7.12563e+06	4.1024e+06	710609	783530	2.92896e+06	1.67048	0.222841	UP
29	237	sp|P06801|MAOX_MOUSE	N/A	N/A	53	TRUE	7.05991	0.00025	3.64665e+06	2.03395e+06	3.4435e+06	2.10236e+06	516247	215810	1.6127e+06	1.79289	0.253555	UP
31	1028	sp|Q8R0F9|S14L4_MOUSE	N/A	N/A	20	TRUE	7.20071	0.00028	2.88617e+06	1.78724e+06	2.87096e+06	1.77788e+06	350322	130461	1.09893e+06	1.61487	0.208138	UP
12	2019	sp|Q99L20|GSTT3_MOUSE	N/A	N/A	34	TRUE	7.61823	2.4344e-05	1.80926e+06	936601	1.82454e+06	878311	220317	173749	872658	1.93173	0.285946	UP
30	615	sp|P56654|CP237_MOUSE	N/A	N/A	43	TRUE	7.79926	0.00025	331311	63382.9	343089	70557	80442.4	24693.7	267928	5.22713	0.718263	UP
9	1692	sp|Q64176|EST1E_MOUSE	N/A	N/A	7	TRUE	7.99438	1.2031e-05	1.11409e+06	570142	1.06697e+06	535562	114854	120773	543947	1.95405	0.290937	UP
5	184	sp|Q8CC88|VWA8_MOUSE	N/A	N/A	7	TRUE	8.42016	8.627e-06	2.1357e+06	1.46873e+06	2.13174e+06	1.49242e+06	147001	126639	666973	1.45412	0.162599	UP
10	190	sp|Q8CHR6|DPYD_MOUSE	N/A	N/A	7	TRUE	8.66643	1.5215e-05	4.54071e+06	2.75188e+06	4.63535e+06	2.69703e+06	422805	277243	1.78883e+06	1.65004	0.217495	UP
8	573	sp|Q91ZW3|SMCA5_MOUSE	N/A	N/A	7	TRUE	8.78211	1.1392e-05	65451.7	12438	68715.7	11955.8	12172	8395.35	53013.7	5.26222	0.721169	UP
6	496	sp|Q8VC30|TKFC_MOUSE	N/A	N/A	30	TRUE	8.94168	1.0354e-05	1.04682e+07	6.44367e+06	1.02761e+07	6.52285e+06	620251	911445	4.02449e+06	1.62456	0.210737	UP
23	8	sp|P19096|FAS_MOUSE	N/A	N/A	7	TRUE	9.17551	0.00018	1.84635e+07	7.1289e+06	1.75035e+07	7.22757e+06	2.97399e+06	557907	1.13346e+07	2.58995	0.413291	UP
20	880	sp|A3KMP2|TTC38_MOUSE	N/A	N/A	7	TRUE	10.6071	8.3982e-05	2.7477e+06	1.09159e+06	2.67609e+06	1.07216e+06	375617	71941.2	1.6561e+06	2.51714	0.400908	UP
11	614	sp|P29758|OAT_MOUSE	N/A	N/A	7	TRUE	10.9109	1.8718e-05	5.39253e+06	2.34832e+06	5.22177e+06	2.23559e+06	634017	255128	3.04421e+06	2.29634	0.361036	UP
3	1305	sp|P26150|3BHS3_MOUSE	N/A	N/A	7	TRUE	13.6007	6.9339e-07	1.69164e+06	492792	1.759e+06	526170	185558	110396	1.19885e+06	3.43278	0.535646	UP
2	992	sp|Q00897|A1AT4_MOUSE	N/A	N/A	7	TRUE	19.2353	1.8717e-07	1.48119e+06	161909	1.50303e+06	144849	151370	72882.2	1.31929e+06	9.14832	0.961341	UP

## Sheet: Concise
Entry	Entry name	Protein names	Gene names	Peak Name	t-value	p-value	Fold Change	Regulation
Q91WS4	BHMT2_MOUSE	S-methylmethionine--homocysteine S-methyltransferase BHMT2 (SMM-hcy methyltransferase) (EC 2.1.1.10) (Betaine--homocysteine S-methyltransferase 2)	Bhmt2	Q91WS4|BHMT2_MOUSE	-29.2671	1.0731e-09	0.149674	DOWN
O08914	FAAH1_MOUSE	Fatty-acid amide hydrolase 1 (EC 3.5.1.99) (Anandamide amidohydrolase 1) (Oleamide hydrolase 1)	Faah Faah1	O08914|FAAH1_MOUSE	-11.7379	4.0089e-05	0.140077	DOWN
P11589	MUP2_MOUSE	Major urinary protein 2 (MUP 2)	Mup2	P11589|MUP2_MOUSE	-10.2195	5.4898e-06	0.311928	DOWN
Q9QYY9	ADH4_MOUSE	Alcohol dehydrogenase 4 (EC 1.1.1.1) (ADH2) (Alcohol dehydrogenase class II) (Alcohol dehydrogenase II)	Adh4	Q9QYY9|ADH4_MOUSE	-9.36196	5.7901e-05	0.388434	DOWN
Q9R092	H17B6_MOUSE	17-beta-hydroxysteroid dehydrogenase type 6 (17-beta-HSD 6) (17-beta-HSD6) (EC 1.1.1.105) (EC 1.1.1.239) (EC 1.1.1.62) (17-beta-HSD9) (3-alpha->beta-hydroxysteroid epimerase) (3-alpha->beta-HSE) (Oxidative 3-alpha hydroxysteroid dehydrogenase)	Hsd17b6 Gm182 Hsd17b9 Rdh8	Q9R092|H17B6_MOUSE	-9.27286	3.7322e-05	0.397312	DOWN
Q922Q8	LRC59_MOUSE	Leucine-rich repeat-containing protein 59 [Cleaved into: Leucine-rich repeat-containing protein 59, N-terminally processed]	Lrrc59	Q922Q8|LRC59_MOUSE	-8.36289	1.0858e-05	0.678983	DOWN
Q99J99	THTM_MOUSE	3-mercaptopyruvate sulfurtransferase (MST) (EC 2.8.1.2)	Mpst	Q99J99|THTM_MOUSE	-7.12521	4.1463e-05	0.594698	DOWN
O55060	TPMT_MOUSE	Thiopurine S-methyltransferase (EC 2.1.1.67) (Thiopurine methyltransferase)	Tpmt	O55060|TPMT_MOUSE	-7.12477	0.0002	0.425631	DOWN
Q9CU62	SMC1A_MOUSE	Structural maintenance of chromosomes protein 1A (SMC protein 1A) (SMC-1-alpha) (SMC-1A) (Chromosome segregation protein SmcB) (Sb1.8)	Smc1a Sb1.8 Smc1 Smc1l1 Smcb	Q9CU62|SMC1A_MOUSE	-6.77774	5.2577e-05	0.384747	DOWN
P07759	SPA3K_MOUSE	Serine protease inhibitor A3K (Serpin A3K) (Contrapsin) (SPI-2)	Serpina3k Mcm2 Spi2	P07759|SPA3K_MOUSE	-5.85081	0.00044	0.50701	DOWN
P20029	BIP_MOUSE	Endoplasmic reticulum chaperone BiP (EC 3.6.4.10) (78 kDa glucose-regulated protein) (GRP-78) (Binding-immunoglobulin protein) (BiP) (Heat shock protein 70 family protein 5) (HSP70 family protein 5) (Heat shock protein family A member 5) (Immunoglobulin heavy chain-binding protein)	Hspa5 Grp78	P20029|BIP_MOUSE	-5.6245	0.00023	0.692246	DOWN
Q9R112	SQOR_MOUSE	Sulfide:quinone oxidoreductase, mitochondrial (SQOR) (EC 1.8.5.-) (Sulfide quinone oxidoreductase)	Sqor Sqrdl	Q9R112|SQOR_MOUSE	-5.61453	0.00023	0.643914	DOWN
G3X982	AOXC_MOUSE	Aldehyde oxidase 3 (EC 1.2.3.1) (Aldehyde oxidase homolog 1) (Azaheterocycle hydroxylase 3) (EC 1.17.3.-)	Aox3 Aoh1	G3X982|AOXC_MOUSE	-5.4734	0.00124	0.607336	DOWN
Q9WVM8	AADAT_MOUSE	Kynurenine/alpha-aminoadipate aminotransferase, mitochondrial (KAT/AadAT) (2-aminoadipate aminotransferase) (2-aminoadipate transaminase) (EC 2.6.1.39) (Alpha-aminoadipate aminotransferase) (AadAT) (Kynurenine aminotransferase II) (Kynurenine--oxoglutarate aminotransferase II) (Kynurenine--oxoglutarate transaminase 2) (EC 2.6.1.7) (Kynurenine--oxoglutarate transaminase II)	Aadat Kat2	Q9WVM8|AADAT_MOUSE	-5.41325	0.00108	0.600551	DOWN
Q9WVA2	TIM8A_MOUSE	Mitochondrial import inner membrane translocase subunit Tim8 A (Deafness dystonia protein 1 homolog)	Timm8a1 Ddp1 Tim8a Timm8a	Q9WVA2|TIM8A_MOUSE	-5.33233	0.00036	0.79275	DOWN
Q8BTY1	KAT1_MOUSE	Kynurenine--oxoglutarate transaminase 1 (EC 2.6.1.7) (Cysteine-S-conjugate beta-lyase) (EC 4.4.1.13) (Glutamine transaminase K) (GTK) (Glutamine--phenylpyruvate transaminase) (EC 2.6.1.64) (Kynurenine aminotransferase 1) (Kynurenine aminotransferase I) (KATI) (Kynurenine--oxoglutarate transaminase I)	Kyat1 Ccbl1 Kat	Q8BTY1|KAT1_MOUSE	-5.19297	0.00107	0.603875	DOWN
P10518	HEM2_MOUSE	Delta-aminolevulinic acid dehydratase (ALADH) (EC 4.2.1.24) (Porphobilinogen synthase)	Alad Lv	P10518|HEM2_MOUSE	-5.18327	0.00058	0.494969	DOWN
Q3UEB3	PUF60_MOUSE	Poly(U)-binding-splicing factor PUF60 (60 kDa poly(U)-binding-splicing factor)	Puf60	Q3UEB3-2|PUF60_MOUSE	-5.16382	0.00044	0.343968	DOWN
Q61387	COX7R_MOUSE	Cytochrome c oxidase subunit 7A-related protein, mitochondrial (Cytochrome c oxidase subunit VIIa-related protein) (Silica-induced gene 81 protein) (SIG-81) (Supercomplex assembly factor I)	Cox7a2l Cox7rp Scaf1 Silg81	Q61387|COX7R_MOUSE	-5.11096	0.00238	0.168171	DOWN
E9PV24	FIBA_MOUSE	Fibrinogen alpha chain [Cleaved into: Fibrinopeptide A; Fibrinogen alpha chain]	Fga	E9PV24-2|FIBA_MOUSE	-5.10027	0.00048	0.624788	DOWN
Q9R1P4	PSA1_MOUSE	Proteasome subunit alpha type-1 (EC 3.4.25.1) (Macropain subunit C2) (Multicatalytic endopeptidase complex subunit C2) (Proteasome component C2) (Proteasome nu chain)	Psma1	Q9R1P4|PSA1_MOUSE	-4.92834	0.001	0.591995	DOWN
Q9R257	HEBP1_MOUSE	Heme-binding protein 1 (p22HBP)	Hebp1 Hbp	Q9R257|HEBP1_MOUSE	-4.86007	0.0008	0.395077	DOWN
Q9CQX8	RT36_MOUSE	28S ribosomal protein S36, mitochondrial (MRP-S36) (S36mt)	Mrps36	Q9CQX8|RT36_MOUSE	-4.81702	0.00076	0.542077	DOWN
Q00896	A1AT3_MOUSE	Alpha-1-antitrypsin 1-3 (Alpha-1 protease inhibitor 3) (Alpha-1 protease inhibitor 6) (Alpha-1-antitrypsin 1-6) (Serine protease inhibitor 1-3) (Serine protease inhibitor 1-6) (Serine protease inhibitor A1c) (Serpin A1c)	Serpina1c Dom3 Dom6 Spi1-3 Spi1-6	Q00896|A1AT3_MOUSE	-4.78733	0.00076	0.465715	DOWN
A2ATU0	DHTK1_MOUSE	Probable 2-oxoglutarate dehydrogenase E1 component DHKTD1, mitochondrial (EC 1.2.4.2) (Dehydrogenase E1 and transketolase domain-containing protein 1)	Dhtkd1 Kiaa1630	A2ATU0|DHTK1_MOUSE	-4.75084	0.00081	0.470427	DOWN
Q9DCS3	MECR_MOUSE	Enoyl-[acyl-carrier-protein] reductase, mitochondrial (EC 1.3.1.104) (2-enoyl thioester reductase) (Nuclear receptor-binding factor 1) (NRBF-1)	Mecr Nrbf1	Q9DCS3|MECR_MOUSE	-4.64592	0.00103	0.650145	DOWN
Q91W64	CP270_MOUSE	Cytochrome P450 2C70 (EC 1.14.14.1) (CYPIIC70)	Cyp2c70 Cyp2c-70 Cyp2c22	Q91W64|CP270_MOUSE	-4.61904	0.00216	0.7017	DOWN
Q8VEK0	CC50A_MOUSE	Cell cycle control protein 50A (P4-ATPase flippase complex beta subunit TMEM30A) (Transmembrane protein 30A)	Tmem30a Cdc50a D9Wsu20e	Q8VEK0|CC50A_MOUSE	-4.52062	0.00112	0.778391	DOWN
Q9D1M7	FKB11_MOUSE	Peptidyl-prolyl cis-trans isomerase FKBP11 (PPIase FKBP11) (EC 5.2.1.8) (19 kDa FK506-binding protein) (19 kDa FKBP) (FKBP-19) (FK506-binding protein 11) (FKBP-11) (Rotamase)	Fkbp11	Q9D1M7|FKB11_MOUSE	-4.51017	0.00137	0.478026	DOWN
P23589	CAH5A_MOUSE	Carbonic anhydrase 5A, mitochondrial (EC 4.2.1.1) (Carbonate dehydratase VA) (CA Y) (Carbonic anhydrase VA) (CA-VA)	Ca5a Ca5 Car5 Car5a	P23589|CAH5A_MOUSE	-4.47139	0.00379	0.780028	DOWN
P46978	STT3A_MOUSE	Dolichyl-diphosphooligosaccharide--protein glycosyltransferase subunit STT3A (Oligosaccharyl transferase subunit STT3A) (STT3-A) (EC 2.4.99.18) (B5) (Integral membrane protein 1)	Stt3a Itm1	P46978|STT3A_MOUSE	-4.43776	0.00184	0.7964	DOWN
P50462	CSRP3_MOUSE	Cysteine and glycine-rich protein 3 (Cysteine-rich protein 3) (CRP3) (LIM domain protein, cardiac) (Muscle LIM protein)	Csrp3 Clp Mlp	P50462|CSRP3_MOUSE	-4.3422	0.00169	0.424604	DOWN
Q8JZQ9	EIF3B_MOUSE	Eukaryotic translation initiation factor 3 subunit B (eIF3b) (Eukaryotic translation initiation factor 3 subunit 9) (eIF-3-eta) (eIF3 p116)	Eif3b Eif3s9	Q8JZQ9|EIF3B_MOUSE	-4.29533	0.00224	0.822914	DOWN
Q01279	EGFR_MOUSE	Epidermal growth factor receptor (EC 2.7.10.1)	Egfr	Q01279|EGFR_MOUSE	-4.27965	0.00709	0.703139	DOWN
Q5FW57	GLYAL_MOUSE	Glycine N-acyltransferase-like protein (EC 2.3.1.13) (Acyl-CoA:glycine N-acyltransferase-like) (AAc-like)	Gm4952	Q5FW57|GLYAL_MOUSE	-4.15964	0.00205	0.67623	DOWN
Q8R1T1	CHMP7_MOUSE	Charged multivesicular body protein 7 (Chromatin-modifying protein 7)	Chmp7	Q8R1T1|CHMP7_MOUSE	-4.11868	0.00289	0.450143	DOWN
P47964	RL36_MOUSE	60S ribosomal protein L36	Rpl36	P47964|RL36_MOUSE	-4.08311	0.00225	0.729158	DOWN
P58710	GGLO_MOUSE	L-gulonolactone oxidase (LGO) (EC 1.1.3.8) (L-gulono-gamma-lactone oxidase) (GLO)	Gulo	P58710|GGLO_MOUSE	-3.9787	0.00283	0.733055	DOWN
Q8BIJ6	SYIM_MOUSE	Isoleucine--tRNA ligase, mitochondrial (EC 6.1.1.5) (Isoleucyl-tRNA synthetase) (IleRS)	Iars2	Q8BIJ6|SYIM_MOUSE	-3.97208	0.00271	0.751651	DOWN
Q9WVD5	ORNT1_MOUSE	Mitochondrial ornithine transporter 1 (Solute carrier family 25 member 15)	Slc25a15 Ornt1	Q9WVD5|ORNT1_MOUSE	-3.96865	0.00405	0.740536	DOWN
O88962	CP8B1_MOUSE	7-alpha-hydroxycholest-4-en-3-one 12-alpha-hydroxylase (EC 1.14.18.8) (7-alpha-hydroxy-4-cholesten-3-one 12-alpha-hydroxylase) (CYPVIIIB1) (Cytochrome P450 8B1) (Sterol 12-alpha-hydroxylase)	Cyp8b1 Cyp12	O88962|CP8B1_MOUSE	-3.94576	0.00677	0.675718	DOWN
Q9CPU0	LGUL_MOUSE	Lactoylglutathione lyase (EC 4.4.1.5) (Aldoketomutase) (Glyoxalase I) (Glx I) (Ketone-aldehyde mutase) (Methylglyoxalase) (S-D-lactoylglutathione methylglyoxal lyase)	Glo1	Q9CPU0|LGUL_MOUSE	-3.87448	0.00384	0.533569	DOWN
Q9WU19	HAOX1_MOUSE	Hydroxyacid oxidase 1 (HAOX1) (EC 1.1.3.15) (Glycolate oxidase) (GOX)	Hao1 Gox1 Hao-1	Q9WU19|HAOX1_MOUSE	-3.84803	0.00346	0.719208	DOWN
Q80UM7	MOGS_MOUSE	Mannosyl-oligosaccharide glucosidase (EC 3.2.1.106) (Glucosidase 1) (Glycoprotein-processing glucosidase I)	Mogs Gcs1	Q80UM7|MOGS_MOUSE	-3.79936	0.00562	0.769719	DOWN
P19157	GSTP1_MOUSE	Glutathione S-transferase P 1 (Gst P1) (EC 2.5.1.18) (GST YF-YF) (GST class-pi) (GST-piB) (Preadipocyte growth factor)	Gstp1 Gstpib	P19157|GSTP1_MOUSE	-3.77804	0.00511	0.662625	DOWN
Q01405	SC23A_MOUSE	Protein transport protein Sec23A (SEC23-related protein A)	Sec23a Sec23 Sec23r	Q01405|SC23A_MOUSE	-3.76654	0.00807	0.666084	DOWN
Q8K4H1	KFA_MOUSE	Kynurenine formamidase (KFA) (KFase) (EC 3.5.1.9) (Arylformamidase) (N-formylkynurenine formamidase) (FKF)	Afmid	Q8K4H1|KFA_MOUSE	-3.72357	0.00878	0.47149	DOWN
Q8BMJ2	SYLC_MOUSE	Leucine--tRNA ligase, cytoplasmic (EC 6.1.1.4) (Leucyl-tRNA synthetase) (LeuRS)	Lars	Q8BMJ2|SYLC_MOUSE	-3.5616	0.00517	0.769718	DOWN
Q3U4I7	PYRD2_MOUSE	Pyridine nucleotide-disulfide oxidoreductase domain-containing protein 2 (EC 1.-.-.-)	Pyroxd2	Q3U4I7|PYRD2_MOUSE	-3.55762	0.01277	0.268598	DOWN
P48758	CBR1_MOUSE	Carbonyl reductase [NADPH] 1 (EC 1.1.1.184) (15-hydroxyprostaglandin dehydrogenase [NADP(+)]) (EC 1.1.1.197) (NADPH-dependent carbonyl reductase 1) (Prostaglandin 9-ketoreductase) (Prostaglandin-E(2) 9-reductase) (EC 1.1.1.189)	Cbr1 Cbr	P48758|CBR1_MOUSE	-3.50153	0.00832	0.784649	DOWN
Q8BH24	TM9S4_MOUSE	Transmembrane 9 superfamily member 4	Tm9sf4 Kiaa0255	Q8BH24|TM9S4_MOUSE	-3.49441	0.00784	0.554698	DOWN
P36552	HEM6_MOUSE	Oxygen-dependent coproporphyrinogen-III oxidase, mitochondrial (COX) (Coprogen oxidase) (Coproporphyrinogenase) (EC 1.3.3.3)	Cpox Cpo	P36552|HEM6_MOUSE	-3.46543	0.00668	0.7669	DOWN
Q9DCM2	GSTK1_MOUSE	Glutathione S-transferase kappa 1 (EC 2.5.1.18) (GST 13-13) (GST class-kappa) (GSTK1-1) (mGSTK1) (Glutathione S-transferase subunit 13)	Gstk1	Q9DCM2|GSTK1_MOUSE	-3.44196	0.00937	0.757594	DOWN
P61804	DAD1_MOUSE	Dolichyl-diphosphooligosaccharide--protein glycosyltransferase subunit DAD1 (Oligosaccharyl transferase subunit DAD1) (Defender against cell death 1) (DAD-1)	Dad1	P61804|DAD1_MOUSE	-3.42498	0.00734	0.801813	DOWN
Q9CQN1	TRAP1_MOUSE	Heat shock protein 75 kDa, mitochondrial (HSP 75) (TNFR-associated protein 1) (Tumor necrosis factor type 1 receptor-associated protein) (TRAP-1)	Trap1 Hsp75	Q9CQN1|TRAP1_MOUSE	-3.41969	0.0106	0.860617	DOWN
Q9WV85	NDK3_MOUSE	Nucleoside diphosphate kinase 3 (NDK 3) (NDP kinase 3) (EC 2.7.4.6) (DR-nm23) (Nucleoside diphosphate kinase C) (NDPKC) (nm23-M3)	Nme3	Q9WV85|NDK3_MOUSE	-3.41833	0.00784	0.556457	DOWN
Q8CI59	STEA3_MOUSE	Metalloreductase STEAP3 (EC 1.16.1.-) (Dudulin-2) (Protein nm1054) (Six-transmembrane epithelial antigen of prostate 3) (Tumor suppressor-activated pathway protein 6)	Steap3 Tsap6	Q8CI59|STEA3_MOUSE	-3.41605	0.00709	0.788235	DOWN
P01029	CO4B_MOUSE	Complement C4-B [Cleaved into: Complement C4 beta chain; Complement C4 alpha chain; C4a anaphylatoxin; Complement C4 gamma chain]	C4b C4	P01029|CO4B_MOUSE	-3.37446	0.00808	0.718895	DOWN
P11352	GPX1_MOUSE	Glutathione peroxidase 1 (GPx-1) (GSHPx-1) (EC 1.11.1.9) (Cellular glutathione peroxidase) (Selenium-dependent glutathione peroxidase 1)	Gpx1	P11352|GPX1_MOUSE	-3.36621	0.00743	0.754157	DOWN
P17717	UDB17_MOUSE	UDP-glucuronosyltransferase 2B17 (EC 2.4.1.17) (M-1) (UDP-glucuronosyltransferase 2B5) (UDPGT 2B5)	Ugt2b17 Ugt2b5	P17717|UDB17_MOUSE	-3.36137	0.0101	0.75019	DOWN
Q9DCF9	SSRG_MOUSE	Translocon-associated protein subunit gamma (TRAP-gamma) (Signal sequence receptor subunit gamma) (SSR-gamma)	Ssr3	Q9DCF9|SSRG_MOUSE	-3.36005	0.01362	0.765379	DOWN
P17879	HS71B_MOUSE	Heat shock 70 kDa protein 1B (Heat shock 70 kDa protein 1) (HSP70.1)	Hspa1b Hcp70.1 Hsp70-1 Hsp70a1 Hspa1	P17879|HS71B_MOUSE	-3.34937	0.00797	0.582146	DOWN
Q60991	CP7B1_MOUSE	25-hydroxycholesterol 7-alpha-hydroxylase (EC 1.14.14.29) (Cytochrome P450 7B1) (Hippocampal transcript 1 protein) (HCT-1) (Oxysterol 7-alpha-hydroxylase)	Cyp7b1	Q60991|CP7B1_MOUSE	-3.32561	0.01754	0.396485	DOWN
Q8BM72	HSP13_MOUSE	Heat shock 70 kDa protein 13 (Microsomal stress-70 protein ATPase core) (Stress-70 protein chaperone microsome-associated 60 kDa protein)	Hspa13 Stch	Q8BM72|HSP13_MOUSE	-3.3211	0.01237	0.704611	DOWN
Q9D8Y0	EFHD2_MOUSE	EF-hand domain-containing protein D2 (Swiprosin-1)	Efhd2 Sws1	Q9D8Y0|EFHD2_MOUSE	-3.32099	0.01057	0.787453	DOWN
P62858	RS28_MOUSE	40S ribosomal protein S28	Rps28	P62858|RS28_MOUSE	-3.31563	0.01142	0.683644	DOWN
Q9CYW4	HDHD3_MOUSE	Haloacid dehalogenase-like hydrolase domain-containing protein 3	Hdhd3	Q9CYW4|HDHD3_MOUSE	-3.31251	0.00785	0.590816	DOWN
Q9DBE0	CSAD_MOUSE	Cysteine sulfinic acid decarboxylase (EC 4.1.1.29) (Cysteine-sulfinate decarboxylase) (Sulfinoalanine decarboxylase)	Csad	Q9DBE0|CSAD_MOUSE	-3.30219	0.00922	0.56179	DOWN
Q59J78	NDUF2_MOUSE	NADH dehydrogenase [ubiquinone] 1 alpha subcomplex assembly factor 2 (Mimitin) (Myc-induced mitochondrial protein) (MMTN) (NDUFA12-like protein)	Ndufaf2 Ndufa12l	Q59J78|NDUF2_MOUSE	-3.2817	0.00831	0.43046	DOWN
Q9Z0R9	FADS2_MOUSE	Fatty acid desaturase 2 (EC 1.14.19.-) (Delta(6) fatty acid desaturase) (D6D) (Delta(6) desaturase) (Delta-6 desaturase)	Fads2 Fadsd2	Q9Z0R9|FADS2_MOUSE	-3.2816	0.00827	0.597072	DOWN
Q8R2E9	ERO1B_MOUSE	ERO1-like protein beta (ERO1-L-beta) (EC 1.8.4.-) (Endoplasmic reticulum oxidoreductase beta) (Endoplasmic reticulum oxidoreductin-1-like protein B) (Oxidoreductin-1-L-beta)	Ero1b Ero1lb	Q8R2E9|ERO1B_MOUSE	-3.27664	0.01846	0.460746	DOWN
Q8VCU1	EST3B_MOUSE	Carboxylesterase 3B (EC 3.1.1.1) (Liver carboxylesterase 31-like)	Ces3b Gm4738	Q8VCU1|EST3B_MOUSE	-3.26884	0.00846	0.590203	DOWN
Q9CYN2	SPCS2_MOUSE	Signal peptidase complex subunit 2 (EC 3.4.-.-) (Microsomal signal peptidase 25 kDa subunit) (SPase 25 kDa subunit)	Spcs2 Spc25	Q9CYN2|SPCS2_MOUSE	-3.26645	0.01023	0.738636	DOWN
Q8R570	SNP47_MOUSE	Synaptosomal-associated protein 47 (SNAP-47) (Synaptosomal-associated 47 kDa protein)	Snap47	Q8R570|SNP47_MOUSE	-3.24098	0.00906	0.50931	DOWN
Q99J27	ACATN_MOUSE	Acetyl-coenzyme A transporter 1 (AT-1) (Acetyl-CoA transporter 1) (Solute carrier family 33 member 1)	Slc33a1 Acatn	Q99J27|ACATN_MOUSE	-3.23709	0.0104	0.65231	DOWN
P50136	ODBA_MOUSE	2-oxoisovalerate dehydrogenase subunit alpha, mitochondrial (EC 1.2.4.4) (Branched-chain alpha-keto acid dehydrogenase E1 component alpha chain) (BCKDE1A) (BCKDH E1-alpha)	Bckdha	P50136|ODBA_MOUSE	-3.21473	0.01036	0.679544	DOWN
P51658	DHB2_MOUSE	Estradiol 17-beta-dehydrogenase 2 (EC 1.1.1.62) (17-beta-hydroxysteroid dehydrogenase type 2) (17-beta-HSD 2) (Testosterone 17-beta-dehydrogenase) (EC 1.1.1.239)	Hsd17b2 Edh17b2	P51658|DHB2_MOUSE	-3.21038	0.01397	0.703378	DOWN
Q9D0B5	TSTD3_MOUSE	Thiosulfate sulfurtransferase/rhodanese-like domain-containing protein 3 (Rhodanese domain-containing protein 3)	Tstd3	Q9D0B5|TSTD3_MOUSE	-3.20564	0.01174	0.535942	DOWN
Q9QXD1	ACOX2_MOUSE	Peroxisomal acyl-coenzyme A oxidase 2 (EC 1.17.99.3) (3-alpha,7-alpha,12-alpha-trihydroxy-5-beta-cholestanoyl-CoA 24-hydroxylase) (3-alpha,7-alpha,12-alpha-trihydroxy-5-beta-cholestanoyl-CoA oxidase) (Trihydroxycoprostanoyl-CoA oxidase) (THCA-CoA oxidase) (THCCox)	Acox2	Q9QXD1|ACOX2_MOUSE	-3.18964	0.00993	0.616324	DOWN
Q9DCM0	ETHE1_MOUSE	Persulfide dioxygenase ETHE1, mitochondrial (EC 1.13.11.18) (Ethylmalonic encephalopathy protein 1 homolog) (Hepatoma subtracted clone one protein) (Sulfur dioxygenase ETHE1)	Ethe1 Hsco	Q9DCM0|ETHE1_MOUSE	-3.17755	0.01057	0.751159	DOWN
Q9D6R2	IDH3A_MOUSE	Isocitrate dehydrogenase [NAD] subunit alpha, mitochondrial (EC 1.1.1.41) (Isocitric dehydrogenase subunit alpha) (NAD(+)-specific ICDH subunit alpha)	Idh3a	Q9D6R2|IDH3A_MOUSE	-3.17244	0.01117	0.581175	DOWN
Q64435	UD16_MOUSE	UDP-glucuronosyltransferase 1-6 (UDPGT 1-6) (UGT1*6) (UGT1-06) (UGT1.6) (EC 2.4.1.17) (Phenol UDP-glucuronosyltransferase) (UDP-glucuronosyltransferase 1A6) (UGT1A6) (UGP1A1) (UGT1A7)	Ugt1a6 Ugt1 Ugt1a6a Ugt1a7	Q64435|UD16_MOUSE	-3.16339	0.01098	0.832916	DOWN
Q99P30	NUDT7_MOUSE	Peroxisomal coenzyme A diphosphatase NUDT7 (EC 3.6.1.-) (Nucleoside diphosphate-linked moiety X motif 7) (Nudix motif 7)	Nudt7	Q99P30|NUDT7_MOUSE	-3.15683	0.01313	0.658662	DOWN
P14206	RSSA_MOUSE	40S ribosomal protein SA (37 kDa laminin receptor precursor) (37LRP) (37 kDa oncofetal antigen) (37/67 kDa laminin receptor) (LRP/LR) (67 kDa laminin receptor) (67LR) (Laminin receptor 1) (LamR) (Laminin-binding protein precursor p40) (LBP/p40) (OFA/iLRP)	Rpsa Lamr1 P40-8	P14206|RSSA_MOUSE	-3.15468	0.01255	0.785336	DOWN
Q8K2C7	OS9_MOUSE	Protein OS-9	Os9	Q8K2C7|OS9_MOUSE	-3.15385	0.01288	0.671091	DOWN
Q9CR67	TMM33_MOUSE	Transmembrane protein 33 (Protein DB83)	Tmem33 Db83	Q9CR67|TMM33_MOUSE	-3.1478	0.01132	0.649117	DOWN
P99027	RLA2_MOUSE	60S acidic ribosomal protein P2	Rplp2	P99027|RLA2_MOUSE	-3.13186	0.0162	0.709605	DOWN
O08966	S22A1_MOUSE	Solute carrier family 22 member 1 (Organic cation transporter 1) (mOCT1)	Slc22a1 Lx1 Oct1	O08966|S22A1_MOUSE	-3.13138	0.01078	0.792755	DOWN
Q5YD48	A1CF_MOUSE	APOBEC1 complementation factor (APOBEC1-stimulating protein)	A1cf Acf Asp	Q5YD48|A1CF_MOUSE	-3.13087	0.01089	0.768451	DOWN
Q99JY8	PLPP3_MOUSE	Phospholipid phosphatase 3 (EC 3.1.3.4) (Lipid phosphate phosphohydrolase 3) (PAP2-beta) (Phosphatidate phosphohydrolase type 2b) (Phosphatidic acid phosphatase 2b) (PAP-2b) (PAP2b)	Plpp3 Lpp3 Ppap2b	Q99JY8|PLPP3_MOUSE	-3.12524	0.01619	0.407439	DOWN
Q8C0C7	SYFA_MOUSE	Phenylalanine--tRNA ligase alpha subunit (EC 6.1.1.20) (Phenylalanyl-tRNA synthetase alpha subunit) (PheRS)	Farsa Farsla	Q8C0C7|SYFA_MOUSE	-3.10964	0.0131	0.731896	DOWN
Q91W43	GCSP_MOUSE	Glycine dehydrogenase (decarboxylating), mitochondrial (EC 1.4.4.2) (Glycine cleavage system P protein) (Glycine decarboxylase) (Glycine dehydrogenase (aminomethyl-transferring))	Gldc	Q91W43|GCSP_MOUSE	-3.10728	0.01124	0.763196	DOWN
Q8BH35	CO8B_MOUSE	Complement component C8 beta chain (Complement component 8 subunit beta)	C8b	Q8BH35|CO8B_MOUSE	-3.08317	0.02195	0.440906	DOWN
Q64378	FKBP5_MOUSE	Peptidyl-prolyl cis-trans isomerase FKBP5 (PPIase FKBP5) (EC 5.2.1.8) (51 kDa FK506-binding protein) (51 kDa FKBP) (FKBP-51) (FK506-binding protein 5) (FKBP-5) (Rotamase)	Fkbp5 Fkbp51	Q64378|FKBP5_MOUSE	-3.08295	0.01928	0.309866	DOWN
Q8VHL1	SETD7_MOUSE	Histone-lysine N-methyltransferase SETD7 (EC 2.1.1.43) (Histone H3-K4 methyltransferase SETD7) (H3-K4-HMTase SETD7) (SET domain-containing protein 7) (SET7/9)	Setd7 Kiaa1717 Set7 Set9	Q8VHL1|SETD7_MOUSE	-3.081	0.01338	0.282489	DOWN
Q9JKR6	HYOU1_MOUSE	Hypoxia up-regulated protein 1 (GRP-170) (140 kDa Ca(2+)-binding protein) (CBP-140)	Hyou1 Grp170	Q9JKR6|HYOU1_MOUSE	-3.07224	0.01333	0.720302	DOWN
Q9D832	DNJB4_MOUSE	DnaJ homolog subfamily B member 4	Dnajb4	Q9D832|DNJB4_MOUSE	-3.07163	0.012	0.403608	DOWN
Q91WU5	AS3MT_MOUSE	Arsenite methyltransferase (EC 2.1.1.137) (Methylarsonite methyltransferase) (S-adenosyl-L-methionine:arsenic(III) methyltransferase)	As3mt Cyt19	Q91WU5|AS3MT_MOUSE	-3.06712	0.01215	0.788759	DOWN
Q9JIZ0	CMLO1_MOUSE	Probable N-acetyltransferase CML1 (EC 2.3.1.-) (Camello-like protein 1)	Cml1	Q9JIZ0|CMLO1_MOUSE	-3.06085	0.02275	0.477204	DOWN
P05202	AATM_MOUSE	Aspartate aminotransferase, mitochondrial (mAspAT) (EC 2.6.1.1) (EC 2.6.1.7) (Fatty acid-binding protein) (FABP-1) (Glutamate oxaloacetate transaminase 2) (Kynurenine aminotransferase 4) (Kynurenine aminotransferase IV) (Kynurenine--oxoglutarate transaminase 4) (Kynurenine--oxoglutarate transaminase IV) (Plasma membrane-associated fatty acid-binding protein) (FABPpm) (Transaminase A)	Got2 Got-2	P05202|AATM_MOUSE	-3.05543	0.01296	0.830673	DOWN
Q05186	RCN1_MOUSE	Reticulocalbin-1	Rcn1 Rca1 Rcn	Q05186|RCN1_MOUSE	-3.04531	0.02604	0.296797	DOWN
B5X0G2	MUP17_MOUSE	Major urinary protein 17 (MUP 17)	Mup17 Mup15	B5X0G2|MUP17_MOUSE	-3.02577	0.02174	0.367752	DOWN
P27773	PDIA3_MOUSE	Protein disulfide-isomerase A3 (EC 5.3.4.1) (58 kDa glucose-regulated protein) (58 kDa microsomal protein) (p58) (Disulfide isomerase ER-60) (Endoplasmic reticulum resident protein 57) (ER protein 57) (ERp57) (Endoplasmic reticulum resident protein 60) (ER protein 60) (ERp60)	Pdia3 Erp Erp60 Grp58	P27773|PDIA3_MOUSE	-3.01381	0.01382	0.824813	DOWN
P43276	H15_MOUSE	Histone H1.5 (H1 VAR.5) (H1b)	Hist1h1b H1f5	P43276|H15_MOUSE	-2.99812	0.02551	0.177086	DOWN
Q8K0E8	FIBB_MOUSE	Fibrinogen beta chain [Cleaved into: Fibrinopeptide B; Fibrinogen beta chain]	Fgb	Q8K0E8|FIBB_MOUSE	-2.99324	0.01822	0.744783	DOWN
Q6GV12	KDSR_MOUSE	3-ketodihydrosphingosine reductase (KDS reductase) (EC 1.1.1.102) (3-dehydrosphinganine reductase) (Follicular variant translocation protein 1 homolog) (FVT-1)	Kdsr Fvt1	Q6GV12|KDSR_MOUSE	-2.98038	0.02171	0.307398	DOWN
Q62523	ZYX_MOUSE	Zyxin	Zyx	Q62523|ZYX_MOUSE	-2.97214	0.014	0.416344	DOWN
P06683	CO9_MOUSE	Complement component C9	C9	P06683|CO9_MOUSE	-2.9707	0.0258	0.605457	DOWN
Q05816	FABP5_MOUSE	Fatty acid-binding protein, epidermal (Epidermal-type fatty acid-binding protein) (E-FABP) (Fatty acid-binding protein 5) (Keratinocyte lipid-binding protein) (Psoriasis-associated fatty acid-binding protein homolog) (PA-FABP)	Fabp5 Fabpe Klbp Mal1	Q05816|FABP5_MOUSE	-2.96783	0.01491	0.597319	DOWN
Q7TQ95	LNP_MOUSE	Endoplasmic reticulum junction formation protein lunapark (ER junction formation factor lunapark) (Protein ulnaless)	Lnpk Kiaa1715 Lnp Uln	Q7TQ95|LNP_MOUSE	-2.96491	0.02266	0.334449	DOWN
Q8CG48	SMC2_MOUSE	Structural maintenance of chromosomes protein 2 (SMC protein 2) (SMC-2) (Chromosome-associated protein E) (FGF-inducible protein 16) (XCAP-E homolog)	Smc2 Cape Fin16 Smc2l1	Q8CG48|SMC2_MOUSE	-2.95238	0.01563	0.596701	DOWN
Q78PY7	SND1_MOUSE	Staphylococcal nuclease domain-containing protein 1 (100 kDa coactivator) (p100 co-activator)	Snd1	Q78PY7|SND1_MOUSE	-2.92945	0.01793	0.759442	DOWN
P11499	HS90B_MOUSE	Heat shock protein HSP 90-beta (Heat shock 84 kDa) (HSP 84) (HSP84) (Tumor-specific transplantation 84 kDa antigen) (TSTA)	Hsp90ab1 Hsp84 Hsp84-1 Hspcb	P11499|HS90B_MOUSE	-2.92029	0.01659	0.791987	DOWN
P10630	IF4A2_MOUSE	Eukaryotic initiation factor 4A-II (eIF-4A-II) (eIF4A-II) (EC 3.6.4.13) (ATP-dependent RNA helicase eIF4A-2)	Eif4a2 Ddx2b	P10630|IF4A2_MOUSE	-2.91808	0.01875	0.7653	DOWN
Q62087	PON3_MOUSE	Serum paraoxonase/lactonase 3 (EC 3.1.1.2) (EC 3.1.1.81) (EC 3.1.8.1)	Pon3	Q62087|PON3_MOUSE	-2.90783	0.01884	0.734233	DOWN
P20801	TNNC2_MOUSE	Troponin C, skeletal muscle (STNC)	Tnnc2 Tncs	P20801|TNNC2_MOUSE	-2.90403	0.01872	0.361817	DOWN
Q6ZWN5	RS9_MOUSE	40S ribosomal protein S9	Rps9	Q6ZWN5|RS9_MOUSE	-2.90369	0.01715	0.778086	DOWN
P08113	ENPL_MOUSE	Endoplasmin (94 kDa glucose-regulated protein) (GRP-94) (Endoplasmic reticulum resident protein 99) (ERp99) (Heat shock protein 90 kDa beta member 1) (Polymorphic tumor rejection antigen 1) (Tumor rejection antigen gp96)	Hsp90b1 Grp94 Tra-1 Tra1	P08113|ENPL_MOUSE	-2.89968	0.02201	0.713216	DOWN
Q9DB34	CHM2A_MOUSE	Charged multivesicular body protein 2a (Chromatin-modifying protein 2a) (CHMP2a) (Vacuolar protein sorting-associated protein 2) (mVps2)	Chmp2a	Q9DB34|CHM2A_MOUSE	-2.86612	0.02484	0.49214	DOWN
[truncated: 272 more rows]

## Sheet: Summary
UPREGULATED		DOWNREGULATED
GLO2_MOUSE	Q99KB8	BHMT2_MOUSE	Q91WS4
AL8A1_MOUSE	Q8BH00	FAAH1_MOUSE	O08914
[truncated: 203 more rows]
