# Supplementary material for: A Swath Label-Free Proteomics insight into the Faah−/− Mouse Liver
Source: Sci Rep. 2018 Aug 14;8:12142. doi: 10.1038/s41598-018-30553-z (PMC6092373; doi:10.1038/s41598-018-30553-z)
Supplement: Supplementary file 3 — Supplementary File 2 [file 41598_2018_30553_MOESM3_ESM.xlsx]

## Sheet: UPREGULATED PROCESSES (FUNRICH)
Analysis: Biological process
Dataset name: Upregulated Liver
Number of genes in the dataset: 202
Number of genes in the dataset (which are available in Biological process database) :193
Number of genes in background: 25233
Is analysis quantitative: No
						Corrected p-values
Biological process	No. of genes in the dataset	No.of genes in the background dataset	Percentage of genes	Fold enrichment	P-value (Hypergeometric test)	Bonferroni method	BH method	Q-value (Storey-Tibshirani method)
metabolic process	52	434	25.7426	14.9687	5.6199e-46	6.47693e-42	6.47693e-42	4.19202e-41	Aldh8a1; Acat1; Mettl7b; Aldh9a1; Aldh5a1; Gys2; Aadac; Pygb; Aldh1l1; Gaa; Atic; Aco1; Echdc1; Dlat; Aacs; Acaca; Ephx2; Pdhb; Aldh3a2; Acly; Upb1; Papss2; Ugp2; Echdc3; Bdh1; Ugt1a9; Naga; Acaa1a; Pygl; Ugt3a2; Coasy; Paics; Acss2; Acox1; Gstm6; Acad8; Chil3; Ivd; Gcdh; Hexb; Acsl5; Ugt3a1; Man2b1; Acadl; Pklr; Suclg2; Slc27a2; Ehhadh; Aass; Tkfc; Fasn; Hsd3b3;
oxidation-reduction process	48	650	23.7624	9.22588	2.02056e-32	2.3287e-28	1.16435e-28	7.53594e-28	Aldh8a1; Aldh9a1; Ndufa11; Aldh5a1; Sord; Fth1; Aldh1l1; Akr1c13; Ndufs7; Dhdh; Haao; Pdhb; Cryz; Ndufv1; Aldh3a2; Maoa; Akr1b8; Scd1; Idh2; Qdpr; Bdh1; Bbox1; Decr1; Cyp2c54; Kmo; Dhcr24; Cyp4a14; Sardh; Acox1; Xdh; Pgd; Cryl1; Acad8; Chdh; Ivd; Gcdh; Cyp2c50; Acadl; Decr2; Ehhadh; Marc1; Nqo2; Aass; Me1; Cyp2c37; Dpyd; Fasn; Hsd3b3;
fatty acid metabolic process	17	153	8.41584	13.8861	6.85504e-15	7.90043e-11	2.63348e-11	1.70445e-10	Apoa2; Fabp4; Aacs; Acaca; Scd1; Cpt2; Decr1; Acaa1a; Acox1; Cryl1; Lipa; Acsl5; Acadl; Slc27a2; Decr2; Ehhadh; Fasn;
carbohydrate metabolic process	17	189	8.41584	11.2413	2.32192e-13	2.67601e-09	6.69002e-10	4.32994e-09	Hagh; Khk; Pygb; Gaa; Dlat; Gckr; Pdhb; Gale; Naga; Pygl; Gbe1; Pgd; Chil3; Hexb; Man2b1; Gck; Pklr;
lipid metabolic process	24	455	11.8812	6.59124	3.30503e-13	3.80904e-09	7.61809e-10	4.9306e-09	Erlin2; Aacs; Acaca; Ephx2; Psap; Acly; Ces1d; Pafah1b3; Scd1; Cpt2; Decr1; Acaa1a; Dhcr24; Acox1; Acad8; Lipa; Acsl5; Plbd2; Acadl; Slc27a2; Decr2; Ehhadh; Sult1a1; Fasn;
fatty acid beta-oxidation	8	39	3.9604	25.648	7.30036e-10	8.41367e-06	1.40228e-06	9.07587e-06	Acat1; Echdc1; Decr1; Acaa1a; Acox1; Abcd3; Slc27a2; Ehhadh;
tricarboxylic acid cycle	5	28	2.47525	22.3419	2.64721e-06	0.030509	0.00435843	0.0282088	Aco1; Dlat; Pdhb; Idh2; Suclg2;
acetyl-CoA biosynthetic process	3	5	1.48515	75.0456	4.9954e-06	0.0575719	0.00719649	0.0465774	Acat1; Acly; Acss2;
glycogen metabolic process	5	36	2.47525	17.3784	9.63977e-06	0.111098	0.0123443	0.0798949	Gys2; Pygb; Gaa; Ugp2; Pygl;
acetyl-CoA metabolic process	3	7	1.48515	53.6346	1.72778e-05	0.199127	0.0199127	0.12888	Acaca; Acly; Fasn;
glycogen catabolic process	3	9	1.48515	41.729	4.09784e-05	0.472277	0.0429342	0.27788	Pygb; Gaa; Pygl;
linoleic acid metabolic process	3	10	1.48515	37.5603	5.81951e-05	0.670698	0.0558915	0.361743	Ephx2; Cyp2c54; Cyp2c50;
cellular response to genistein	2	2	0.990099	124.91	6.37715e-05	0.734967	0.0565359	0.365914	Ugt3a2; Ugt3a1;
pyridine nucleotide biosynthetic process	3	11	1.48515	34.1488	7.95461e-05	0.916769	0.0654835	0.423824	Naprt; Haao; Kmo;
response to toxin	5	58	2.47525	10.7878	0.000101587	1	0.0780523	0.505173	Pon1; Inmt; Ephx2; Ttpa; Ces1d;
epoxygenase P450 pathway	4	32	1.9802	15.6479	0.000120263	1	0.0866269	0.560669	Cyp2c54; Cyp2a5; Cyp2c50; Cyp2c37;
response to cytokine stimulus	5	61	2.47525	10.2573	0.000129358	1	0.087697	0.567596	Coro1a; Casp6; Serpina3m; Serpina1e; Serpina1d;
response to organic cyclic compound	4	36	1.9802	13.9097	0.000192132	1	0.0922633	0.59715	Anxa7; Aacs; Acaca; Dpyd;
biosynthetic process	4	34	1.9802	14.7277	0.000153169	1	0.0922633	0.59715	Aldh1l1; Coasy; Gpt2; Fasn;
lipid biosynthetic process	3	14	1.48515	26.8364	0.000172398	1	0.0922633	0.59715	Acly; Scd1; Acss2;
glutathione metabolic process	4	36	1.9802	13.9097	0.000192132	1	0.0922633	0.59715	Hagh; Aldh5a1; Gstt1; Gstt3;
GO:0061624	2	3	0.990099	83.4115	0.000190304	1	0.0922633	0.59715	Khk; Tkfc;
GO:0061625	2	3	0.990099	83.4115	0.000190304	1	0.0922633	0.59715	Khk; Tkfc;
unsaturated fatty acid biosynthetic process	2	3	0.990099	83.4115	0.000190304	1	0.0922633	0.59715	Scd1; Decr2;
fatty acid biosynthetic process	5	71	2.47525	8.81281	0.000265382	1	0.109233	0.706981	Acaca; Acly; Scd1; Abcd3; Fasn;
very long-chain fatty acid metabolic process	3	16	1.48515	23.484	0.000262112	1	0.109233	0.706981	Acaa1a; Acox1; Slc27a2;
protein homotetramerization	5	71	2.47525	8.81281	0.000265382	1	0.109233	0.706981	Aldh5a1; Acaca; Cryz; Decr1; Acadl;
glycogen biosynthetic process	3	16	1.48515	23.484	0.000262112	1	0.109233	0.706981	Gys2; Gbe1; Gck;
peptide catabolic process	3	17	1.48515	22.1034	0.000316405	1	0.125744	0.813843	Npepps; Cpq; Enpep;
coenzyme A metabolic process	2	4	0.990099	62.6106	0.000378597	1	0.132222	0.855773	Acat1; Mccc2;
purine nucleotide biosynthetic process	3	18	1.48515	20.8761	0.000377452	1	0.132222	0.855773	Atic; Adssl1; Paics;
'de novo' IMP biosynthetic process	2	4	0.990099	62.6106	0.000378597	1	0.132222	0.855773	Atic; Paics;
histidine catabolic process	2	4	0.990099	62.6106	0.000378597	1	0.132222	0.855773	Uroc1; Hal;
biological_process	8	5119	3.9604	0.195453	1	1	1	1	Commd3; Mrps33; Hyi; Echdc3; Ppp1r21; Plbd2; Vwa8; Ttc38;
steroid biosynthetic process	2	58	0.990099	4.32802	0.0787664	1	1	1	Dhcr24; Hsd3b3;
steroid metabolic process	3	85	1.48515	4.42275	0.0309259	1	1	1	Erlin2; Dhcr24; Sult1a1;
sterol biosynthetic process	1	27	0.49505	4.67082	0.195173	1	1	1	Dhcr24;
covalent chromatin modification	1	264	0.49505	0.477856	0.881532	1	1	1	Smarca5;
tRNA processing	1	83	0.49505	1.5198	0.487376	1	1	1	Grsf1;
spermatogenesis	2	367	0.990099	0.684092	0.794804	1	1	1	Pafah1b3; Acox1;
cell differentiation	1	795	0.49505	0.158688	0.998486	1	1	1	Tmem176b;
mRNA processing	4	314	1.9802	1.59513	0.244263	1	1	1	Grsf1; Cstf2; Lsm4; Snrnp200;
RNA splicing	2	240	0.990099	1.04608	0.574546	1	1	1	Lsm4; Snrnp200;
apoptotic process	3	554	1.48515	0.678649	0.823248	1	1	1	Casp6; Nae1; Pdcd6;
autophagy	1	142	0.49505	0.88838	0.681634	1	1	1	Anxa7;
response to oxidative stress	1	113	0.49505	1.11635	0.597588	1	1	1	Naprt;
mitochondrial calcium ion homeostasis	1	13	0.49505	9.69706	0.0992376	1	1	1	Anxa6;
nucleosome assembly	1	87	0.49505	1.44993	0.503648	1	1	1	Smarca5;
signal transduction	1	1226	0.49505	0.102902	0.999959	1	1	1	Gnaz;
phospholipid transport	1	30	0.49505	4.20389	0.214368	1	1	1	Pctp;
nuclear mRNA splicing, via spliceosome	2	101	0.990099	2.48558	0.193857	1	1	1	Lsm4; Snrnp200;
proteolysis	9	566	4.45545	1.98837	0.0392118	1	1	1	Casp6; Npepps; Prss2; Ctsh; Metap1; Cpq; Enpep; Cela1; Dpp3;
cellular response to heat	1	38	0.49505	3.3191	0.263359	1	1	1	Pdcd6;
regulation of cell shape	3	131	1.48515	2.86984	0.0882551	1	1	1	Coro1a; Anxa7; Hexb;
regulation of transcription, DNA-dependent	2	2019	0.990099	0.124352	0.999999	1	1	1	Commd3; Lrpprc;
transport	23	1802	11.3861	1.59498	0.0180481	1	0.962984	1	Ndufa11; Atp6v1f; Slc38a3; Apoa2; Fabp4; Selenbp1; Commd3; Ndufs7; Lrpprc; Slc25a10; Pex1; Ndufv1; Ttpa; Dync1li1; Stxbp3; Actn4; Cpt2; Mup20; Alb; Abcd3; Lman1; Pctp; Sec14l4;
cell cycle	2	598	0.990099	0.41984	0.95414	1	1	1	Nae1; Dync1li1;
protein transport	5	579	2.47525	1.08081	0.495177	1	1	1	Selenbp1; Pex1; Stxbp3; Actn4; Lman1;
cell division	1	355	0.49505	0.355367	0.943507	1	1	1	Dync1li1;
negative regulation of protein phosphorylation	2	83	0.990099	3.02456	0.142886	1	1	1	Pebp1; Xdh;
positive regulation of gene expression	3	375	1.48515	1.00258	0.579838	1	1	1	Ctsh; Ephx2; Vim;
negative regulation of gene expression	2	211	0.990099	1.18984	0.505134	1	1	1	Anxa7; Xdh;
transcription, DNA-dependent	2	1808	0.990099	0.138865	0.999995	1	1	1	Commd3; Lrpprc;
positive regulation of transcription from RNA polymerase II promoter	3	1012	1.48515	0.371516	0.988715	1	1	1	Cela1; Abhd14b; Hexb;
translation	3	258	1.48515	1.45722	0.341164	1	1	1	Efl1; Aarsd1; Mrpl1;
endocytosis	1	175	0.49505	0.720866	0.756216	1	1	1	Itsn1;
DNA repair	1	318	0.49505	0.396713	0.923634	1	1	1	Ddb1;
response to DNA damage stimulus	1	428	0.49505	0.294757	0.968872	1	1	1	Ddb1;
phosphorylation	7	608	3.46535	1.44014	0.216031	1	1	1	Khk; Ak3; Papss2; Coasy; Gck; Pklr; Tkfc;
negative regulation of TOR signaling cascade	1	43	0.49505	2.93324	0.292421	1	1	1	Pdcd6;
intracellular signal transduction	1	402	0.49505	0.31382	0.961503	1	1	1	Itsn1;
cellular response to glucose starvation	1	41	0.49505	3.07629	0.280936	1	1	1	Gck;
oogenesis	1	37	0.49505	3.40878	0.257405	1	1	1	Hexb;
proteolysis involved in cellular protein catabolic process	1	56	0.49505	2.25243	0.362754	1	1	1	Ctsh;
negative regulation of cell proliferation	1	362	0.49505	0.348495	0.946641	1	1	1	Dhcr24;
lipid storage	1	26	0.49505	4.8504	0.188671	1	1	1	Hexb;
cellular response to starvation	1	49	0.49505	2.57414	0.325794	1	1	1	Alb;
cellular response to amino acid stimulus	1	52	0.49505	2.42566	0.341888	1	1	1	Lamtor2;
methylation	2	163	0.990099	1.5402	0.375679	1	1	1	Mettl7b; Inmt;
negative regulation of peptidase activity	4	115	1.9802	4.35517	0.0138303	1	0.858828	1	Serpinb1a; Pebp1; Serpina3m; Serpina1e;
T cell mediated cytotoxicity	1	15	0.49505	8.40498	0.113609	1	1	1	Ctsh;
cell adhesion	1	520	0.49505	0.242608	0.98535	1	1	1	Fermt3;
generation of precursor metabolites and energy	2	11	0.990099	22.8037	0.00334451	1	0.611833	1	Acox1; Aass;
protein stabilization	1	132	0.49505	0.955676	0.654837	1	1	1	Cct3;
negative regulation of transcription, DNA-dependent	1	480	0.49505	0.262825	0.979663	1	1	1	Fabp4;
mRNA transport	1	84	0.49505	1.50171	0.491493	1	1	1	Lrpprc;
liver development	2	68	0.990099	3.69164	0.103164	1	1	1	Aacs; Upb1;
response to nutrient	2	18	0.990099	13.9405	0.00896762	1	0.707889	1	Aacs; Dpyd;
response to organic nitrogen	1	12	0.49505	10.5045	0.091965	1	1	1	Aacs;
positive regulation of insulin secretion	2	50	0.990099	5.02037	0.0608123	1	1	1	Aacs; Gck;
response to oleic acid	1	1	0.49505	124.91	0.00800539	1	0.640709	1	Aacs;
response to drug	4	143	1.9802	3.50247	0.0281685	1	1	1	Ywhaz; Aacs; Abcc2; Dpyd;
response to ethanol	1	41	0.49505	3.07629	0.280936	1	1	1	Aacs;
cellular response to glucose stimulus	1	31	0.49505	4.06833	0.220665	1	1	1	Aacs;
positive regulation of triglyceride catabolic process	1	9	0.49505	14.0021	0.0697947	1	1	1	Aadac;
2-oxoglutarate metabolic process	1	14	0.49505	9.00491	0.106452	1	1	1	Gpt2;
glutamate metabolic process	1	11	0.49505	11.4586	0.084634	1	1	1	Aldh5a1;
tryptophan catabolic process to kynurenine	1	7	0.49505	17.997	0.0547161	1	1	1	Kmo;
kynurenine metabolic process	1	4	0.49505	31.461	0.0316409	1	1	1	Kmo;
negative regulation of apoptotic process	4	471	1.9802	1.06343	0.522592	1	1	1	Ctsh; Dhcr24; Ddb1; Alb;
circadian rhythm	1	72	0.49505	1.75196	0.439836	1	1	1	Dpyd;
response to zinc ion	2	21	0.990099	11.95	0.0121165	1	0.858828	1	Khk; Haao;
response to insulin stimulus	2	44	0.990099	5.70481	0.0484342	1	1	1	Khk; Stxbp3;
response to copper ion	1	12	0.49505	10.5045	0.091965	1	1	1	Sord;
alanyl-tRNA aminoacylation	1	3	0.49505	41.9132	0.0238254	1	1	1	Aarsd1;
tRNA aminoacylation	1	12	0.49505	10.5045	0.091965	1	1	1	Aarsd1;
negative regulation of neuron apoptotic process	2	160	0.990099	1.56908	0.367092	1	1	1	Coro1a; Itsn1;
neuromuscular process controlling balance	2	58	0.990099	4.32802	0.0787664	1	1	1	Gaa; Hexb;
neuromuscular process	1	26	0.49505	4.8504	0.188671	1	1	1	Hexb;
regulation of translational fidelity	1	4	0.49505	31.461	0.0316409	1	1	1	Aarsd1;
beta-alanine metabolic process	1	3	0.49505	41.9132	0.0238254	1	1	1	Upb1;
L-lysine catabolic process	1	1	0.49505	124.91	0.00800539	1	0.640709	1	Aass;
ribosome biogenesis	1	77	0.49505	1.63821	0.461966	1	1	1	Efl1;
positive regulation of transcription, DNA-dependent	1	569	0.49505	0.221716	0.990205	1	1	1	Smarca5;
brain development	2	139	0.990099	1.80612	0.305906	1	1	1	Stxbp3; Pafah1b3;
neuron apoptotic process	1	40	0.49505	3.15318	0.275123	1	1	1	Nae1;
locomotory behavior	2	103	0.990099	2.43732	0.199666	1	1	1	Gaa; Hexb;
gamma-aminobutyric acid metabolic process	1	3	0.49505	41.9132	0.0238254	1	1	1	Aldh5a1;
response to iron ion	1	7	0.49505	17.997	0.0547161	1	1	1	Casp6;
response to nicotine	1	25	0.49505	5.04433	0.182117	1	1	1	Prss2;
neurotransmitter catabolic process	2	10	0.990099	25.0818	0.00275088	1	0.519736	1	Aldh5a1; Maoa;
lysosome organization	2	39	0.990099	6.436	0.0389307	1	1	1	Gaa; Hexb;
G-protein coupled receptor signaling pathway	1	1678	0.49505	0.0751836	0.999999	1	1	1	Gnaz;
cholesterol metabolic process	5	85	2.47525	7.36146	0.00061085	1	0.195509	1	Erlin2; Pon1; Apoa2; Dhcr24; Pctp;
positive regulation of cholesterol efflux	1	14	0.49505	9.00491	0.106452	1	1	1	Pon1;
cholesterol transport	1	20	0.49505	6.30479	0.148549	1	1	1	Apoa2;
cholesterol efflux	1	25	0.49505	5.04433	0.182117	1	1	1	Apoa2;
phospholipid efflux	1	11	0.49505	11.4586	0.084634	1	1	1	Apoa2;
high-density lipoprotein particle assembly	1	8	0.49505	15.7502	0.0622855	1	1	1	Apoa2;
lipoprotein metabolic process	1	18	0.49505	7.00493	0.134741	1	1	1	Apoa2;
cholesterol homeostasis	3	64	1.48515	5.87374	0.014726	1	0.858828	1	Apoa2; Fabp4; Ephx2;
reverse cholesterol transport	1	13	0.49505	9.69706	0.0992376	1	1	1	Apoa2;
lipid transport	2	98	0.990099	2.56166	0.185187	1	1	1	Apoa2; Pctp;
surfactant homeostasis	1	13	0.49505	9.69706	0.0992376	1	1	1	Ctsh;
lipid homeostasis	3	24	1.48515	15.6592	0.000903695	1	0.274081	1	Acaca; Acox1; Gck;
high-density lipoprotein particle remodeling	1	11	0.49505	11.4586	0.084634	1	1	1	Apoa2;
phagocytosis	1	50	0.49505	2.52267	0.331202	1	1	1	Coro1a;
protein localization to nucleus	1	36	0.49505	3.50344	0.251404	1	1	1	Gckr;
positive regulation of ERK1 and ERK2 cascade	1	182	0.49505	0.693142	0.769646	1	1	1	Nqo2;
transmembrane transport	3	356	1.48515	1.05609	0.544574	1	1	1	Slc25a10; Abcc2; Abcd3;
canalicular bile acid transport	1	6	0.49505	20.9915	0.0470858	1	1	1	Abcc2;
drug transmembrane transport	1	15	0.49505	8.40498	0.113609	1	1	1	Abcc2;
intestinal absorption	1	18	0.49505	7.00493	0.134741	1	1	1	Aco1;
negative regulation of cell death	1	79	0.49505	1.59674	0.470572	1	1	1	Ttpa;
skin development	1	51	0.49505	2.47322	0.336566	1	1	1	Dhcr24;
cellular iron ion homeostasis	2	38	0.990099	6.60533	0.0371259	1	1	1	Fth1; Aco1;
positive regulation of cell migration	4	185	1.9802	2.70736	0.0618395	1	1	1	Coro1a; Ctsh; Actn4; Fermt3;
mercury ion transport	1	1	0.49505	124.91	0.00800539	1	0.640709	1	Abcc2;
prostaglandin transport	1	3	0.49505	41.9132	0.0238254	1	1	1	Abcc2;
antibiotic metabolic process	1	2	0.49505	62.7656	0.015947	1	0.858828	1	Abcc2;
cellular chloride ion homeostasis	1	9	0.49505	14.0021	0.0697947	1	1	1	Abcc2;
cellular response to hormone stimulus	1	29	0.49505	4.3488	0.208021	1	1	1	Abcc2;
response to estrogen stimulus	1	36	0.49505	3.50344	0.251404	1	1	1	Abcc2;
thyroid hormone transport	1	5	0.49505	25.1814	0.0393943	1	1	1	Abcc2;
GO:1901086	1	1	0.49505	124.91	0.00800539	1	0.640709	1	Abcc2;
response to pH	1	14	0.49505	9.00491	0.106452	1	1	1	Ttpa;
cellular response to organic substance	1	36	0.49505	3.50344	0.251404	1	1	1	Psap;
peroxisome organization	2	21	0.990099	11.95	0.0121165	1	0.858828	1	Pex1; Abcd3;
peroxisomal long-chain fatty acid import	1	2	0.49505	62.7656	0.015947	1	0.858828	1	Abcd3;
long-chain fatty acid catabolic process	1	3	0.49505	41.9132	0.0238254	1	1	1	Acadl;
very long-chain fatty acid catabolic process	2	7	0.990099	35.8158	0.00130423	1	0.34162	1	Abcd3; Slc27a2;
positive regulation of fatty acid beta-oxidation	1	9	0.49505	14.0021	0.0697947	1	1	1	Acsl5;
GO:0098609	5	178	2.47525	3.51552	0.014468	1	0.858828	1	Ywhaz; Eno1; Flnb; Atic; Paics;
response to organic substance	1	58	0.49505	2.17478	0.372938	1	1	1	Anxa5;
low-density lipoprotein particle remodeling	1	9	0.49505	14.0021	0.0697947	1	1	1	Apoa2;
amyloid precursor protein catabolic process	1	6	0.49505	20.9915	0.0470858	1	1	1	Dhcr24;
urate metabolic process	1	9	0.49505	14.0021	0.0697947	1	1	1	Gckr;
acylglycerol catabolic process	1	5	0.49505	25.1814	0.0393943	1	1	1	Ces1d;
lipid catabolic process	4	104	1.9802	4.81577	0.00984049	1	0.771186	1	Ces1d; Pafah1b3; Lipa; Plbd2;
sperm capacitation	1	24	0.49505	5.25443	0.17551	1	1	1	Pebp1;
phosphatidylcholine metabolic process	1	12	0.49505	10.5045	0.091965	1	1	1	Pon1;
phospholipid biosynthetic process	2	57	0.990099	4.40394	0.0764397	1	1	1	Hexb; Acsl5;
positive regulation of lipid catabolic process	1	6	0.49505	20.9915	0.0470858	1	1	1	Apoa2;
phospholipid catabolic process	1	17	0.49505	7.41674	0.127753	1	1	1	Apoa2;
learning or memory	1	48	0.49505	2.62776	0.320342	1	1	1	Man2b1;
cell migration	2	194	0.990099	1.2941	0.461194	1	1	1	Coro1a; Enpep;
regulation of cell migration	1	72	0.49505	1.75196	0.439836	1	1	1	Wdr44;
elevation of cytosolic calcium ion concentration	1	140	0.49505	0.90107	0.676446	1	1	1	Gck;
post-embryonic development	3	106	1.48515	3.54663	0.0535698	1	1	1	Aldh5a1; Aco1; Cela1;
actin cytoskeleton organization	2	142	0.990099	1.76796	0.314739	1	1	1	Coro1a; Flnb;
regulation of actin cytoskeleton organization	1	52	0.49505	2.42566	0.341888	1	1	1	Coro1a;
substrate adhesion-dependent cell spreading	1	40	0.49505	3.15318	0.275123	1	1	1	Fermt3;
regulation of cell proliferation	1	225	0.49505	0.560681	0.837417	1	1	1	Cela1;
positive regulation of apoptotic process	2	314	0.990099	0.799556	0.718661	1	1	1	Casp6; Anxa5;
positive regulation of mitotic cell cycle	1	33	0.49505	3.82184	0.233109	1	1	1	Poldip2;
Bergmann glial cell differentiation	1	10	0.49505	12.6033	0.077244	1	1	1	Vim;
actin filament organization	1	84	0.49505	1.50171	0.491493	1	1	1	Coro1a;
positive regulation of neuron projection development	1	141	0.49505	0.89468	0.67905	1	1	1	Scarb2;
cellular protein localization	1	55	0.49505	2.29338	0.3576	1	1	1	Lamtor2;
multicellular organism growth	1	112	0.49505	1.12632	0.594326	1	1	1	Cela1;
actin filament bundle assembly	1	36	0.49505	3.50344	0.251404	1	1	1	Actn4;
GO:1903955	2	78	0.990099	3.21841	0.129298	1	1	1	Npepps; Gls2;
regulation of Rho protein signal transduction	1	71	0.49505	1.77663	0.435303	1	1	1	Itsn1;
protein import into nucleus, translocation	1	30	0.49505	4.20389	0.214368	1	1	1	Gckr;
translational elongation	1	17	0.49505	7.41674	0.127753	1	1	1	Efl1;
protein ubiquitination involved in ubiquitin-dependent protein catabolic process	1	108	0.49505	1.16803	0.581013	1	1	1	Ddb1;
proteasomal ubiquitin-dependent protein catabolic process	2	143	0.990099	1.7556	0.317678	1	1	1	Psmd12; Ddb1;
bile acid metabolic process	1	12	0.49505	10.5045	0.091965	1	1	1	Acaa1a;
cellular response to hypoxia	1	59	0.49505	2.13792	0.37797	1	1	1	Npepps;
tissue homeostasis	1	21	0.49505	6.0047	0.15537	1	1	1	Acaca;
multicellular organismal protein metabolic process	1	1	0.49505	124.91	0.00800539	1	0.640709	1	Acaca;
cellular response to prostaglandin E stimulus	1	14	0.49505	9.00491	0.106452	1	1	1	Acaca;
negative regulation of catalytic activity	1	24	0.49505	5.25443	0.17551	1	1	1	Gckr;
negative regulation of fatty acid oxidation	1	5	0.49505	25.1814	0.0393943	1	1	1	Acadl;
negative regulation of lipid catabolic process	1	15	0.49505	8.40498	0.113609	1	1	1	Apoa2;
fatty acid beta-oxidation using acyl-CoA dehydrogenase	2	9	0.990099	27.8655	0.00221234	1	0.463586	1	Gcdh; Acadl;
branched chain family amino acid catabolic process	1	9	0.49505	14.0021	0.0697947	1	1	1	Acad8;
mitochondrial respiratory chain complex I assembly	1	19	0.49505	6.63644	0.141672	1	1	1	Ndufs7;
temperature homeostasis	1	20	0.49505	6.30479	0.148549	1	1	1	Acadl;
fatty acid catabolic process	1	10	0.49505	12.6033	0.077244	1	1	1	Acadl;
response to cold	1	29	0.49505	4.3488	0.208021	1	1	1	Acadl;
carnitine metabolic process, CoA-linked	1	3	0.49505	41.9132	0.0238254	1	1	1	Acadl;
carnitine catabolic process	1	1	0.49505	124.91	0.00800539	1	0.640709	1	Acadl;
cellular lipid catabolic process	1	5	0.49505	25.1814	0.0393943	1	1	1	Acadl;
negative regulation of fatty acid biosynthetic process	2	9	0.990099	27.8655	0.00221234	1	0.463586	1	Erlin2; Acadl;
regulation of cholesterol metabolic process	2	10	0.990099	25.0818	0.00275088	1	0.519736	1	Ephx2; Acadl;
carnitine metabolic process	1	8	0.49505	15.7502	0.0622855	1	1	1	Aldh9a1;
carnitine biosynthetic process	1	3	0.49505	41.9132	0.0238254	1	1	1	Bbox1;
medium-chain fatty acid metabolic process	1	3	0.49505	41.9132	0.0238254	1	1	1	Ces1d;
acyl-CoA metabolic process	3	29	1.48515	12.9603	0.00158419	1	0.396908	1	Ces1d; Gcdh; Ehhadh;
central nervous system development	2	73	0.990099	3.43882	0.116041	1	1	1	Aldh5a1; Aldh3a2;
isoleucine catabolic process	1	2	0.49505	62.7656	0.015947	1	0.858828	1	Acat1;
coenzyme A biosynthetic process	2	10	0.990099	25.0818	0.00275088	1	0.519736	1	Acat1; Coasy;
acetyl-CoA catabolic process	1	2	0.49505	62.7656	0.015947	1	0.858828	1	Acat1;
ketone body catabolic process	1	4	0.49505	31.461	0.0316409	1	1	1	Acat1;
protein homooligomerization	4	191	1.9802	2.62231	0.0678515	1	1	1	Acat1; Ak3; Anxa6; Anxa5;
GO:1902860	1	1	0.49505	124.91	0.00800539	1	0.640709	1	Acat1;
skeletal system development	1	103	0.49505	1.22472	0.563758	1	1	1	Hexb;
intracellular protein transport	1	221	0.49505	0.570828	0.832057	1	1	1	Pdcd6;
positive regulation of telomere maintenance via telomerase	1	30	0.49505	4.20389	0.214368	1	1	1	Cct3;
regulation of systemic arterial blood pressure by renin-angiotensin	1	4	0.49505	31.461	0.0316409	1	1	1	Enpep;
regulation of blood pressure	1	60	0.49505	2.1023	0.382961	1	1	1	Enpep;
bradykinin catabolic process	1	6	0.49505	20.9915	0.0470858	1	1	1	Ctsh;
sensory perception of pain	1	76	0.49505	1.65977	0.457611	1	1	1	Ephx2;
organ regeneration	1	14	0.49505	9.00491	0.106452	1	1	1	Apoa2;
positive regulation of inflammatory response	1	49	0.49505	2.57414	0.325794	1	1	1	Fabp4;
angiotensin maturation	1	5	0.49505	25.1814	0.0393943	1	1	1	Enpep;
sphingolipid metabolic process	1	33	0.49505	3.82184	0.233109	1	1	1	Psap;
regulation of lipid metabolic process	1	33	0.49505	3.82184	0.233109	1	1	1	Psap;
activation of cysteine-type endopeptidase activity involved in apoptotic process	2	67	0.990099	3.74673	0.100639	1	1	1	Xdh; Pdcd6;
positive regulation of cell proliferation	2	469	0.990099	0.535316	0.891908	1	1	1	Ctsh; Fabp4;
response to retinoic acid	1	38	0.49505	3.3191	0.263359	1	1	1	Ctsh;
protein tetramerization	1	39	0.49505	3.23401	0.269265	1	1	1	Me1;
inflammatory response	4	312	1.9802	1.60536	0.240809	1	1	1	Ephx2; Cela1; Chil3; Lipa;
angiogenesis	2	224	0.990099	1.12079	0.53714	1	1	1	Enpep; Pdcd6;
citrate metabolic process	2	7	0.990099	35.8158	0.00130423	1	0.34162	1	Aco1; Acly;
oxaloacetate metabolic process	1	14	0.49505	9.00491	0.106452	1	1	1	Acly;
quinolinate metabolic process	1	3	0.49505	41.9132	0.0238254	1	1	1	Haao;
regulation of translation	1	118	0.49505	1.06905	0.613511	1	1	1	Aco1;
response to iron(II) ion	1	3	0.49505	41.9132	0.0238254	1	1	1	Aco1;
regulation of gene expression	1	262	0.49505	0.481504	0.879591	1	1	1	Aco1;
isocitrate metabolic process	1	6	0.49505	20.9915	0.0470858	1	1	1	Idh2;
cellular response to tumor necrosis factor	1	75	0.49505	1.68189	0.45322	1	1	1	Fabp4;
positive regulation of reactive oxygen species metabolic process	2	31	0.990099	8.09637	0.0254653	1	1	1	Xdh; Nqo2;
long-chain fatty acid metabolic process	2	19	0.990099	13.2072	0.00997021	1	0.771186	1	Acsl5; Slc27a2;
succinyl-CoA metabolic process	1	6	0.49505	20.9915	0.0470858	1	1	1	Suclg2;
short-chain fatty acid metabolic process	1	2	0.49505	62.7656	0.015947	1	0.858828	1	Aldh5a1;
peroxisome fission	1	9	0.49505	14.0021	0.0697947	1	1	1	Acox1;
prostaglandin metabolic process	1	15	0.49505	8.40498	0.113609	1	1	1	Acox1;
fatty acid oxidation	2	15	0.990099	16.7267	0.00625196	1	0.640709	1	Acox1; Gcdh;
fatty acid beta-oxidation using acyl-CoA oxidase	1	2	0.49505	62.7656	0.015947	1	0.858828	1	Acox1;
positive regulation of cholesterol homeostasis	1	5	0.49505	25.1814	0.0393943	1	1	1	Acox1;
dephosphorylation	2	107	0.990099	2.34622	0.211343	1	1	1	Thnsl2; Ephx2;
bone resorption	1	24	0.49505	5.25443	0.17551	1	1	1	Xdh;
defense response to Gram-positive bacterium	1	76	0.49505	1.65977	0.457611	1	1	1	Scd1;
single fertilization	1	59	0.49505	2.13792	0.37797	1	1	1	Hexb;
binding of sperm to zona pellucida	1	35	0.49505	3.60351	0.245354	1	1	1	Cct3;
penetration of zona pellucida	1	7	0.49505	17.997	0.0547161	1	1	1	Hexb;
response to glucocorticoid stimulus	1	30	0.49505	4.20389	0.214368	1	1	1	Sult1a1;
triglyceride metabolic process	1	41	0.49505	3.07629	0.280936	1	1	1	Scd1;
fatty acid transport	2	16	0.990099	15.682	0.00710766	1	0.640709	1	Acsl5; Slc27a2;
xenobiotic catabolic process	1	7	0.49505	17.997	0.0547161	1	1	1	Cryz;
long-chain fatty acid import	1	6	0.49505	20.9915	0.0470858	1	1	1	Slc27a2;
very-low-density lipoprotein particle assembly	1	8	0.49505	15.7502	0.0622855	1	1	1	Ces1d;
positive regulation of plasma membrane long-chain fatty acid transport	1	2	0.49505	62.7656	0.015947	1	0.858828	1	Acsl5;
positive regulation of triglyceride biosynthetic process	1	17	0.49505	7.41674	0.127753	1	1	1	Acsl5;
regulation of extrinsic apoptotic signaling pathway	1	6	0.49505	20.9915	0.0470858	1	1	1	Acsl5;
acetate biosynthetic process	1	2	0.49505	62.7656	0.015947	1	0.858828	1	Acss2;
acetyl-CoA biosynthetic process from acetate	1	2	0.49505	62.7656	0.015947	1	0.858828	1	Acss2;
propionate biosynthetic process	1	2	0.49505	62.7656	0.015947	1	0.858828	1	Acss2;
ATP-dependent chromatin remodeling	1	23	0.49505	5.48278	0.168851	1	1	1	Smarca5;
platelet aggregation	3	38	1.48515	9.89156	0.00346932	1	0.624749	1	Metap1; Stxbp3; Fermt3;
cardiac muscle contraction	1	48	0.49505	2.62776	0.320342	1	1	1	Gaa;
chromatin remodeling	1	74	0.49505	1.70462	0.448795	1	1	1	Smarca5;
chromatin assembly or disassembly	1	8	0.49505	15.7502	0.0622855	1	1	1	Smarca5;
negative regulation of cellular component movement	1	5	0.49505	25.1814	0.0393943	1	1	1	Actn4;
osteoblast differentiation	2	101	0.990099	2.48558	0.193857	1	1	1	Snrnp200; Fasn;
vesicle transport along actin filament	1	4	0.49505	31.461	0.0316409	1	1	1	Actn4;
peroxisome proliferator activated receptor signaling pathway	1	7	0.49505	17.997	0.0547161	1	1	1	Actn4;
regulation of apoptotic process	4	183	1.9802	2.73694	0.059901	1	1	1	Casp6; Nae1; Gls2; Actn4;
retinoic acid receptor signaling pathway	1	16	0.49505	7.88	0.12071	1	1	1	Actn4;
positive regulation of pinocytosis	1	4	0.49505	31.461	0.0316409	1	1	1	Actn4;
positive regulation of cellular component movement	1	11	0.49505	11.4586	0.084634	1	1	1	Actn4;
tight junction assembly	1	25	0.49505	5.04433	0.182117	1	1	1	Actn4;
negative regulation of substrate adhesion-dependent cell spreading	1	13	0.49505	9.69706	0.0992376	1	1	1	Actn4;
GO:1901224	1	18	0.49505	7.00493	0.134741	1	1	1	Actn4;
GO:1902396	1	1	0.49505	124.91	0.00800539	1	0.640709	1	Actn4;
GO:1903506	1	2	0.49505	62.7656	0.015947	1	0.858828	1	Actn4;
microtubule-based movement	1	64	0.49505	1.97092	0.402531	1	1	1	Dync1li1;
double-strand break repair	1	62	0.49505	2.03449	0.392824	1	1	1	Smarca5;
UV-damage excision repair	1	11	0.49505	11.4586	0.084634	1	1	1	Ddb1;
mitosis	1	269	0.49505	0.468974	0.886247	1	1	1	Dync1li1;
in utero embryonic development	1	272	0.49505	0.463802	0.888986	1	1	1	Eno1;
embryo development	1	74	0.49505	1.70462	0.448795	1	1	1	Smarca5;
response to glucose stimulus	4	47	1.9802	10.6549	0.000543167	1	0.184118	1	Gys2; Casp6; Khk; Apoa2;
positive regulation of cysteine-type endopeptidase activity involved in apoptotic process	1	48	0.49505	2.62776	0.320342	1	1	1	Pdcd6;
anterior/posterior pattern specification	1	112	0.49505	1.12632	0.594326	1	1	1	Grsf1;
negative regulation of transcription from RNA polymerase II promoter	1	719	0.49505	0.175462	0.997158	1	1	1	Cela1;
insulin secretion	1	35	0.49505	3.60351	0.245354	1	1	1	Stxbp3;
lung development	1	100	0.49505	1.26146	0.553068	1	1	1	Lipa;
negative regulation of endothelial cell proliferation	1	31	0.49505	4.06833	0.220665	1	1	1	Xdh;
positive regulation of endothelial cell proliferation	1	65	0.49505	1.94061	0.407326	1	1	1	Pdcd6;
blood circulation	1	15	0.49505	8.40498	0.113609	1	1	1	Pon1;
negative regulation of endothelial cell differentiation	1	8	0.49505	15.7502	0.0622855	1	1	1	Xdh;
positive regulation of angiogenesis	4	117	1.9802	4.28073	0.0146509	1	0.858828	1	Ctsh; Cela1; Pdcd6; Ddah1;
protein heterooligomerization	1	88	0.49505	1.43346	0.507636	1	1	1	Stxbp3;
tissue development	2	16	0.990099	15.682	0.00710766	1	0.640709	1	Gaa; Dhcr24;
placenta development	1	47	0.49505	2.68366	0.314847	1	1	1	Ttpa;
purine ribonucleoside monophosphate biosynthetic process	1	6	0.49505	20.9915	0.0470858	1	1	1	Adssl1;
regulation of cell-cell adhesion mediated by integrin	1	4	0.49505	31.461	0.0316409	1	1	1	Fermt3;
positive regulation of T cell activation	1	17	0.49505	7.41674	0.127753	1	1	1	Coro1a;
RNA processing	2	71	0.990099	3.53568	0.110842	1	1	1	Grsf1; Lsm4;
integrin-mediated signaling pathway	1	66	0.49505	1.91121	0.412083	1	1	1	Fermt3;
collagen catabolic process	1	22	0.49505	5.73189	0.162137	1	1	1	Prss2;
negative regulation of neuron projection development	1	70	0.49505	1.80201	0.430733	1	1	1	Vim;
cell morphogenesis	1	75	0.49505	1.68189	0.45322	1	1	1	Lipa;
positive regulation of protein kinase B signaling cascade	1	83	0.49505	1.5198	0.487376	1	1	1	Itsn1;
membrane fusion	1	25	0.49505	5.04433	0.182117	1	1	1	Anxa7;
activation of MAPKK activity	1	31	0.49505	4.06833	0.220665	1	1	1	Lamtor2;
response to hydrogen peroxide	1	38	0.49505	3.3191	0.263359	1	1	1	Casp6;
response to calcium ion	3	48	1.48515	7.83125	0.0067092	1	0.640709	1	Anxa7; Pdcd6; Anxa5;
regulation of inflammatory response	1	60	0.49505	2.1023	0.382961	1	1	1	Fabp4;
blood coagulation	2	74	0.990099	3.39236	0.118664	1	1	1	Papss2; Anxa5;
hemostasis	2	45	0.990099	5.57806	0.0504264	1	1	1	Anxa7; Anxa5;
regulation of systemic arterial blood pressure	1	13	0.49505	9.69706	0.0992376	1	1	1	Ddah1;
positive regulation of viral genome replication	1	23	0.49505	5.48278	0.168851	1	1	1	Ddb1;
neuromuscular process controlling posture	1	14	0.49505	9.00491	0.106452	1	1	1	Gaa;
adenylate cyclase-modulating G-protein coupled receptor signaling pathway	1	42	0.49505	3.00307	0.286701	1	1	1	Gnaz;
olfactory learning	1	4	0.49505	31.461	0.0316409	1	1	1	Mup20;
sperm motility	1	67	0.49505	1.88269	0.416802	1	1	1	Sord;
ATP metabolic process	1	39	0.49505	3.23401	0.269265	1	1	1	Ak3;
negative regulation of glial cell proliferation	1	10	0.49505	12.6033	0.077244	1	1	1	Idh2;
homeostasis of number of cells within a tissue	2	37	0.990099	6.7838	0.0353545	1	1	1	Coro1a; Lipa;
ion transport	3	581	1.48515	0.647111	0.846986	1	1	1	Atp6v1f; Slc38a3; Commd3;
positive regulation of endothelial cell migration	1	40	0.49505	3.15318	0.275123	1	1	1	Pdcd6;
negative regulation of vascular endothelial growth factor signaling pathway	1	4	0.49505	31.461	0.0316409	1	1	1	Xdh;
peripheral nervous system development	1	19	0.49505	6.63644	0.141672	1	1	1	Aldh3a2;
glucose homeostasis	2	121	0.990099	2.07477	0.252627	1	1	1	Pygl; Gck;
myelination	1	47	0.49505	2.68366	0.314847	1	1	1	Hexb;
sensory perception of sound	1	134	0.49505	0.941413	0.66037	1	1	1	Hexb;
retinoic acid metabolic process	1	13	0.49505	9.69706	0.0992376	1	1	1	Aldh8a1;
cellular aldehyde metabolic process	2	8	0.990099	31.3444	0.00172982	1	0.398723	1	Aldh9a1; Aldh3a2;
positive regulation of blood pressure	1	29	0.49505	4.3488	0.208021	1	1	1	Ephx2;
cellular amino acid biosynthetic process	1	25	0.49505	5.04433	0.182117	1	1	1	Mri1;
methionine biosynthetic process	1	11	0.49505	11.4586	0.084634	1	1	1	Mri1;
L-methionine salvage from methylthioadenosine	1	4	0.49505	31.461	0.0316409	1	1	1	Mri1;
glucose metabolic process	4	60	1.9802	8.34674	0.00136956	1	0.350758	1	Aldh5a1; Dlat; Pdhb; Gck;
negative regulation of protein autophosphorylation	1	11	0.49505	11.4586	0.084634	1	1	1	Mvp;
cellular response to insulin stimulus	2	73	0.990099	3.43882	0.116041	1	1	1	Gck; Pklr;
negative regulation of gluconeogenesis	1	14	0.49505	9.00491	0.106452	1	1	1	Gck;
brown fat cell differentiation	3	34	1.48515	11.0549	0.00251931	1	0.518482	1	Fabp4; Selenbp1; Scd1;
negative regulation of JAK-STAT cascade	1	44	0.49505	2.86659	0.298095	1	1	1	Bgn;
positive regulation of T cell proliferation	1	63	0.49505	2.0022	0.397697	1	1	1	Coro1a;
regulation of the force of heart contraction	2	23	0.990099	10.9113	0.0144455	1	0.858828	1	Gaa; Pebp1;
developmental growth	1	34	0.49505	3.70946	0.239256	1	1	1	Psap;
digestion	1	28	0.49505	4.50406	0.201623	1	1	1	Prss2;
adenylate cyclase-inhibiting G-protein coupled receptor signaling pathway	2	33	0.990099	7.60583	0.0286164	1	1	1	Psap; Gnaz;
negative regulation of protein kinase activity	2	99	0.990099	2.53579	0.188071	1	1	1	Bgn; Fabp4;
response to caffeine	1	9	0.49505	14.0021	0.0697947	1	1	1	Prss2;
negative regulation of cysteine-type endopeptidase activity involved in apoptotic process	1	64	0.49505	1.97092	0.402531	1	1	1	Dhcr24;
positive regulation of apoptotic signaling pathway	1	39	0.49505	3.23401	0.269265	1	1	1	Ctsh;
histamine secretion by mast cell	1	5	0.49505	25.1814	0.0393943	1	1	1	Ywhaz;
glycolysis	2	29	0.990099	8.65455	0.0224668	1	1	1	Gck; Pklr;
cellular protein modification process	1	44	0.49505	2.86659	0.298095	1	1	1	Man2b1;
regulation of muscle contraction	1	22	0.49505	5.73189	0.162137	1	1	1	Anxa6;
response to hormone stimulus	2	33	0.990099	7.60583	0.0286164	1	1	1	Sord; Me1;
cell growth	1	47	0.49505	2.68366	0.314847	1	1	1	Lamtor2;
positive regulation of MAPK cascade	1	94	0.49505	1.34197	0.530899	1	1	1	Psap;
negative regulation of calcium ion-dependent exocytosis	1	9	0.49505	14.0021	0.0697947	1	1	1	Stxbp3;
MAPK cascade	1	70	0.49505	1.80201	0.430733	1	1	1	Pebp1;
positive regulation of cAMP-mediated signaling	1	12	0.49505	10.5045	0.091965	1	1	1	Pebp1;
diaphragm contraction	1	3	0.49505	41.9132	0.0238254	1	1	1	Gaa;
purine nucleotide metabolic process	1	4	0.49505	31.461	0.0316409	1	1	1	Adssl1;
AMP biosynthetic process	1	5	0.49505	25.1814	0.0393943	1	1	1	Adssl1;
'de novo' AMP biosynthetic process	1	3	0.49505	41.9132	0.0238254	1	1	1	Adssl1;
aspartate metabolic process	1	6	0.49505	20.9915	0.0470858	1	1	1	Adssl1;
IMP metabolic process	1	4	0.49505	31.461	0.0316409	1	1	1	Adssl1;
Wnt receptor signaling pathway	2	195	0.990099	1.28746	0.463841	1	1	1	Cela1; Ddb1;
vitamin transport	1	4	0.49505	31.461	0.0316409	1	1	1	Ttpa;
tryptophan catabolic process	1	6	0.49505	20.9915	0.0470858	1	1	1	Kmo;
sexual reproduction	1	10	0.49505	12.6033	0.077244	1	1	1	Hexb;
SMAD protein signal transduction	1	65	0.49505	1.94061	0.407326	1	1	1	Vim;
protein deglycosylation	1	9	0.49505	14.0021	0.0697947	1	1	1	Man2b1;
small GTPase mediated signal transduction	1	226	0.49505	0.5582	0.838731	1	1	1	Itsn1;
astrocyte development	1	17	0.49505	7.41674	0.127753	1	1	1	Vim;
negative regulation of signaling	1	2	0.49505	62.7656	0.015947	1	0.858828	1	Mvp;
positive regulation of neuron apoptotic process	2	69	0.990099	3.63815	0.105706	1	1	1	Casp6; Nqo2;
intermediate filament organization	1	20	0.49505	6.30479	0.148549	1	1	1	Vim;
nuclear-transcribed mRNA catabolic process	1	17	0.49505	7.41674	0.127753	1	1	1	Lsm4;
response to salt stress	2	8	0.990099	31.3444	0.00172982	1	0.398723	1	Anxa7; Kmo;
positive regulation of cholesterol esterification	2	9	0.990099	27.8655	0.00221234	1	0.463586	1	Apoa2; Scd1;
positive regulation of nitric oxide biosynthetic process	1	45	0.49505	2.80291	0.303724	1	1	1	Ddah1;
ERK1 and ERK2 cascade	1	25	0.49505	5.04433	0.182117	1	1	1	Ctsh;
GO:1904707	1	16	0.49505	7.88	0.12071	1	1	1	Nqo2;
negative regulation of fibroblast proliferation	1	33	0.49505	3.82184	0.233109	1	1	1	Fth1;
pyruvate biosynthetic process	1	6	0.49505	20.9915	0.0470858	1	1	1	Pklr;
response to cAMP	1	25	0.49505	5.04433	0.182117	1	1	1	Pklr;
mRNA polyadenylation	1	28	0.49505	4.50406	0.201623	1	1	1	Cstf2;
one-carbon metabolic process	1	24	0.49505	5.25443	0.17551	1	1	1	Aldh1l1;
vesicle-mediated transport	2	204	0.990099	1.23067	0.487319	1	1	1	Stxbp3; Lman1;
xenobiotic metabolic process	2	22	0.990099	11.407	0.0132586	1	0.858828	1	Akr1c13; Sult1a1;
T cell homeostasis	1	31	0.49505	4.06833	0.220665	1	1	1	Coro1a;
protein folding	1	97	0.49505	1.30047	0.542117	1	1	1	Cct3;
ER-associated protein catabolic process	1	60	0.49505	2.1023	0.382961	1	1	1	Erlin2;
protein targeting to mitochondrion	1	19	0.49505	6.63644	0.141672	1	1	1	Ywhaz;
nucleobase-containing compound metabolic process	1	31	0.49505	4.06833	0.220665	1	1	1	Ak3;
ADP biosynthetic process	1	3	0.49505	41.9132	0.0238254	1	1	1	Ak3;
AMP metabolic process	1	6	0.49505	20.9915	0.0470858	1	1	1	Ak3;
dATP metabolic process	1	4	0.49505	31.461	0.0316409	1	1	1	Ak3;
AMP phosphorylation	1	2	0.49505	62.7656	0.015947	1	0.858828	1	Ak3;
GTP metabolic process	1	9	0.49505	14.0021	0.0697947	1	1	1	Ak3;
ITP metabolic process	1	1	0.49505	124.91	0.00800539	1	0.640709	1	Ak3;
UTP metabolic process	1	1	0.49505	124.91	0.00800539	1	0.640709	1	Ak3;
protein localization	1	81	0.49505	1.55732	0.479041	1	1	1	Dhcr24;
protein targeting	1	35	0.49505	3.60351	0.245354	1	1	1	Ywhaz;
bone development	1	51	0.49505	2.47322	0.336566	1	1	1	Papss2;
daunorubicin metabolic process	1	5	0.49505	25.1814	0.0393943	1	1	1	Akr1b8;
doxorubicin metabolic process	1	5	0.49505	25.1814	0.0393943	1	1	1	Akr1b8;
farnesol catabolic process	1	2	0.49505	62.7656	0.015947	1	0.858828	1	Akr1b8;
retinal metabolic process	1	13	0.49505	9.69706	0.0992376	1	1	1	Aldh8a1;
cellular response to cadmium ion	1	8	0.49505	15.7502	0.0622855	1	1	1	Cyp2a5;
bile acid biosynthetic process	1	11	0.49505	11.4586	0.084634	1	1	1	Slc27a2;
glucose transport	1	27	0.49505	4.67082	0.195173	1	1	1	Stxbp3;
positive regulation of glycogen biosynthetic process	1	15	0.49505	8.40498	0.113609	1	1	1	Gck;
regulation of neuron apoptotic process	1	32	0.49505	3.94123	0.226912	1	1	1	Nae1;
positive regulation of TOR signaling cascade	1	27	0.49505	4.67082	0.195173	1	1	1	Lamtor2;
response to cadmium ion	2	13	0.990099	19.2981	0.00469343	1	0.640709	1	Sord; Haao;
cellular response to interleukin-4	2	22	0.990099	11.407	0.0132586	1	0.858828	1	Coro1a; Fasn;
hemolysis by symbiont of host erythrocytes	1	1	0.49505	124.91	0.00800539	1	0.640709	1	Alb;
positive regulation of circadian sleep/wake cycle, non-REM sleep	1	9	0.49505	14.0021	0.0697947	1	1	1	Alb;
maintenance of mitochondrion location	1	2	0.49505	62.7656	0.015947	1	0.858828	1	Alb;
9-cis-retinoic acid biosynthetic process	1	7	0.49505	17.997	0.0547161	1	1	1	Aldh8a1;
heart morphogenesis	1	64	0.49505	1.97092	0.402531	1	1	1	Gaa;
morphogenesis of embryonic epithelium	1	13	0.49505	9.69706	0.0992376	1	1	1	Grsf1;
10-formyltetrahydrofolate catabolic process	1	2	0.49505	62.7656	0.015947	1	0.858828	1	Aldh1l1;
response to reactive oxygen species	1	17	0.49505	7.41674	0.127753	1	1	1	Aldh3a2;
sesquiterpenoid metabolic process	1	1	0.49505	124.91	0.00800539	1	0.640709	1	Aldh3a2;
epidermis development	1	50	0.49505	2.52267	0.331202	1	1	1	Aldh3a2;
phytol metabolic process	1	2	0.49505	62.7656	0.015947	1	0.858828	1	Aldh3a2;
formaldehyde metabolic process	1	1	0.49505	124.91	0.00800539	1	0.640709	1	Aldh3a2;
glutamate biosynthetic process	1	5	0.49505	25.1814	0.0393943	1	1	1	Gls2;
acetate metabolic process	1	2	0.49505	62.7656	0.015947	1	0.858828	1	Aldh5a1;
succinate metabolic process	2	10	0.990099	25.0818	0.00275088	1	0.519736	1	Aldh5a1; Suclg2;
glutamine metabolic process	2	19	0.990099	13.2072	0.00997021	1	0.771186	1	Aldh5a1; Gls2;
glycerophospholipid metabolic process	1	5	0.49505	25.1814	0.0393943	1	1	1	Aldh5a1;
glucosylceramide metabolic process	1	2	0.49505	62.7656	0.015947	1	0.858828	1	Aldh5a1;
galactosylceramide metabolic process	1	2	0.49505	62.7656	0.015947	1	0.858828	1	Aldh5a1;
gamma-aminobutyric acid catabolic process	1	1	0.49505	124.91	0.00800539	1	0.640709	1	Aldh5a1;
respiratory electron transport chain	1	19	0.49505	6.63644	0.141672	1	1	1	Aldh5a1;
thymine catabolic process	1	3	0.49505	41.9132	0.0238254	1	1	1	Dpyd;
neurotransmitter biosynthetic process	1	8	0.49505	15.7502	0.0622855	1	1	1	Aldh9a1;
fructose metabolic process	1	7	0.49505	17.997	0.0547161	1	1	1	Khk;
ATP biosynthetic process	1	23	0.49505	5.48278	0.168851	1	1	1	Pklr;
striated muscle contraction	1	21	0.49505	6.0047	0.15537	1	1	1	Gaa;
muscle cell homeostasis	1	18	0.49505	7.00493	0.134741	1	1	1	Gaa;
response to peptide hormone stimulus	3	36	1.48515	10.4409	0.00297095	1	0.552261	1	Serpina3m; Serpina1e; Serpina1d;
regulation of mitochondrial translation	1	6	0.49505	20.9915	0.0470858	1	1	1	Lrpprc;
cell proliferation	4	208	1.9802	2.408	0.0864516	1	1	1	Anxa7; Enpep; Mvp; Lipa;
cellular glucose homeostasis	2	18	0.990099	13.9405	0.00896762	1	0.707889	1	Gckr; Gck;
arachidonic acid metabolic process	2	29	0.990099	8.65455	0.0224668	1	1	1	Cyp2c54; Cyp2c50;
histidine metabolic process	2	5	0.990099	50.1135	0.000627665	1	0.195509	1	Uroc1; Hal;
N-acetylglucosamine metabolic process	1	14	0.49505	9.00491	0.106452	1	1	1	Hexb;
glycine decarboxylation via glycine cleavage system	1	3	0.49505	41.9132	0.0238254	1	1	1	Gcsh;
carbohydrate catabolic process	1	3	0.49505	41.9132	0.0238254	1	1	1	Naga;
positive regulation of phosphorylation	1	31	0.49505	4.06833	0.220665	1	1	1	Gck;
negative regulation of cytokine secretion involved in immune response	1	5	0.49505	25.1814	0.0393943	1	1	1	Apoa2;
cell-substrate adhesion	1	18	0.49505	7.00493	0.134741	1	1	1	Coro1a;
positive chemotaxis	1	14	0.49505	9.00491	0.106452	1	1	1	Coro1a;
glycerol metabolic process	1	11	0.49505	11.4586	0.084634	1	1	1	Tkfc;
triglyceride homeostasis	1	26	0.49505	4.8504	0.188671	1	1	1	Gckr;
phosphate ion transport	1	9	0.49505	14.0021	0.0697947	1	1	1	Slc25a10;
phosphate ion transmembrane transport	1	7	0.49505	17.997	0.0547161	1	1	1	Slc25a10;
ER to Golgi vesicle-mediated transport	1	65	0.49505	1.94061	0.407326	1	1	1	Lman1;
positive regulation of organelle organization	1	4	0.49505	31.461	0.0316409	1	1	1	Lman1;
cellular calcium ion homeostasis	2	95	0.990099	2.64255	0.176577	1	1	1	Anxa7; Hexb;
regulation of protein stability	1	69	0.49505	1.82812	0.426127	1	1	1	Apoa2;
regulation of potassium ion transport	1	13	0.49505	9.69706	0.0992376	1	1	1	Gck;
pore complex assembly	1	5	0.49505	25.1814	0.0393943	1	1	1	Cct3;
cellular aromatic compound metabolic process	1	7	0.49505	17.997	0.0547161	1	1	1	Enpep;
GO:1901998	1	35	0.49505	3.60351	0.245354	1	1	1	Cct3;
positive regulation of binding	2	7	0.990099	35.8158	0.00130423	1	0.34162	1	Pon1; Eno1;
cellular response to acid	1	7	0.49505	17.997	0.0547161	1	1	1	Eno1;
negative regulation of blood coagulation	1	14	0.49505	9.00491	0.106452	1	1	1	Anxa5;
negative regulation of coagulation	1	6	0.49505	20.9915	0.0470858	1	1	1	Anxa5;
cellular response to gonadotropin-releasing hormone	1	5	0.49505	25.1814	0.0393943	1	1	1	Anxa5;
GO:1901317	1	1	0.49505	124.91	0.00800539	1	0.640709	1	Anxa5;
GO:1902721	1	1	0.49505	124.91	0.00800539	1	0.640709	1	Anxa5;
calcium ion transport	2	140	0.990099	1.79322	0.308853	1	1	1	Coro1a; Anxa6;
ion transmembrane transport	2	38	0.990099	6.60533	0.0371259	1	1	1	Atp6v1f; Anxa6;
apoptotic signaling pathway	1	57	0.49505	2.21292	0.367867	1	1	1	Anxa6;
cellular water homeostasis	1	3	0.49505	41.9132	0.0238254	1	1	1	Anxa7;
amine metabolic process	1	6	0.49505	20.9915	0.0470858	1	1	1	Inmt;
catecholamine metabolic process	2	7	0.990099	35.8158	0.00130423	1	0.34162	1	Maoa; Sult1a1;
xanthine catabolic process	1	5	0.49505	25.1814	0.0393943	1	1	1	Xdh;
microtubule cytoskeleton organization	1	82	0.49505	1.53833	0.483225	1	1	1	Dync1li1;
protein targeting to lysosome	1	10	0.49505	12.6033	0.077244	1	1	1	Scarb2;
regulation of epithelial cell differentiation	1	9	0.49505	14.0021	0.0697947	1	1	1	Xdh;
negative regulation of MAPK cascade	1	18	0.49505	7.00493	0.134741	1	1	1	Pebp1;
regulation of cell differentiation	1	36	0.49505	3.50344	0.251404	1	1	1	Cela1;
astrocyte cell migration	1	6	0.49505	20.9915	0.0470858	1	1	1	Hexb;
phosphatidylcholine biosynthetic process	1	13	0.49505	9.69706	0.0992376	1	1	1	Apoa2;
cholesterol biosynthetic process	2	29	0.990099	8.65455	0.0224668	1	1	1	Ces1d; Dhcr24;
negative regulation of very-low-density lipoprotein particle remodeling	1	2	0.49505	62.7656	0.015947	1	0.858828	1	Apoa2;
protein oxidation	1	3	0.49505	41.9132	0.0238254	1	1	1	Apoa2;
peptidyl-methionine modification	1	4	0.49505	31.461	0.0316409	1	1	1	Apoa2;
regulation of intestinal cholesterol absorption	1	5	0.49505	25.1814	0.0393943	1	1	1	Apoa2;
negative regulation of lipase activity	1	4	0.49505	31.461	0.0316409	1	1	1	Apoa2;
beta-glucoside transport	1	1	0.49505	124.91	0.00800539	1	0.640709	1	Apoa2;
negative regulation of cholesterol transport	1	2	0.49505	62.7656	0.015947	1	0.858828	1	Apoa2;
triglyceride-rich lipoprotein particle remodeling	1	2	0.49505	62.7656	0.015947	1	0.858828	1	Apoa2;
high-density lipoprotein particle clearance	1	5	0.49505	25.1814	0.0393943	1	1	1	Apoa2;
positive regulation of interleukin-8 biosynthetic process	1	8	0.49505	15.7502	0.0622855	1	1	1	Apoa2;
diacylglycerol catabolic process	1	3	0.49505	41.9132	0.0238254	1	1	1	Apoa2;
negative regulation of cholesterol import	1	1	0.49505	124.91	0.00800539	1	0.640709	1	Apoa2;
negative regulation of cholesterol transporter activity	1	1	0.49505	124.91	0.00800539	1	0.640709	1	Apoa2;
leukocyte cell-cell adhesion	1	22	0.49505	5.73189	0.162137	1	1	1	Fermt3;
negative regulation of cholesterol biosynthetic process	1	5	0.49505	25.1814	0.0393943	1	1	1	Erlin2;
plasminogen activation	1	10	0.49505	12.6033	0.077244	1	1	1	Dhcr24;
lactation	1	32	0.49505	3.94123	0.226912	1	1	1	Xdh;
nucleoside metabolic process	1	15	0.49505	8.40498	0.113609	1	1	1	Atic;
positive regulation of epithelial cell migration	1	36	0.49505	3.50344	0.251404	1	1	1	Ctsh;
epithelial cell morphogenesis	1	23	0.49505	5.48278	0.168851	1	1	1	Flnb;
male courtship behavior	1	3	0.49505	41.9132	0.0238254	1	1	1	Hexb;
prostate gland growth	1	10	0.49505	12.6033	0.077244	1	1	1	Psap;
epithelial cell differentiation involved in prostate gland development	1	6	0.49505	20.9915	0.0470858	1	1	1	Psap;
Golgi organization	1	77	0.49505	1.63821	0.461966	1	1	1	Lman1;
exocytosis	1	101	0.49505	1.24897	0.55666	1	1	1	Stxbp3;
arginine metabolic process	1	4	0.49505	31.461	0.0316409	1	1	1	Ddah1;
regulation of actin filament polymerization	1	24	0.49505	5.25443	0.17551	1	1	1	Coro1a;
establishment of Golgi localization	1	7	0.49505	17.997	0.0547161	1	1	1	Ywhaz;
regulation of actin polymerization or depolymerization	1	9	0.49505	14.0021	0.0697947	1	1	1	Coro1a;
mammary gland development	1	36	0.49505	3.50344	0.251404	1	1	1	Fasn;
regulation of axonogenesis	1	25	0.49505	5.04433	0.182117	1	1	1	Vim;
SREBP-mediated signaling pathway	1	8	0.49505	15.7502	0.0622855	1	1	1	Erlin2;
nitrogen compound metabolic process	1	21	0.49505	6.0047	0.15537	1	1	1	Upb1;
Ras protein signal transduction	1	43	0.49505	2.93324	0.292421	1	1	1	Dhcr24;
intermembrane transport	1	2	0.49505	62.7656	0.015947	1	0.858828	1	Ttpa;
embryonic placenta development	1	27	0.49505	4.67082	0.195173	1	1	1	Ttpa;
regulation of protein catabolic process	1	18	0.49505	7.00493	0.134741	1	1	1	Serpinb1a;
regulation of insulin secretion	1	35	0.49505	3.60351	0.245354	1	1	1	Gck;
male genitalia development	1	19	0.49505	6.63644	0.141672	1	1	1	Dhcr24;
sebaceous gland development	1	9	0.49505	14.0021	0.0697947	1	1	1	Scd1;
GO:1903699	1	2	0.49505	62.7656	0.015947	1	0.858828	1	Scd1;
sodium ion transport	2	123	0.990099	2.04104	0.258553	1	1	1	Slc38a3; Commd3;
response to heat	1	41	0.49505	3.07629	0.280936	1	1	1	Pklr;
NAD biosynthetic process	1	8	0.49505	15.7502	0.0622855	1	1	1	Naprt;
response to ATP	1	18	0.49505	7.00493	0.134741	1	1	1	Pklr;
cytokine-mediated signaling pathway	1	134	0.49505	0.941413	0.66037	1	1	1	Bgn;
citrulline metabolic process	1	4	0.49505	31.461	0.0316409	1	1	1	Ddah1;
GO:1901990	1	7	0.49505	17.997	0.0547161	1	1	1	Ddb1;
regulation of centrosome cycle	1	5	0.49505	25.1814	0.0393943	1	1	1	Dync1li1;
regulation of release of sequestered calcium ion into cytosol	1	14	0.49505	9.00491	0.106452	1	1	1	Coro1a;
membrane organization	1	21	0.49505	6.0047	0.15537	1	1	1	Dhcr24;
ribonucleotide metabolic process	1	2	0.49505	62.7656	0.015947	1	0.858828	1	Atic;
dihydrofolate metabolic process	1	2	0.49505	62.7656	0.015947	1	0.858828	1	Atic;
tetrahydrofolate biosynthetic process	1	4	0.49505	31.461	0.0316409	1	1	1	Atic;
endoplasmic reticulum organization	1	24	0.49505	5.25443	0.17551	1	1	1	Lman1;
proton transport	1	57	0.49505	2.21292	0.367867	1	1	1	Atp6v1f;
GO:1905123	1	2	0.49505	62.7656	0.015947	1	0.858828	1	Scarb2;
ATP hydrolysis coupled proton transport	1	24	0.49505	5.25443	0.17551	1	1	1	Atp6v1f;
calcium ion import	1	23	0.49505	5.48278	0.168851	1	1	1	Gck;
serotonin metabolic process	1	9	0.49505	14.0021	0.0697947	1	1	1	Maoa;
regulation of MAPK cascade	1	57	0.49505	2.21292	0.367867	1	1	1	Psap;
reactive oxygen species metabolic process	1	36	0.49505	3.50344	0.251404	1	1	1	Gls2;
positive regulation of glial cell proliferation	1	14	0.49505	9.00491	0.106452	1	1	1	Vim;
cytoplasmic mRNA processing body assembly	1	12	0.49505	10.5045	0.091965	1	1	1	Lsm4;
cytokine production	2	25	0.990099	10.0387	0.016951	1	0.908654	1	Fabp4; Lipa;
iron ion transport	1	13	0.49505	9.69706	0.0992376	1	1	1	Fth1;
glycosphingolipid metabolic process	1	8	0.49505	15.7502	0.0622855	1	1	1	Hexb;
galactose metabolic process	1	7	0.49505	17.997	0.0547161	1	1	1	Gale;
positive regulation of glucokinase activity	1	6	0.49505	20.9915	0.0470858	1	1	1	Gckr;
negative regulation of protein kinase B signaling cascade	2	40	0.990099	6.27514	0.0407684	1	1	1	Xdh; Pdcd6;
epithelial cell differentiation	1	43	0.49505	2.93324	0.292421	1	1	1	Ces1d;
digestive system development	1	9	0.49505	14.0021	0.0697947	1	1	1	Cela1;
mitochondrion morphogenesis	1	23	0.49505	5.48278	0.168851	1	1	1	Poldip2;
chromatin silencing at rDNA	1	7	0.49505	17.997	0.0547161	1	1	1	Smarca5;
'de novo' protein folding	1	14	0.49505	9.00491	0.106452	1	1	1	Cct3;
chaperone-mediated protein folding	1	43	0.49505	2.93324	0.292421	1	1	1	Cct3;
keratinocyte development	1	13	0.49505	9.69706	0.0992376	1	1	1	Flnb;
response to acid	1	2	0.49505	62.7656	0.015947	1	0.858828	1	Ces2c;
glomerulus development	1	9	0.49505	14.0021	0.0697947	1	1	1	Enpep;
histone H2A monoubiquitination	1	12	0.49505	10.5045	0.091965	1	1	1	Ddb1;
response to other organism	1	5	0.49505	25.1814	0.0393943	1	1	1	Pklr;
lens fiber cell development	1	9	0.49505	14.0021	0.0697947	1	1	1	Vim;
peptide cross-linking via chondroitin 4-sulfate glycosaminoglycan	1	8	0.49505	15.7502	0.0622855	1	1	1	Bgn;
regulation of G1/S transition of mitotic cell cycle	1	18	0.49505	7.00493	0.134741	1	1	1	Psme1;
necroptosis	1	13	0.49505	9.69706	0.0992376	1	1	1	Pygl;
cellular metabolic process	1	12	0.49505	10.5045	0.091965	1	1	1	Mri1;
vesicle docking involved in exocytosis	1	29	0.49505	4.3488	0.208021	1	1	1	Stxbp3;
protein destabilization	1	38	0.49505	3.3191	0.263359	1	1	1	Ctsh;
positive regulation of p38MAPK cascade	1	17	0.49505	7.41674	0.127753	1	1	1	Xdh;
monocyte differentiation	1	14	0.49505	9.00491	0.106452	1	1	1	Fasn;
nucleotide-excision repair	1	37	0.49505	3.40878	0.257405	1	1	1	Ddb1;
transcription initiation, DNA-dependent	1	20	0.49505	6.30479	0.148549	1	1	1	Smarca5;
positive regulation of mitosis	1	30	0.49505	4.20389	0.214368	1	1	1	Pebp1;
regulation of proteasomal protein catabolic process	1	16	0.49505	7.88	0.12071	1	1	1	Psme1;
skeletal muscle tissue development	1	53	0.49505	2.37991	0.347167	1	1	1	Flnb;
negative regulation of MDA-5 signaling pathway	1	4	0.49505	31.461	0.0316409	1	1	1	Tkfc;
mature ribosome assembly	1	6	0.49505	20.9915	0.0470858	1	1	1	Efl1;
regulation of neurotransmitter levels	1	8	0.49505	15.7502	0.0622855	1	1	1	Pebp1;
drug metabolic process	1	14	0.49505	9.00491	0.106452	1	1	1	Sult1a1;
negative regulation of growth of symbiont in host	1	20	0.49505	6.30479	0.148549	1	1	1	Scd1;
acute inflammatory response to non-antigenic stimulus	1	1	0.49505	124.91	0.00800539	1	0.640709	1	Casp6;
positive regulation of retinal cell programmed cell death	1	1	0.49505	124.91	0.00800539	1	0.640709	1	Casp6;
negative regulation of protein tyrosine kinase activity	1	9	0.49505	14.0021	0.0697947	1	1	1	Mvp;
regulation of signaling	1	5	0.49505	25.1814	0.0393943	1	1	1	Mvp;
leukocyte chemotaxis	1	16	0.49505	7.88	0.12071	1	1	1	Coro1a;
GO:1904871	1	8	0.49505	15.7502	0.0622855	1	1	1	Cct3;
GO:1904874	1	15	0.49505	8.40498	0.113609	1	1	1	Cct3;
response to fatty acid	1	7	0.49505	17.997	0.0547161	1	1	1	Scd1;
negative regulation of vascular endothelial growth factor receptor signaling pathway	1	8	0.49505	15.7502	0.0622855	1	1	1	Pdcd6;
regulation of water loss via skin	1	4	0.49505	31.461	0.0316409	1	1	1	Scd1;
cellular response to lithium ion	1	12	0.49505	10.5045	0.091965	1	1	1	Fabp4;
RNA modification	1	15	0.49505	8.40498	0.113609	1	1	1	Lrpprc;
white fat cell differentiation	2	15	0.990099	16.7267	0.00625196	1	0.640709	1	Fabp4; Scd1;
exocrine pancreas development	1	9	0.49505	14.0021	0.0697947	1	1	1	Cela1;
tissue remodeling	2	10	0.990099	25.0818	0.00275088	1	0.519736	1	Cela1; Lipa;
elastin catabolic process	1	1	0.49505	124.91	0.00800539	1	0.640709	1	Cela1;
pancreas morphogenesis	1	3	0.49505	41.9132	0.0238254	1	1	1	Cela1;
short-chain fatty acid catabolic process	1	2	0.49505	62.7656	0.015947	1	0.858828	1	Ces1d;
thyroid hormone generation	1	7	0.49505	17.997	0.0547161	1	1	1	Cpq;
glycine betaine biosynthetic process from choline	1	1	0.49505	124.91	0.00800539	1	0.640709	1	Chdh;
polysaccharide catabolic process	1	3	0.49505	41.9132	0.0238254	1	1	1	Chil3;
chitin catabolic process	1	8	0.49505	15.7502	0.0622855	1	1	1	Chil3;
GO:1902188	1	10	0.49505	12.6033	0.077244	1	1	1	Ddb1;
neuron homeostasis	1	9	0.49505	14.0021	0.0697947	1	1	1	Haao;
sulfation	1	9	0.49505	14.0021	0.0697947	1	1	1	Sult1a1;
regulation of cellular respiration	1	7	0.49505	17.997	0.0547161	1	1	1	Cisd1;
amino acid transport	1	43	0.49505	2.93324	0.292421	1	1	1	Slc38a3;
glycosaminoglycan metabolic process	1	6	0.49505	20.9915	0.0470858	1	1	1	Hexb;
cellular protein metabolic process	1	8	0.49505	15.7502	0.0622855	1	1	1	Hexb;
spliceosomal snRNP assembly	1	22	0.49505	5.73189	0.162137	1	1	1	Lsm4;
mRNA 3'-end processing	1	4	0.49505	31.461	0.0316409	1	1	1	Cstf2;
mitotic cell cycle DNA replication checkpoint	1	9	0.49505	14.0021	0.0697947	1	1	1	Nae1;
integrin activation	1	7	0.49505	17.997	0.0547161	1	1	1	Fermt3;
estrogen metabolic process	1	11	0.49505	11.4586	0.084634	1	1	1	Sult1a1;
dopamine catabolic process	1	6	0.49505	20.9915	0.0470858	1	1	1	Maoa;
phagolysosome assembly	1	4	0.49505	31.461	0.0316409	1	1	1	Coro1a;
negative regulation of vesicle fusion	1	3	0.49505	41.9132	0.0238254	1	1	1	Coro1a;
uropod organization	1	2	0.49505	62.7656	0.015947	1	0.858828	1	Coro1a;
GO:0038180	1	8	0.49505	15.7502	0.0622855	1	1	1	Coro1a;
natural killer cell degranulation	1	5	0.49505	25.1814	0.0393943	1	1	1	Coro1a;
negative regulation of actin nucleation	1	1	0.49505	124.91	0.00800539	1	0.640709	1	Coro1a;
GO:0061502	1	1	0.49505	124.91	0.00800539	1	0.640709	1	Coro1a;
negative regulation of glucokinase activity	1	5	0.49505	25.1814	0.0393943	1	1	1	Gckr;
GO:0098789	1	8	0.49505	15.7502	0.0622855	1	1	1	Cstf2;
negative regulation of epinephrine secretion	1	6	0.49505	20.9915	0.0470858	1	1	1	Gck;
spliceosomal complex assembly	1	20	0.49505	6.30479	0.148549	1	1	1	Lsm4;
regulation of cell death	1	11	0.49505	11.4586	0.084634	1	1	1	Ywhaz;
mitochondrial transport	1	44	0.49505	2.86659	0.298095	1	1	1	Slc25a10;
neutrophil differentiation	1	6	0.49505	20.9915	0.0470858	1	1	1	Fasn;
oligosaccharide catabolic process	1	7	0.49505	17.997	0.0547161	1	1	1	Hexb;
nucleosome positioning	1	8	0.49505	15.7502	0.0622855	1	1	1	Smarca5;
immune response-regulating signaling pathway	1	2	0.49505	62.7656	0.015947	1	0.858828	1	Ctsh;
neuropeptide catabolic process	1	1	0.49505	124.91	0.00800539	1	0.640709	1	Ctsh;
positive regulation of peptidase activity	1	1	0.49505	124.91	0.00800539	1	0.640709	1	Ctsh;
zymogen activation	1	10	0.49505	12.6033	0.077244	1	1	1	Ctsh;
membrane protein proteolysis	1	9	0.49505	14.0021	0.0697947	1	1	1	Ctsh;
dichotomous subdivision of terminal units involved in lung branching	1	1	0.49505	124.91	0.00800539	1	0.640709	1	Ctsh;
NADP metabolic process	2	7	0.990099	35.8158	0.00130423	1	0.34162	1	Pgd; Gck;
heme metabolic process	1	7	0.49505	17.997	0.0547161	1	1	1	Cyp2a5;
DNA modification	1	3	0.49505	41.9132	0.0238254	1	1	1	Gstt1;
nitric oxide biosynthetic process	1	10	0.49505	12.6033	0.077244	1	1	1	Ddah1;
sterol metabolic process	2	8	0.990099	31.3444	0.00172982	1	0.398723	1	Dhcr24; Lipa;
vitamin E metabolic process	1	2	0.49505	62.7656	0.015947	1	0.858828	1	Ttpa;
GO:0036324	1	2	0.49505	62.7656	0.015947	1	0.858828	1	Pdcd6;
protein neddylation	1	12	0.49505	10.5045	0.091965	1	1	1	Nae1;
arginine catabolic process	1	6	0.49505	20.9915	0.0470858	1	1	1	Ddah1;
protein nitrosylation	1	1	0.49505	124.91	0.00800539	1	0.640709	1	Ddah1;
positive regulation of viral protein levels in host cell	1	4	0.49505	31.461	0.0316409	1	1	1	Ddb1;
interaction with symbiont	1	3	0.49505	41.9132	0.0238254	1	1	1	Ddb1;
D-xylose catabolic process	1	1	0.49505	124.91	0.00800539	1	0.640709	1	Dhdh;
tetrahydrobiopterin biosynthetic process	1	7	0.49505	17.997	0.0547161	1	1	1	Qdpr;
ether lipid biosynthetic process	1	5	0.49505	25.1814	0.0393943	1	1	1	Fasn;
regulation of innate immune response	1	12	0.49505	10.5045	0.091965	1	1	1	Tkfc;
rRNA pseudouridine synthesis	1	4	0.49505	31.461	0.0316409	1	1	1	Mrpl1;
snRNA pseudouridine synthesis	1	4	0.49505	31.461	0.0316409	1	1	1	Mrpl1;
acetyl-CoA biosynthetic process from pyruvate	2	5	0.990099	50.1135	0.000627665	1	0.195509	1	Dlat; Pdhb;
pyruvate metabolic process	2	9	0.990099	27.8655	0.00221234	1	0.463586	1	Dlat; Me1;
GO:0061732	2	8	0.990099	31.3444	0.00172982	1	0.398723	1	Dlat; Pdhb;
tetrahydrofolate interconversion	1	9	0.49505	14.0021	0.0697947	1	1	1	Sardh;
purine base catabolic process	1	1	0.49505	124.91	0.00800539	1	0.640709	1	Dpyd;
pyrimidine base catabolic process	1	2	0.49505	62.7656	0.015947	1	0.858828	1	Dpyd;
uracil catabolic process	1	2	0.49505	62.7656	0.015947	1	0.858828	1	Dpyd;
thymidine catabolic process	1	1	0.49505	124.91	0.00800539	1	0.640709	1	Dpyd;
uracil metabolic process	1	2	0.49505	62.7656	0.015947	1	0.858828	1	Dpyd;
positive regulation of mitotic cell cycle spindle assembly checkpoint	1	7	0.49505	17.997	0.0547161	1	1	1	Dync1li1;
intracellular sequestering of iron ion	2	9	0.990099	27.8655	0.00221234	1	0.463586	1	Fth1; Ftl1;
internal protein amino acid acetylation	1	7	0.49505	17.997	0.0547161	1	1	1	Ehhadh;
maturation of LSU-rRNA	1	14	0.49505	9.00491	0.106452	1	1	1	Mrpl1;
positive regulation of glycolysis	1	14	0.49505	9.00491	0.106452	1	1	1	Gck;
aromatic compound catabolic process	2	6	0.990099	41.7751	0.000936532	1	0.276757	1	Pon1; Ephx2;
prostaglandin production involved in inflammatory response	1	1	0.49505	124.91	0.00800539	1	0.640709	1	Ephx2;
stilbene catabolic process	1	1	0.49505	124.91	0.00800539	1	0.640709	1	Ephx2;
phospholipid dephosphorylation	1	11	0.49505	11.4586	0.084634	1	1	1	Ephx2;
GO:1903206	1	12	0.49505	10.5045	0.091965	1	1	1	Psap;
antigen processing and presentation of exogenous antigen	1	3	0.49505	41.9132	0.0238254	1	1	1	Psme1;
malate metabolic process	1	7	0.49505	17.997	0.0547161	1	1	1	Me1;
fructosamine metabolic process	1	2	0.49505	62.7656	0.015947	1	0.858828	1	Mdp1;
iron ion import	1	4	0.49505	31.461	0.0316409	1	1	1	Fth1;
glycoside catabolic process	1	5	0.49505	25.1814	0.0393943	1	1	1	Naga;
carbohydrate phosphorylation	2	14	0.990099	17.9207	0.00544693	1	0.640709	1	Gck; Tkfc;
glucose 6-phosphate metabolic process	1	6	0.49505	20.9915	0.0470858	1	1	1	Gck;
pentose-phosphate shunt	1	9	0.49505	14.0021	0.0697947	1	1	1	Pgd;
NADP biosynthetic process	1	4	0.49505	31.461	0.0316409	1	1	1	Idh2;
pentose-phosphate shunt, oxidative branch	1	3	0.49505	41.9132	0.0238254	1	1	1	Pgd;
pentose biosynthetic process	1	2	0.49505	62.7656	0.015947	1	0.858828	1	Pgd;
vacuolar sequestering	1	1	0.49505	124.91	0.00800539	1	0.640709	1	Gaa;
galactose catabolic process	1	3	0.49505	41.9132	0.0238254	1	1	1	Gale;
galactose catabolic process via UDP-galactose	1	4	0.49505	31.461	0.0316409	1	1	1	Gale;
GO:0061623	1	3	0.49505	41.9132	0.0238254	1	1	1	Gale;
fatty-acyl-CoA biosynthetic process	1	1	0.49505	124.91	0.00800539	1	0.640709	1	Gcdh;
regulation of glycogen metabolic process	1	4	0.49505	31.461	0.0316409	1	1	1	Khk;
fructose 2,6-bisphosphate metabolic process	1	5	0.49505	25.1814	0.0393943	1	1	1	Gck;
second-messenger-mediated signaling	1	2	0.49505	62.7656	0.015947	1	0.858828	1	Gck;
cellular response to leptin stimulus	1	6	0.49505	20.9915	0.0470858	1	1	1	Gck;
detection of glucose	1	2	0.49505	62.7656	0.015947	1	0.858828	1	Gck;
response to fructose stimulus	1	2	0.49505	62.7656	0.015947	1	0.858828	1	Gckr;
GO:1901135	1	3	0.49505	41.9132	0.0238254	1	1	1	Gckr;
glutathione biosynthetic process	1	9	0.49505	14.0021	0.0697947	1	1	1	Hagh;
intermediate filament-based process	1	3	0.49505	41.9132	0.0238254	1	1	1	Vim;
peptidyl-glutamic acid carboxylation	1	3	0.49505	41.9132	0.0238254	1	1	1	Ggcx;
cellular carbohydrate metabolic process	1	3	0.49505	41.9132	0.0238254	1	1	1	Tkfc;
methylglyoxal catabolic process to D-lactate	1	4	0.49505	31.461	0.0316409	1	1	1	Hagh;
glutamine catabolic process	1	3	0.49505	41.9132	0.0238254	1	1	1	Gls2;
response to aluminum ion	1	2	0.49505	62.7656	0.015947	1	0.858828	1	Xdh;
ganglioside catabolic process	1	7	0.49505	17.997	0.0547161	1	1	1	Hexb;
fructose biosynthetic process	1	2	0.49505	62.7656	0.015947	1	0.858828	1	Sord;
NAD metabolic process	1	6	0.49505	20.9915	0.0470858	1	1	1	Kmo;
intracellular pH reduction	1	3	0.49505	41.9132	0.0238254	1	1	1	Ttpa;
L-alanine metabolic process	1	1	0.49505	124.91	0.00800539	1	0.640709	1	Gpt2;
dichloromethane metabolic process	1	1	0.49505	124.91	0.00800539	1	0.640709	1	Gstt1;
negative regulation of dendritic cell differentiation	1	4	0.49505	31.461	0.0316409	1	1	1	Tmem176b;
fatty acid alpha-oxidation	1	5	0.49505	25.1814	0.0393943	1	1	1	Slc27a2;
regulation of cellular metabolic process	1	1	0.49505	124.91	0.00800539	1	0.640709	1	Hexb;
negative regulation of macroautophagy	1	10	0.49505	12.6033	0.077244	1	1	1	Poldip2;
cellular response to potassium ion starvation	1	4	0.49505	31.461	0.0316409	1	1	1	Slc38a3;
quinolinate biosynthetic process	1	3	0.49505	41.9132	0.0238254	1	1	1	Kmo;
glyoxylate cycle	1	2	0.49505	62.7656	0.015947	1	0.858828	1	Idh2;
GO:1903976	1	1	0.49505	124.91	0.00800539	1	0.640709	1	Idh2;
GO:1904465	1	1	0.49505	124.91	0.00800539	1	0.640709	1	Idh2;
leucine catabolic process	1	1	0.49505	124.91	0.00800539	1	0.640709	1	Ivd;
response to sucrose stimulus	1	1	0.49505	124.91	0.00800539	1	0.640709	1	Khk;
secondary metabolite biosynthetic process	1	1	0.49505	124.91	0.00800539	1	0.640709	1	Kmo;
positive regulation of transporter activity	1	5	0.49505	25.1814	0.0393943	1	1	1	Pon1;
cholesterol esterification	1	5	0.49505	25.1814	0.0393943	1	1	1	Scd1;
protein targeting to peroxisome	1	9	0.49505	14.0021	0.0697947	1	1	1	Pex1;
negative regulation of mitochondrial RNA catabolic process	1	2	0.49505	62.7656	0.015947	1	0.858828	1	Lrpprc;
mannose metabolic process	1	8	0.49505	15.7502	0.0622855	1	1	1	Man2b1;
phenylethylamine metabolic process	1	1	0.49505	124.91	0.00800539	1	0.640709	1	Maoa;
ERBB signaling pathway	1	3	0.49505	41.9132	0.0238254	1	1	1	Mvp;
nitrate metabolic process	1	2	0.49505	62.7656	0.015947	1	0.858828	1	Marc1;
protein hexamerization	1	6	0.49505	20.9915	0.0470858	1	1	1	Oat;
GO:1902031	1	2	0.49505	62.7656	0.015947	1	0.858828	1	Me1;
cellular biosynthetic process	1	3	0.49505	41.9132	0.0238254	1	1	1	Mri1;
cleavage involved in rRNA processing	1	4	0.49505	31.461	0.0316409	1	1	1	Mrpl1;
protein activation cascade	1	1	0.49505	124.91	0.00800539	1	0.640709	1	Mvp;
glycolipid catabolic process	1	1	0.49505	124.91	0.00800539	1	0.640709	1	Naga;
nicotinate nucleotide salvage	1	1	0.49505	124.91	0.00800539	1	0.640709	1	Naprt;
sulfate assimilation	1	4	0.49505	31.461	0.0316409	1	1	1	Papss2;
positive regulation of transcription from RNA polymerase II promoter in response to acidity	1	2	0.49505	62.7656	0.015947	1	0.858828	1	Slc38a3;
Golgi reassembly	1	4	0.49505	31.461	0.0316409	1	1	1	Ywhaz;
positive regulation of acetylcholine metabolic process	1	1	0.49505	124.91	0.00800539	1	0.640709	1	Pebp1;
protein import into peroxisome matrix	1	9	0.49505	14.0021	0.0697947	1	1	1	Pex1;
microtubule-based peroxisome localization	1	2	0.49505	62.7656	0.015947	1	0.858828	1	Pex1;
protein to membrane docking	1	4	0.49505	31.461	0.0316409	1	1	1	Stxbp3;
D-gluconate metabolic process	1	1	0.49505	124.91	0.00800539	1	0.640709	1	Pgd;
glucose 1-phosphate metabolic process	1	2	0.49505	62.7656	0.015947	1	0.858828	1	Ugp2;
methyl-branched fatty acid metabolic process	1	2	0.49505	62.7656	0.015947	1	0.858828	1	Slc27a2;
response to lithium ion	1	1	0.49505	124.91	0.00800539	1	0.640709	1	Pklr;
carboxylic acid catabolic process	1	2	0.49505	62.7656	0.015947	1	0.858828	1	Pon1;
organophosphate catabolic process	1	1	0.49505	124.91	0.00800539	1	0.640709	1	Pon1;
GO:1902617	1	1	0.49505	124.91	0.00800539	1	0.640709	1	Pon1;
5-phosphoribose 1-diphosphate biosynthetic process	1	3	0.49505	41.9132	0.0238254	1	1	1	Pygl;
sulfate transport	1	14	0.49505	9.00491	0.106452	1	1	1	Slc25a10;
GO:1901053	1	1	0.49505	124.91	0.00800539	1	0.640709	1	Sardh;
sterol esterification	1	1	0.49505	124.91	0.00800539	1	0.640709	1	Scd1;
GO:1903966	1	4	0.49505	31.461	0.0316409	1	1	1	Scd1;
succinate transport	1	3	0.49505	41.9132	0.0238254	1	1	1	Slc25a10;
histidine transport	1	2	0.49505	62.7656	0.015947	1	0.858828	1	Slc38a3;
L-alanine transport	1	5	0.49505	25.1814	0.0393943	1	1	1	Slc38a3;
thiosulfate transport	1	1	0.49505	124.91	0.00800539	1	0.640709	1	Slc25a10;
oxaloacetate transport	1	1	0.49505	124.91	0.00800539	1	0.640709	1	Slc25a10;
malate transport	1	1	0.49505	124.91	0.00800539	1	0.640709	1	Slc25a10;
succinate transmembrane transport	1	1	0.49505	124.91	0.00800539	1	0.640709	1	Slc25a10;
malate transmembrane transport	1	1	0.49505	124.91	0.00800539	1	0.640709	1	Slc25a10;
glutamine transport	1	2	0.49505	62.7656	0.015947	1	0.858828	1	Slc38a3;
asparagine transport	1	1	0.49505	124.91	0.00800539	1	0.640709	1	Slc38a3;
positive regulation of glutamine transport	1	1	0.49505	124.91	0.00800539	1	0.640709	1	Slc38a3;
sorbitol metabolic process	1	1	0.49505	124.91	0.00800539	1	0.640709	1	Sord;
sorbitol catabolic process	1	1	0.49505	124.91	0.00800539	1	0.640709	1	Sord;
L-xylitol catabolic process	1	1	0.49505	124.91	0.00800539	1	0.640709	1	Sord;
L-xylitol metabolic process	1	1	0.49505	124.91	0.00800539	1	0.640709	1	Sord;
4-nitrophenol metabolic process	1	1	0.49505	124.91	0.00800539	1	0.640709	1	Sult1a1;
serine family amino acid catabolic process	1	1	0.49505	124.91	0.00800539	1	0.640709	1	Thnsl2;
threonine biosynthetic process	1	1	0.49505	124.91	0.00800539	1	0.640709	1	Thnsl2;
2-oxobutyrate biosynthetic process	1	1	0.49505	124.91	0.00800539	1	0.640709	1	Thnsl2;
negative regulation of establishment of blood-brain barrier	1	2	0.49505	62.7656	0.015947	1	0.858828	1	Ttpa;
UDP-glucose metabolic process	1	1	0.49505	124.91	0.00800539	1	0.640709	1	Ugp2;
xenobiotic glucuronidation	1	9	0.49505	14.0021	0.0697947	1	1	1	Ugt1a9;
regulation of Schwann cell migration	1	1	0.49505	124.91	0.00800539	1	0.640709	1	Vim;
negative regulation of vasculogenesis	1	1	0.49505	124.91	0.00800539	1	0.640709	1	Xdh;
response to stilbenoid	1	22	0.49505	5.73189	0.162137	1	1	1	Cyp2a5;

## Sheet: METABOLIC PROCESSES (DAVID)
	Category	Term	Genes	Count	%	P-Value	Benjamini
	KEGG_PATHWAY	PPAR signaling pathway	SCD1, ACOX1, APOA2, CPT2, EHHADH, FABP4, ACADL, ACAA1A, SLC27A2, ACSL5	10	0,4	4,1E-15	1,1E-13
	KEGG_PATHWAY	Fatty acid metabolism	SCD1, ACOX1, CPT2, EHHADH, ACACA, FASN, ACADL, ACAA1A, ACSL5	9	0,3	1,3E-14	1,7E-13
	KEGG_PATHWAY	Fatty acid degradation	ACOX1, CPT2, EHHADH, ACADL, ACAA1A, ACSL5	6	0,2	2,4E-8	2,2E-7
	KEGG_PATHWAY	Peroxisome	ACOX1, EHHADH, DECR2, ACAA1A, SLC27A2, ACSL5	6	0,2	3,5E-7	2,4E-6
	KEGG_PATHWAY	Fatty acid biosynthesis	ACACA, FASN, ACSL5	3	0,1	3,2E-4	1,7E-3
	KEGG_PATHWAY	Biosynthesis of unsaturated fatty acids	SCD1, ACOX1, ACAA1A	3	0,1	1,2E-3	5,4E-3
	KEGG_PATHWAY	Valine, leucine and isoleucine degradation	EHHADH, AACS, ACAA1A	3	0,1	4,9E-3	1,9E-2
	KEGG_PATHWAY	Metabolic pathways	ACOX1, CRYL1, EHHADH, ACACA, FASN, ACADL, ACAA1A, ACSL5	8	0,3	6,3E-3	2,1E-2

## Sheet: CARBOHYDRATE METABOLISM DAVID)
	Category	Term	Genes	Count	%	P-Value	Benjamini
	KEGG_PATHWAY	Starch and sucrose metabolism	GBE1, GCK, PYGL, GAA, PYGB	5	0,2	2,4E-7	7,1E-6
	KEGG_PATHWAY	Metabolic pathways	KHK, GBE1, GCK, PYGL, HEXB, PGD, PKLR, GAA, GALE, DLAT, PDHB, PYGB	12	0,4	5,5E-7	8,3E-6
	KEGG_PATHWAY	Pyruvate metabolism	HAGH, PKLR, DLAT, PDHB	4	0,1	4,2E-5	4,2E-4
	KEGG_PATHWAY	Carbon metabolism	GCK, PGD, PKLR, DLAT, PDHB	5	0,2	4,3E-5	3,2E-4
	KEGG_PATHWAY	Glycolysis / Gluconeogenesis	GCK, PKLR, DLAT, PDHB	4	0,1	2,0E-4	1,2E-3
	KEGG_PATHWAY	Biosynthesis of antibiotics	GCK, PGD, PKLR, DLAT, PDHB	5	0,2	4,6E-4	2,3E-3
	KEGG_PATHWAY	Glucagon signaling pathway	GCK, PYGL, PDHB, PYGB	4	0,1	6,9E-4	3,0E-3
	KEGG_PATHWAY	Lysosome	HEXB, NAGA, GAA, MAN2B1	4	0,1	1,2E-3	4,6E-3
	KEGG_PATHWAY	Galactose metabolism	GCK, GAA, GALE	3	0,1	1,5E-3	4,9E-3
	KEGG_PATHWAY	Insulin signaling pathway	GCK, PYGL, PKLR, PYGB	4	0,1	1,8E-3	5,5E-3
	KEGG_PATHWAY	Amino sugar and nucleotide sugar metabolism	GCK, HEXB, GALE	3	0,1	3,4E-3	9,3E-3

## Sheet: DOWNREGULATED PROC. (FUNRICH)
Analysis: Biological process
Dataset name: Downregulated Liver
Number of genes in the dataset: 178
Number of genes in the dataset (which are available in Biological process database) :164
Number of genes in background: 25233
Is analysis quantitative: No
						Corrected p-values
Biological process	No. of genes in the dataset	No.of genes in the background dataset	Percentage of genes	Fold enrichment	P-value (Hypergeometric test)	Bonferroni method	BH method	Q-value (Storey-Tibshirani method)
translation	18	258	10.1124	9.89468	3.96136e-13	4.56546e-09	4.56546e-09	2.96617e-08	Eif3b; Egfr; Rpl36; Iars2; Lars; Rps28; Rpsa; Farsa; Eif4a2; Rps9; Rpl31; Larp4; Eef1g; Rpl27a; Dars; Eif3d; Eif2s2; Rpl9;
oxidation-reduction process	25	650	14.0449	5.45404	5.94941e-12	6.85669e-08	3.42835e-08	2.22739e-07	Adh4; Hsd17b6; Aox3; Dhtkd1; Mecr; Cyp2c70; Gulo; Cyp8b1; Hao1; Pyroxd2; Cbr1; Cpox; Steap3; Gpx1; Cyp7b1; Fads2; Bckdha; Hsd17b2; Acox2; Ethe1; Idh3a; Gldc; Kdsr; Cyp2c40; Dhrs3;
protein folding	8	97	4.49438	11.7042	4.43519e-07	0.00511156	0.00170385	0.0110699	Trap1; Dnajb4; Pdia3; Hsp90ab1; Hsp90b1; Hspa9; Hsp90aa1; Calr;
glutathione metabolic process	5	36	2.80899	19.7215	5.21375e-06	0.0600885	0.0150221	0.0975984	Glo1; Gstp1; Gstk1; Gpx1; Ethe1;
response to calcium ion	5	48	2.80899	14.7921	2.21146e-05	0.254871	0.0509741	0.331178	Fga; Egfr; Fgb; Slc25a12; Sec31a;
plasminogen activation	3	10	1.68539	42.6243	3.99384e-05	0.460291	0.0767151	0.498417	Fga; Fgb; Klkb1;
protein polymerization	3	12	1.68539	35.5262	7.24625e-05	0.83513	0.119304	0.775118	Fga; Fgb; Chmp2a;
response to stress	4	33	2.24719	17.2196	8.34875e-05	0.962194	0.120274	0.781419	Trap1; Hsp90ab1; Hsp90b1; Hsp90aa1;
lipid metabolic process	12	455	6.74157	3.74151	9.97787e-05	1	0.127772	0.830133	Hsd17b6; Mecr; Gpx1; Cyp7b1; Fads2; Hsd17b2; Acox2; Kdsr; Fabp5; Acsm1; Plbd1; Slc27a1;
response to peptide hormone stimulus	4	36	2.24719	15.785	0.000118215	1	0.130999	0.851096	Serpina3k; Serpina1c; Serpina1b; Atp2a2;
fibrinolysis	3	15	1.68539	28.4257	0.000147546	1	0.130999	0.851096	Fga; Fgb; Klkb1;
retrograde protein transport, ER to cytosol	3	15	1.68539	28.4257	0.000147546	1	0.130999	0.851096	Os9; Hsp90b1; Aup1;
induction of bacterial agglutination	2	3	1.1236	94.6573	0.000147764	1	0.130999	0.851096	Fga; Fgb;
biological_process	8	5119	4.49438	0.221805	1	1	1	1	Mup2; Gm4952; Ces3b; Tstd3; Mup17; Plbd1; Tmem214; Ccdc58;
steroid biosynthetic process	1	58	0.561798	2.46799	0.337055	1	1	1	Hsd17b2;
steroid metabolic process	2	85	1.1236	3.35159	0.121077	1	1	1	Hsd17b6; Cyp7b1;
covalent chromatin modification	1	264	0.561798	0.542283	0.847221	1	1	1	Setd7;
cell differentiation	2	795	1.1236	0.358384	0.977563	1	1	1	Csrp3; Psmb8;
cellular protein complex assembly	2	19	1.1236	14.9878	0.00782004	1	0.738737	1	Fga; Fgb;
mRNA processing	2	314	1.1236	0.907355	0.651953	1	1	1	Puf60; A1cf;
RNA splicing	1	240	0.561798	0.596509	0.818618	1	1	1	Puf60;
cellular senescence	1	18	0.561798	7.94936	0.11968	1	1	1	Calr;
apoptotic process	6	554	3.37079	1.53774	0.198199	1	1	1	Puf60; Dad1; Steap3; Gpx1; Phlda1; Tmem214;
autophagy	1	142	0.561798	1.00815	0.635082	1	1	1	Irgm1;
response to oxidative stress	1	113	0.561798	1.26686	0.551453	1	1	1	Gpx1;
mitochondrial calcium ion homeostasis	1	13	0.561798	11.0045	0.0879425	1	1	1	Afg3l2;
nucleosome assembly	1	87	0.561798	1.64542	0.460413	1	1	1	Hist1h1b;
signal transduction	3	1226	1.68539	0.348014	0.992916	1	1	1	Fga; Egfr; Fgb;
phospholipid transport	2	30	1.1236	9.49412	0.0189108	1	1	1	Tmem30a; Atp11c;
proteolysis	7	566	3.93258	1.75557	0.106801	1	1	1	Psma1; Spcs2; Afg3l2; Hpn; Klkb1; Psmb8; Dpp4;
cytoskeleton organization	2	102	1.1236	2.79305	0.162067	1	1	1	Cntnap1; Larp4;
regulation of cell shape	2	131	1.1236	2.17478	0.236169	1	1	1	Epb41; Hpn;
regulation of transcription, DNA-dependent	5	2019	2.80899	0.351742	0.998939	1	1	1	Puf60; Csrp3; Setd7; Snd1; Wdr61;
actomyosin structure organization	1	27	0.561798	5.30056	0.174065	1	1	1	Epb41;
multicellular organismal development	3	1019	1.68539	0.418709	0.97666	1	1	1	Csrp3; Egfr; Plpp3;
cristae formation	1	13	0.561798	11.0045	0.0879425	1	1	1	Afg3l2;
kidney development	1	108	0.561798	1.32551	0.53522	1	1	1	Mpst;
palate development	1	83	0.561798	1.72471	0.444862	1	1	1	Dhrs3;
transport	23	1802	12.9213	1.81002	0.00417136	1	0.677502	1	Tmem30a; Chmp7; Slc25a15; Sec23a; Steap3; Fads2; Slc33a1; Slc22a1; Got2; Mup17; Fabp5; Chmp2a; Atp11c; Ap3d1; Slc22a7; Slc25a12; Aqp9; Slc27a1; Slc25a22; Sec31a; Apoa4; Atp2a2; Lman2;
vacuolar transport	2	12	1.1236	23.7234	0.00311763	1	0.677502	1	Chmp7; Chmp2a;
cell cycle	3	598	1.68539	0.713481	0.796685	1	1	1	Smc1a; Steap3; Smc2;
protein transport	6	579	3.37079	1.47134	0.225952	1	1	1	Chmp7; Sec23a; Chmp2a; Ap3d1; Sec31a; Lman2;
cell division	2	355	1.1236	0.802565	0.716839	1	1	1	Smc1a; Smc2;
negative regulation of protein phosphorylation	1	83	0.561798	1.72471	0.444862	1	1	1	Plpp3;
positive regulation of gene expression	2	375	1.1236	0.759763	0.744648	1	1	1	Hpn; Calr;
transcription, DNA-dependent	5	1808	2.80899	0.392791	0.996562	1	1	1	Puf60; Csrp3; Setd7; Snd1; Wdr61;
positive regulation of transcription from RNA polymerase II promoter	4	1012	2.24719	0.561674	0.929886	1	1	1	Csrp3; Egfr; Serpinf2; Wdr61;
regulation of phosphoprotein phosphatase activity	2	14	1.1236	20.3368	0.00425889	1	0.677502	1	Hsp90b1; Ppp6r1;
endocytosis	1	175	0.561798	0.818056	0.711533	1	1	1	Sh3gl1;
DNA repair	1	318	0.561798	0.4502	0.896223	1	1	1	Smc1a;
response to DNA damage stimulus	2	428	1.1236	0.665682	0.80729	1	1	1	Smc1a; Setd7;
hemopoietic progenitor cell differentiation	1	92	0.561798	1.55601	0.479244	1	1	1	Dhtkd1;
fatty acid metabolic process	5	153	2.80899	4.64133	0.00466555	1	0.677502	1	Mecr; Fads2; Acox2; Acsm1; Slc27a1;
fatty acid biosynthetic process	3	71	1.68539	6.00858	0.0138921	1	0.880599	1	Mecr; Fads2; Acsm1;
protein phosphorylation	1	559	0.561798	0.25611	0.981719	1	1	1	Egfr;
phosphorylation	2	608	1.1236	0.468608	0.930447	1	1	1	Egfr; Nme3;
intracellular signal transduction	1	402	0.561798	0.356131	0.943233	1	1	1	Egfr;
meiotic cell cycle	1	97	0.561798	1.47581	0.497421	1	1	1	Smc1a;
proteolysis involved in cellular protein catabolic process	2	56	1.1236	5.08692	0.059473	1	1	1	Psma1; Psmb8;
carbohydrate metabolic process	1	189	0.561798	0.757463	0.73894	1	1	1	Glo1;
regulation of transcription from RNA polymerase II promoter	1	369	0.561798	0.387979	0.928033	1	1	1	Glo1;
fat cell differentiation	2	78	1.1236	3.65233	0.105068	1	1	1	Gpx1; Psmb8;
tricarboxylic acid cycle	2	28	1.1236	10.172	0.0165844	1	1	1	Dhtkd1; Idh3a;
innate immune response	6	487	3.37079	1.74929	0.131282	1	1	1	Fga; C8b; Fgb; C9; Irgm1; Iigp1;
cellular response to amino acid stimulus	1	52	0.561798	2.7527	0.308225	1	1	1	Egfr;
ubiquitin-dependent protein catabolic process	1	147	0.561798	0.973866	0.647845	1	1	1	Psma1;
oligosaccharide metabolic process	1	18	0.561798	7.94936	0.11968	1	1	1	Mogs;
protein N-linked glycosylation via asparagine	1	29	0.561798	4.93513	0.185689	1	1	1	Stt3a;
metabolic process	10	434	5.61798	3.26933	0.00107208	1	0.426058	1	Alad; Dhtkd1; Mogs; Gstp1; Afmid; Hdhd3; Bckdha; Acox2; Acsm1; Slc27a1;
methylation	4	163	2.24719	3.48702	0.0285802	1	1	1	Bhmt2; Tpmt; Setd7; As3mt;
negative regulation of peptidase activity	5	115	2.80899	6.17486	0.00135566	1	0.503999	1	Serpina3k; Serpina1c; Serpina1b; Mug1; Serpinf2;
antigen processing and presentation	2	50	1.1236	5.69723	0.0486106	1	1	1	Ap3d1; Psmb8;
cell adhesion	5	520	2.80899	1.36569	0.305732	1	1	1	Tm9sf4; Plpp3; Zyx; Cntnap1; Dpp4;
defense response	1	116	0.561798	1.2341	0.560922	1	1	1	Irgm1;
cellular response to interferon-beta	2	37	1.1236	7.69842	0.0280396	1	1	1	Irgm1; Iigp1;
generation of precursor metabolites and energy	1	11	0.561798	13.0035	0.0749313	1	1	1	Dhtkd1;
embryo implantation	2	42	1.1236	6.78216	0.0354317	1	1	1	A1cf; Mug1;
posttranscriptional regulation of gene expression by mRNA localization	1	1	0.561798	141.751	0.00705425	1	0.677502	1	A1cf;
cytidine to uridine editing	1	4	0.561798	35.7027	0.0279215	1	1	1	A1cf;
mRNA modification	1	6	0.561798	23.8216	0.0415901	1	1	1	A1cf;
protein stabilization	4	132	2.24719	4.30588	0.0143853	1	0.896167	1	A1cf; Plpp3; Hsp90aa1; Calr;
negative regulation of transcription, DNA-dependent	1	480	0.561798	0.298261	0.96764	1	1	1	Calr;
negative regulation of epithelial cell proliferation	1	69	0.561798	2.0746	0.386841	1	1	1	Hpn;
liver development	1	68	0.561798	2.1051	0.382473	1	1	1	Mpst;
response to nutrient	1	18	0.561798	7.94936	0.11968	1	1	1	Alad;
response to drug	1	143	0.561798	1.0011	0.637671	1	1	1	Alad;
response to ethanol	2	41	1.1236	6.94754	0.0338986	1	1	1	Alad; Got2;
cellular response to glucose stimulus	1	31	0.561798	4.61683	0.19715	1	1	1	Gpx1;
positive regulation of triglyceride catabolic process	1	9	0.561798	15.8899	0.0617355	1	1	1	Apoa4;
2-oxoglutarate metabolic process	2	14	1.1236	20.3368	0.00425889	1	0.677502	1	Aadat; Idh3a;
glutamate metabolic process	1	11	0.561798	13.0035	0.0749313	1	1	1	Aadat;
biosynthetic process	3	34	1.68539	12.5454	0.00175858	1	0.579075	1	Aadat; Kyat1; Got2;
tryptophan catabolic process to kynurenine	2	7	1.1236	40.6446	0.00101527	1	0.417892	1	Aadat; Afmid;
kynurenine metabolic process	2	4	1.1236	71.052	0.000294155	1	0.211884	1	Aadat; Kyat1;
protein autophosphorylation	1	179	0.561798	0.799777	0.719643	1	1	1	Egfr;
negative regulation of apoptotic process	10	471	5.61798	3.01251	0.00196216	1	0.611186	1	Egfr; Glo1; Gstp1; Dad1; Gpx1; Hspa1b; Hyou1; Hsp90ab1; Hsp90b1; Hpn;
circadian rhythm	1	72	0.561798	1.98817	0.399761	1	1	1	Cyp7b1;
response to zinc ion	1	21	0.561798	6.81428	0.138193	1	1	1	Alad;
response to insulin stimulus	1	44	0.561798	3.25308	0.267838	1	1	1	Slc27a1;
behavioral fear response	1	40	0.561798	3.57831	0.246774	1	1	1	Dpp4;
tRNA aminoacylation	1	12	0.561798	11.9207	0.0814598	1	1	1	Farsa;
negative regulation of neuron apoptotic process	1	160	0.561798	0.894744	0.678988	1	1	1	Hsp90ab1;
neuromuscular process controlling balance	1	58	0.561798	2.46799	0.337055	1	1	1	Cntnap1;
beta-alanine metabolic process	1	3	0.561798	47.5641	0.0210147	1	1	1	Dpys;
negative regulation of superoxide anion generation	1	4	0.561798	35.7027	0.0279215	1	1	1	Pon3;
ribosome biogenesis	2	77	1.1236	3.69976	0.102831	1	1	1	Rps28; Gar1;
positive regulation of transcription, DNA-dependent	1	569	0.561798	0.251609	0.982996	1	1	1	Setd7;
response to hypoxia	4	113	2.24719	5.02982	0.00849249	1	0.783008	1	Tm9sf4; Hyou1; Hsp90b1; Dpp4;
positive regulation of heat generation	1	3	0.561798	47.5641	0.0210147	1	1	1	Slc27a1;
GO:1902722	1	2	0.561798	71.2279	0.014059	1	0.880599	1	Egfr;
cholesterol metabolic process	2	85	1.1236	3.35159	0.121077	1	1	1	Cyp7b1; Apoa4;
cholesterol efflux	1	25	0.561798	5.72443	0.162275	1	1	1	Apoa4;
phospholipid efflux	1	11	0.561798	13.0035	0.0749313	1	1	1	Apoa4;
high-density lipoprotein particle assembly	1	8	0.561798	17.8737	0.0550676	1	1	1	Apoa4;
lipoprotein metabolic process	1	18	0.561798	7.94936	0.11968	1	1	1	Apoa4;
cholesterol homeostasis	2	64	1.1236	4.45116	0.0750979	1	1	1	Hpn; Apoa4;
reverse cholesterol transport	1	13	0.561798	11.0045	0.0879425	1	1	1	Apoa4;
phospholipid translocation	2	11	1.1236	25.8782	0.0026101	1	0.677502	1	Tmem30a; Atp11c;
cellular response to lipopolysaccharide	1	107	0.561798	1.33789	0.531904	1	1	1	Gstp1;
lipid transport	5	98	2.80899	7.24589	0.000660319	1	0.362389	1	Tmem30a; Got2; Atp11c; Slc27a1; Apoa4;
lipid homeostasis	1	24	0.561798	5.96285	0.156318	1	1	1	Apoa4;
positive regulation of protein localization at cell surface	2	15	1.1236	18.9819	0.00489141	1	0.677502	1	Tm9sf4; Hsp90ab1;
phagocytosis	1	50	0.561798	2.86279	0.298341	1	1	1	Tm9sf4;
memory	1	78	0.561798	1.83525	0.424795	1	1	1	Cyp7b1;
protein localization to nucleus	1	36	0.561798	3.97579	0.225107	1	1	1	Calr;
positive regulation of phagocytosis	2	45	1.1236	6.33012	0.0401876	1	1	1	Calr; Lman2;
positive regulation of ERK1 and ERK2 cascade	4	182	2.24719	3.12301	0.0403062	1	1	1	Fga; Egfr; Fgb; Serpinf2;
transmembrane transport	4	356	2.24719	1.59664	0.24371	1	1	1	Slc22a1; Slc22a7; Slc25a12; Slc25a22;
canalicular bile acid transport	1	6	0.561798	23.8216	0.0415901	1	1	1	Aqp9;
drug transmembrane transport	2	15	1.1236	18.9819	0.00489141	1	0.677502	1	Tmem30a; Slc22a1;
negative regulation of cell death	1	79	0.561798	1.81202	0.428865	1	1	1	Chmp2a;
porphyrin-containing compound biosynthetic process	2	13	1.1236	21.9	0.00366743	1	0.677502	1	Alad; Cpox;
positive regulation of cell migration	1	185	0.561798	0.773839	0.731385	1	1	1	Egfr;
positive regulation of smooth muscle cell proliferation	2	77	1.1236	3.69976	0.102831	1	1	1	Egfr; Serpinf2;
organic anion transport	1	14	0.561798	10.219	0.0943797	1	1	1	Slc22a7;
potassium ion transport	1	128	0.561798	1.11841	0.596848	1	1	1	Cpox;
fatty acid beta-oxidation	1	39	0.561798	3.67003	0.241414	1	1	1	Acox2;
translational initiation	4	54	2.24719	10.5243	0.000574992	1	0.331339	1	Eif3b; Eif4a2; Eif3d; Eif2s2;
positive regulation of translation	2	57	1.1236	4.99769	0.0613578	1	1	1	Larp4; Eif3d;
GO:0098609	6	178	3.37079	4.7858	0.00169047	1	0.579075	1	Lrrc59; Puf60; Efhd2; Snd1; Sh3gl1; Eef1g;
response to organic substance	3	58	1.68539	7.3551	0.00801499	1	0.744942	1	Alad; Hsp90ab1; Aqp9;
response to wounding	1	42	0.561798	3.40795	0.25738	1	1	1	Gpx1;
lipid catabolic process	1	104	0.561798	1.37648	0.521814	1	1	1	Plbd1;
phosphatidylcholine metabolic process	1	12	0.561798	11.9207	0.0814598	1	1	1	Apoa4;
phosphatidic acid biosynthetic process	1	9	0.561798	15.8899	0.0617355	1	1	1	Slc27a1;
positive regulation of lipoprotein lipase activity	1	10	0.561798	14.3025	0.0683566	1	1	1	Apoa4;
peptidyl-tyrosine phosphorylation	1	66	0.561798	2.16888	0.373644	1	1	1	Egfr;
learning or memory	1	48	0.561798	2.98205	0.288317	1	1	1	Egfr;
camera-type eye development	1	71	0.561798	2.01617	0.395484	1	1	1	Rcn1;
positive regulation of protein phosphorylation	1	186	0.561798	0.769679	0.733294	1	1	1	Egfr;
epidermal growth factor receptor signaling pathway	1	45	0.561798	3.1808	0.273012	1	1	1	Egfr;
actin cytoskeleton organization	1	142	0.561798	1.00815	0.635082	1	1	1	Epb41;
regulation of cell proliferation	1	225	0.561798	0.636274	0.798097	1	1	1	Egfr;
signal transduction in response to DNA damage	1	11	0.561798	13.0035	0.0749313	1	1	1	Smc1a;
positive regulation of apoptotic process	2	314	1.1236	0.907355	0.651953	1	1	1	Steap3; Phlda1;
negative regulation of I-kappaB kinase/NF-kappaB cascade	1	41	0.561798	3.49105	0.252096	1	1	1	Gstp1;
establishment of protein localization	1	44	0.561798	3.25308	0.267838	1	1	1	Chmp2a;
negative regulation of mitotic cell cycle	1	31	0.561798	4.61683	0.19715	1	1	1	Egfr;
positive regulation of peptidyl-tyrosine phosphorylation	1	103	0.561798	1.38985	0.518402	1	1	1	Plpp3;
Bergmann glial cell differentiation	1	10	0.561798	14.3025	0.0683566	1	1	1	Plpp3;
negative regulation of ERK1 and ERK2 cascade	1	61	0.561798	2.34663	0.351018	1	1	1	Gstp1;
negative regulation of endothelial cell apoptotic process	2	28	1.1236	10.172	0.0165844	1	1	1	Fga; Fgb;
positive regulation of neuron projection development	1	141	0.561798	1.0153	0.632475	1	1	1	Tmem30a;
positive regulation of protein binding	2	71	1.1236	4.01237	0.0897063	1	1	1	Hsp90ab1; Epb41;
cellular protein localization	1	55	0.561798	2.60258	0.322793	1	1	1	Tmem33;
positive regulation of sequence-specific DNA binding transcription factor activity	2	107	1.1236	2.66254	0.17456	1	1	1	Csrp3; Plpp3;
endonucleolytic cleavage in ITS1 to separate SSU-rRNA from 5.8S rRNA and LSU-rRNA from tricistronic rRNA transcript (SSU-rRNA, 5.8S rRNA, LSU-rRNA)	1	7	0.561798	20.4234	0.0483526	1	1	1	Rpsa;
translational elongation	2	17	1.1236	16.7501	0.00627719	1	0.677502	1	Rplp2; Eef1g;
protein ubiquitination involved in ubiquitin-dependent protein catabolic process	2	108	1.1236	2.63789	0.177078	1	1	1	Os9; Fbxo7;
cellular response to hypoxia	1	59	0.561798	2.42617	0.341742	1	1	1	Hyou1;
protein homotetramerization	1	71	0.561798	2.01617	0.395484	1	1	1	Dpys;
branched chain family amino acid catabolic process	1	9	0.561798	15.8899	0.0617355	1	1	1	Bckdha;
temperature homeostasis	1	20	0.561798	7.15482	0.132065	1	1	1	Gpx1;
fatty acid catabolic process	1	10	0.561798	14.3025	0.0683566	1	1	1	Faah;
response to cold	1	29	0.561798	4.93513	0.185689	1	1	1	Slc27a1;
acyl-CoA metabolic process	1	29	0.561798	4.93513	0.185689	1	1	1	Acsm1;
collagen fibril organization	1	38	0.561798	3.76659	0.236017	1	1	1	Serpinf2;
protein localization in endosome	1	7	0.561798	20.4234	0.0483526	1	1	1	Tmem30a;
acetyl-CoA catabolic process	1	2	0.561798	71.2279	0.014059	1	0.880599	1	Nudt7;
protein homooligomerization	5	191	2.80899	3.71797	0.0115915	1	0.880599	1	Alad; Slc22a1; C9; Chmp2a; Dpys;
intracellular protein transport	2	221	1.1236	1.28917	0.463169	1	1	1	Sec23a; Ap3d1;
positive regulation of telomerase activity	2	33	1.1236	8.63128	0.0226402	1	1	1	Hsp90ab1; Hsp90aa1;
positive regulation of inflammatory response	1	49	0.561798	2.9212	0.293347	1	1	1	Egfr;
heart contraction	1	17	0.561798	8.4167	0.113422	1	1	1	Gpx1;
sphingolipid metabolic process	1	33	0.561798	4.33711	0.208452	1	1	1	Kdsr;
sphingolipid biosynthetic process	1	19	0.561798	7.5312	0.125894	1	1	1	Kdsr;
positive regulation of cell proliferation	4	469	2.24719	1.21196	0.422391	1	1	1	Egfr; Rps9; Calr; Dpp4;
response to retinoic acid	1	38	0.561798	3.76659	0.236017	1	1	1	Hsd17b2;
inflammatory response	1	312	0.561798	0.458857	0.891662	1	1	1	Klkb1;
oxaloacetate metabolic process	1	14	0.561798	10.219	0.0943797	1	1	1	Got2;
regulation of gene expression	1	262	0.561798	0.546422	0.84502	1	1	1	Eif4a2;
isocitrate metabolic process	1	6	0.561798	23.8216	0.0415901	1	1	1	Idh3a;
immune system process	8	380	4.49438	2.98787	0.00572641	1	0.677502	1	Fga; Psma1; C8b; Fgb; C9; Irgm1; Iigp1; Psmb8;
long-chain fatty acid metabolic process	1	19	0.561798	7.5312	0.125894	1	1	1	Slc27a1;
dicarboxylic acid metabolic process	1	4	0.561798	35.7027	0.0279215	1	1	1	Got2;
negative regulation of interleukin-1 beta production	1	11	0.561798	13.0035	0.0749313	1	1	1	Gstp1;
negative regulation of tumor necrosis factor production	1	43	0.561798	3.32871	0.262628	1	1	1	Gstp1;
response to cytokine stimulus	3	61	1.68539	6.99343	0.0092061	1	0.828909	1	Serpina3k; Serpina1c; Serpina1b;
bone morphogenesis	1	33	0.561798	4.33711	0.208452	1	1	1	Dhrs3;
phospholipid metabolic process	1	39	0.561798	3.67003	0.241414	1	1	1	Plpp3;
nucleotide metabolic process	1	27	0.561798	5.30056	0.174065	1	1	1	Nme3;
binding of sperm to zona pellucida	1	35	0.561798	4.08935	0.219594	1	1	1	Hspa1b;
triglyceride metabolic process	1	41	0.561798	3.49105	0.252096	1	1	1	Gpx1;
fatty acid transport	1	16	0.561798	8.94241	0.107119	1	1	1	Slc27a1;
adiponectin-mediated signaling pathway	1	6	0.561798	23.8216	0.0415901	1	1	1	Slc27a1;
positive regulation of protein serine/threonine kinase activity	2	27	1.1236	10.5486	0.0154708	1	0.953479	1	Hsp90ab1; Slc27a1;
positive regulation of cell growth	2	79	1.1236	3.60611	0.107318	1	1	1	Egfr; Hpn;
skeletal muscle fiber development	1	25	0.561798	5.72443	0.162275	1	1	1	Gpx1;
muscle contraction	1	39	0.561798	3.67003	0.241414	1	1	1	Myl1;
axonogenesis	1	106	0.561798	1.35051	0.528564	1	1	1	Afg3l2;
platelet aggregation	2	38	1.1236	7.49588	0.0294625	1	1	1	Fga; Fgb;
cardiac myofibril assembly	1	12	0.561798	11.9207	0.0814598	1	1	1	Csrp3;
cardiac muscle contraction	2	48	1.1236	5.93457	0.0451695	1	1	1	Csrp3; Myl1;
osteoblast differentiation	1	101	0.561798	1.41736	0.511507	1	1	1	Snd1;
transition between fast and slow fiber	1	10	0.561798	14.3025	0.0683566	1	1	1	Atp2a2;
GO:1901224	1	18	0.561798	7.94936	0.11968	1	1	1	Calr;
positive regulation of lamellipodium assembly	1	20	0.561798	7.15482	0.132065	1	1	1	Hsp90aa1;
GO:1903078	1	11	0.561798	13.0035	0.0749313	1	1	1	Egfr;
mitosis	2	269	1.1236	1.05914	0.567834	1	1	1	Smc1a; Smc2;
in utero embryonic development	4	272	2.24719	2.0897	0.126836	1	1	1	Hsd17b2; Rcn1; Serpina1b; Eif2s2;
gastrulation with mouth forming second	1	25	0.561798	5.72443	0.162275	1	1	1	Plpp3;
transforming growth factor beta receptor signaling pathway	1	70	0.561798	2.04497	0.391178	1	1	1	Zyx;
regulation of ossification	1	19	0.561798	7.5312	0.125894	1	1	1	Dhrs3;
BMP signaling pathway	1	79	0.561798	1.81202	0.428865	1	1	1	Slc33a1;
hair follicle development	1	49	0.561798	2.9212	0.293347	1	1	1	Egfr;
cell surface receptor signaling pathway	1	174	0.561798	0.822757	0.70947	1	1	1	Egfr;
response to glucose stimulus	1	47	0.561798	3.04548	0.283251	1	1	1	Sidt2;
male gonad development	1	79	0.561798	1.81202	0.428865	1	1	1	Eif2s2;
regulation of nitric-oxide synthase activity	1	5	0.561798	28.5765	0.0347799	1	1	1	Egfr;
negative regulation of transcription from RNA polymerase II promoter	1	719	0.561798	0.199118	0.994282	1	1	1	Calr;
blood vessel morphogenesis	1	34	0.561798	4.20959	0.214043	1	1	1	Serpinf2;
protein heterooligomerization	1	88	0.561798	1.62672	0.464232	1	1	1	Chmp2a;
cellular amino acid metabolic process	3	20	1.68539	21.3228	0.000360202	1	0.244196	1	Gldc; Got2; Ddc;
regulation of multicellular organism growth	1	35	0.561798	4.08935	0.219594	1	1	1	Afg3l2;
placenta development	2	47	1.1236	6.06081	0.0434845	1	1	1	Hsd17b2; Hsp90ab1;
regulation of cell-cell adhesion mediated by integrin	1	4	0.561798	35.7027	0.0279215	1	1	1	Dpp4;
T cell activation	1	34	0.561798	4.20959	0.214043	1	1	1	Dpp4;
integrin-mediated signaling pathway	1	66	0.561798	2.16888	0.373644	1	1	1	Zyx;
positive regulation of transforming growth factor beta receptor signaling pathway	1	24	0.561798	5.96285	0.156318	1	1	1	Hsp90ab1;
positive regulation of cyclin-dependent protein kinase activity involved in G1/S	1	8	0.561798	17.8737	0.0550676	1	1	1	Egfr;
cell morphogenesis	2	75	1.1236	3.79841	0.0983992	1	1	1	Egfr; Sidt2;
cell-matrix adhesion	3	78	1.68539	5.46941	0.0178435	1	1	1	Fga; Fgb; Zyx;
cell-cell adhesion	3	98	1.68539	4.35332	0.0322357	1	1	1	Egfr; Rpsa; Plpp3;
blood vessel endothelial cell migration	1	9	0.561798	15.8899	0.0617355	1	1	1	Gpx1;
positive regulation of bone resorption	1	20	0.561798	7.15482	0.132065	1	1	1	Egfr;
positive regulation of protein kinase B signaling cascade	2	83	1.1236	3.43234	0.116443	1	1	1	Egfr; Gpx1;
activation of MAPKK activity	1	31	0.561798	4.61683	0.19715	1	1	1	Egfr;
response to hydrogen peroxide	1	38	0.561798	3.76659	0.236017	1	1	1	Gpx1;
positive regulation of protein secretion	2	40	1.1236	7.12118	0.0323924	1	1	1	Fga; Fgb;
blood coagulation	4	74	2.24719	7.68031	0.00187544	1	0.6004	1	Fga; Fgb; C9; Klkb1;
hemostasis	3	45	1.68539	9.47943	0.00394029	1	0.677502	1	Fga; Fgb; Klkb1;
regulation of systemic arterial blood pressure	1	13	0.561798	11.0045	0.0879425	1	1	1	Ncald;
protein export from nucleus	2	29	1.1236	9.82139	0.0177313	1	1	1	Hspa9; Calr;
erythrocyte differentiation	1	46	0.561798	3.11167	0.27815	1	1	1	Hspa9;
gene silencing by RNA	1	52	0.561798	2.7527	0.308225	1	1	1	Snd1;
neuromuscular process controlling posture	1	14	0.561798	10.219	0.0943797	1	1	1	Cntnap1;
regulation of insulin secretion involved in cellular response to glucose stimulus	1	20	0.561798	7.15482	0.132065	1	1	1	Sidt2;
neuron projection development	2	140	1.1236	2.03499	0.259639	1	1	1	Tmem30a; Cntnap1;
positive regulation of synaptic transmission, glutamatergic	1	25	0.561798	5.72443	0.162275	1	1	1	Egfr;
GO:0097755	1	37	0.561798	3.86836	0.230581	1	1	1	Egfr;
protein complex assembly	2	63	1.1236	4.5218	0.0730791	1	1	1	Fga; Epb41;
ion transport	4	581	2.24719	0.97833	0.58871	1	1	1	Steap3; Slc22a1; Slc22a7; Atp2a2;
hemopoiesis	1	81	0.561798	1.76729	0.43692	1	1	1	Hbb-b1;
endothelial cell migration	1	23	0.561798	6.22199	0.150319	1	1	1	Dpp4;
adaptive immune response	2	128	1.1236	2.22575	0.228369	1	1	1	Fga; Fgb;
glucose homeostasis	1	121	0.561798	1.18311	0.576262	1	1	1	Sidt2;
mitochondrion organization	1	68	0.561798	2.1051	0.382473	1	1	1	Afg3l2;
myelination	2	47	1.1236	6.06081	0.0434845	1	1	1	Afg3l2; Mal2;
neuron migration	1	126	0.561798	1.13616	0.59107	1	1	1	Hsp90aa1;
sensory perception of sound	2	134	1.1236	2.1261	0.243983	1	1	1	Gpx1; Hpn;
detection of mechanical stimulus involved in sensory perception of sound	1	18	0.561798	7.94936	0.11968	1	1	1	Hpn;
retinoid metabolic process	2	12	1.1236	23.7234	0.00311763	1	0.677502	1	Adh4; Dhrs3;
ethanol oxidation	1	4	0.561798	35.7027	0.0279215	1	1	1	Adh4;
retinol metabolic process	2	18	1.1236	15.82	0.00702927	1	0.677502	1	Adh4; Dhrs3;
alcohol metabolic process	1	2	0.561798	71.2279	0.014059	1	0.880599	1	Adh4;
ethanol metabolic process	1	2	0.561798	71.2279	0.014059	1	0.880599	1	Adh4;
cellular aldehyde metabolic process	1	8	0.561798	17.8737	0.0550676	1	1	1	Adh4;
alcohol catabolic process	1	1	0.561798	141.751	0.00705425	1	0.677502	1	Adh4;
GO:1901661	1	1	0.561798	141.751	0.00705425	1	0.677502	1	Adh4;
methionine biosynthetic process	1	11	0.561798	13.0035	0.0749313	1	1	1	Bhmt2;
glucose metabolic process	1	60	0.561798	2.38574	0.346396	1	1	1	Fabp5;
brown fat cell differentiation	1	34	0.561798	4.20959	0.214043	1	1	1	Nudt7;
negative regulation of epithelial to mesenchymal transition	1	22	0.561798	6.50468	0.144277	1	1	1	Hpn;
type B pancreatic cell proliferation	1	13	0.561798	11.0045	0.0879425	1	1	1	Sidt2;
regulation of the force of heart contraction	2	23	1.1236	12.3824	0.0113585	1	0.880599	1	Csrp3; Atp2a2;
neuron projection regeneration	1	9	0.561798	15.8899	0.0617355	1	1	1	Apoa4;
defense response to Gram-negative bacterium	1	45	0.561798	3.1808	0.273012	1	1	1	Iigp1;
digestion	1	28	0.561798	5.11132	0.179897	1	1	1	Cyp7b1;
cellular response to oxidative stress	1	58	0.561798	2.46799	0.337055	1	1	1	Atp2a2;
negative regulation of acute inflammatory response	1	7	0.561798	20.4234	0.0483526	1	1	1	Gstp1;
negative regulation of heart contraction	1	11	0.561798	13.0035	0.0749313	1	1	1	Atp2a2;
vasodilation	1	25	0.561798	5.72443	0.162275	1	1	1	Gpx1;
negative regulation of cysteine-type endopeptidase activity involved in apoptotic process	2	64	1.1236	4.45116	0.0750979	1	1	1	Gpx1; Hspa1b;
astrocyte activation	1	5	0.561798	28.5765	0.0347799	1	1	1	Egfr;
neuron projection morphogenesis	2	60	1.1236	4.74785	0.0671324	1	1	1	Egfr; Cntnap1;
glycolysis	1	29	0.561798	4.93513	0.185689	1	1	1	Dhtkd1;
regulation of muscle contraction	2	22	1.1236	12.945	0.0104187	1	0.880599	1	Tnnc2; Atp2a2;
positive regulation of vasoconstriction	3	43	1.68539	9.92023	0.00346232	1	0.677502	1	Fga; Egfr; Fgb;
pilomotor reflex	1	3	0.561798	47.5641	0.0210147	1	1	1	Hpn;
positive regulation of MAP kinase activity	1	51	0.561798	2.80667	0.303301	1	1	1	Egfr;
platelet activation	2	32	1.1236	8.90092	0.0213658	1	1	1	Fga; Fgb;
protein localization to organelle	2	20	1.1236	14.2388	0.00864891	1	0.791101	1	Csrp3; Ap3d1;
wound healing	1	70	0.561798	2.04497	0.391178	1	1	1	Egfr;
receptor-mediated endocytosis	1	48	0.561798	2.98205	0.288317	1	1	1	Egfr;
aspartate metabolic process	1	6	0.561798	23.8216	0.0415901	1	1	1	Got2;
Wnt receptor signaling pathway	1	195	0.561798	0.734157	0.749878	1	1	1	Wdr61;
mitochondrial fusion	1	13	0.561798	11.0045	0.0879425	1	1	1	Afg3l2;
mitochondrial protein processing	1	4	0.561798	35.7027	0.0279215	1	1	1	Afg3l2;
neuromuscular junction development	1	35	0.561798	4.08935	0.219594	1	1	1	Afg3l2;
nerve development	1	12	0.561798	11.9207	0.0814598	1	1	1	Afg3l2;
GO:0036444	1	9	0.561798	15.8899	0.0617355	1	1	1	Afg3l2;
muscle fiber development	1	16	0.561798	8.94241	0.107119	1	1	1	Afg3l2;
righting reflex	1	11	0.561798	13.0035	0.0749313	1	1	1	Afg3l2;
tryptophan catabolic process	1	6	0.561798	23.8216	0.0415901	1	1	1	Afmid;
SMAD protein signal transduction	1	65	0.561798	2.20225	0.369182	1	1	1	Slc33a1;
negative regulation of protein catabolic process	1	35	0.561798	4.08935	0.219594	1	1	1	Egfr;
positive regulation of smooth muscle cell migration	1	40	0.561798	3.57831	0.246774	1	1	1	Fga;
positive regulation of fibroblast proliferation	1	64	0.561798	2.23665	0.364689	1	1	1	Egfr;
protein localization in membrane	1	17	0.561798	8.4167	0.113422	1	1	1	Ap3d1;
RNA secondary structure unwinding	1	46	0.561798	3.11167	0.27815	1	1	1	Eif4a2;
regulation of cell morphogenesis	1	27	0.561798	5.30056	0.174065	1	1	1	Larp4;
digestive tract morphogenesis	1	18	0.561798	7.94936	0.11968	1	1	1	Egfr;
GO:1903896	1	2	0.561798	71.2279	0.014059	1	0.880599	1	Tmem33;
GO:1903899	1	4	0.561798	35.7027	0.0279215	1	1	1	Tmem33;
protein heterotetramerization	1	43	0.561798	3.32871	0.262628	1	1	1	Farsa;
regulation of cardiac muscle cell membrane potential	1	9	0.561798	15.8899	0.0617355	1	1	1	Atp2a2;
blood vessel development	1	71	0.561798	2.01617	0.395484	1	1	1	Plpp3;
positive regulation of cholesterol esterification	1	9	0.561798	15.8899	0.0617355	1	1	1	Apoa4;
positive regulation of superoxide anion generation	2	13	1.1236	21.9	0.00366743	1	0.677502	1	Egfr; Gstp1;
positive regulation of nitric oxide biosynthetic process	2	45	1.1236	6.33012	0.0401876	1	1	1	Egfr; Hsp90aa1;
positive regulation of fatty acid biosynthetic process	1	13	0.561798	11.0045	0.0879425	1	1	1	Apoa4;
positive regulation of protein kinase C activity	1	5	0.561798	28.5765	0.0347799	1	1	1	Egfr;
positive regulation of extrinsic apoptotic signaling pathway	1	33	0.561798	4.33711	0.208452	1	1	1	Pdia3;
calcium-mediated signaling	1	43	0.561798	3.32871	0.262628	1	1	1	Ncald;
dopamine biosynthetic process	1	12	0.561798	11.9207	0.0814598	1	1	1	Ddc;
positive regulation of phosphoprotein phosphatase activity	1	13	0.561798	11.0045	0.0879425	1	1	1	Hsp90ab1;
negative regulation of fibroblast proliferation	1	33	0.561798	4.33711	0.208452	1	1	1	Gstp1;
nuclear pore complex assembly	1	9	0.561798	15.8899	0.0617355	1	1	1	Tmem33;
transmembrane receptor protein tyrosine kinase signaling pathway	1	102	0.561798	1.40347	0.514967	1	1	1	Egfr;
vesicle-mediated transport	3	204	1.68539	2.09141	0.174961	1	1	1	Sec23a; Ap3d1; Sec31a;
response to xenobiotic stimulus	1	8	0.561798	17.8737	0.0550676	1	1	1	Gpx1;
response to toxin	3	58	1.68539	7.3551	0.00801499	1	0.744942	1	Gpx1; Pon3; Ddc;
positive regulation of cell size	2	16	1.1236	17.7963	0.00556437	1	0.677502	1	Hsp90ab1; Hsp90aa1;
acute-phase response	2	29	1.1236	9.82139	0.0177313	1	1	1	Serpina1b; Serpinf2;
ER-associated protein catabolic process	3	60	1.68539	7.10997	0.00879825	1	0.798424	1	Os9; Hsp90b1; Aup1;
negative regulation of JUN kinase activity	1	13	0.561798	11.0045	0.0879425	1	1	1	Gstp1;
cell redox homeostasis	2	62	1.1236	4.59472	0.0710783	1	1	1	Gpx1; Pdia3;
tRNA aminoacylation for protein translation	3	33	1.68539	12.9254	0.00161171	1	0.579075	1	Iars2; Lars; Dars;
protein targeting to mitochondrion	2	19	1.1236	14.9878	0.00782004	1	0.738737	1	Timm8a1; Fbxo7;
regulation of histone H3-K9 methylation	1	3	0.561798	47.5641	0.0210147	1	1	1	Setd7;
nucleoside diphosphate phosphorylation	1	15	0.561798	9.53818	0.100772	1	1	1	Nme3;
protein localization	1	81	0.561798	1.76729	0.43692	1	1	1	Mal2;
protein targeting	1	35	0.561798	4.08935	0.219594	1	1	1	Os9;
mitotic chromosome condensation	1	12	0.561798	11.9207	0.0814598	1	1	1	Smc2;
L-ascorbic acid biosynthetic process	1	4	0.561798	35.7027	0.0279215	1	1	1	Gulo;
bile acid biosynthetic process	1	11	0.561798	13.0035	0.0749313	1	1	1	Cyp7b1;
regulation of neuron projection development	1	30	0.561798	4.77068	0.19144	1	1	1	Fbxo7;
glucose transport	1	27	0.561798	5.30056	0.174065	1	1	1	Fabp5;
protein ubiquitination	2	243	1.1236	1.17246	0.512988	1	1	1	Os9; Fbxo7;
response to UV-A	1	4	0.561798	35.7027	0.0279215	1	1	1	Egfr;
cellular response to growth factor stimulus	1	40	0.561798	3.57831	0.246774	1	1	1	Egfr;
cellular response to epidermal growth factor stimulus	1	30	0.561798	4.77068	0.19144	1	1	1	Egfr;
negative regulation of release of cytochrome c from mitochondria	1	18	0.561798	7.94936	0.11968	1	1	1	Gpx1;
regulation of neuron apoptotic process	1	32	0.561798	4.4726	0.202821	1	1	1	Gpx1;
heme biosynthetic process	2	18	1.1236	15.82	0.00702927	1	0.677502	1	Alad; Cpox;
response to metal ion	1	6	0.561798	23.8216	0.0415901	1	1	1	Alad;
tetrapyrrole biosynthetic process	1	5	0.561798	28.5765	0.0347799	1	1	1	Alad;
response to arsenic-containing substance	2	7	1.1236	40.6446	0.00101527	1	0.417892	1	Alad; As3mt;
response to cadmium ion	1	13	0.561798	11.0045	0.0879425	1	1	1	Alad;
cellular response to interleukin-4	2	22	1.1236	12.945	0.0104187	1	0.880599	1	Alad; Hsp90ab1;
cardiac muscle tissue development	1	29	0.561798	4.93513	0.185689	1	1	1	Csrp3;
response to reactive oxygen species	2	17	1.1236	16.7501	0.00627719	1	0.677502	1	Gstp1; Gpx1;
epidermis development	1	50	0.561798	2.86279	0.298341	1	1	1	Egfr;
thymine catabolic process	1	3	0.561798	47.5641	0.0210147	1	1	1	Dpys;
vacuolar proton-transporting V-type ATPase complex assembly	1	9	0.561798	15.8899	0.0617355	1	1	1	Tm9sf4;
protein glycosylation	2	69	1.1236	4.12866	0.0854508	1	1	1	Stt3a; Uggt1;
protein N-linked glycosylation	2	27	1.1236	10.5486	0.0154708	1	0.953479	1	Dad1; Serpina1b;
regulation of translational initiation	1	18	0.561798	7.94936	0.11968	1	1	1	Eif3b;
cell proliferation	2	208	1.1236	1.36973	0.432372	1	1	1	Egfr; Gpx1;
phosphatidylethanolamine biosynthetic process	1	7	0.561798	20.4234	0.0483526	1	1	1	Slc27a1;
positive regulation of heterotypic cell-cell adhesion	2	10	1.1236	28.4634	0.00214547	1	0.618163	1	Fga; Fgb;
response to endoplasmic reticulum stress	3	68	1.68539	6.27362	0.012369	1	0.880599	1	Os9; Tmem33; Pdia3;
muscle organ development	2	63	1.1236	4.5218	0.0730791	1	1	1	Csrp3; Hist1h1b;
GO:1903599	1	6	0.561798	23.8216	0.0415901	1	1	1	Fbxo7;
glycine catabolic process	1	2	0.561798	71.2279	0.014059	1	0.880599	1	Gldc;
glycine decarboxylation via glycine cleavage system	1	3	0.561798	47.5641	0.0210147	1	1	1	Gldc;
negative regulation of translation	1	65	0.561798	2.20225	0.369182	1	1	1	Calr;
positive regulation of phosphorylation	1	31	0.561798	4.61683	0.19715	1	1	1	Egfr;
RNA catabolic process	1	15	0.561798	9.53818	0.100772	1	1	1	Snd1;
triglyceride homeostasis	1	26	0.561798	5.50435	0.168191	1	1	1	Apoa4;
ER to Golgi vesicle-mediated transport	2	65	1.1236	4.38269	0.0771345	1	1	1	Sec23a; Hyou1;
erythrocyte development	1	22	0.561798	6.50468	0.144277	1	1	1	Hbb-b1;
iron ion homeostasis	1	42	0.561798	3.40795	0.25738	1	1	1	Steap3;
cellular calcium ion homeostasis	2	95	1.1236	2.99883	0.144877	1	1	1	Csrp3; Atp2a2;
regulation of cardiac muscle contraction by calcium ion signaling	1	6	0.561798	23.8216	0.0415901	1	1	1	Atp2a2;
regulation of protein stability	1	69	0.561798	2.0746	0.386841	1	1	1	Fbxo7;
T-tubule organization	1	2	0.561798	71.2279	0.014059	1	0.880599	1	Atp2a2;
magnesium ion homeostasis	1	10	0.561798	14.3025	0.0683566	1	1	1	Egfr;
protein retention in ER lumen	1	6	0.561798	23.8216	0.0415901	1	1	1	Os9;
positive regulation of cell cycle	1	38	0.561798	3.76659	0.236017	1	1	1	Calr;
negative regulation of myoblast differentiation	1	27	0.561798	5.30056	0.174065	1	1	1	Csrp3;
endosome to melanosome transport	1	10	0.561798	14.3025	0.0683566	1	1	1	Ap3d1;
mitotic metaphase plate congression	2	32	1.1236	8.90092	0.0213658	1	1	1	Chmp7; Chmp2a;
positive regulation of JNK cascade	1	67	0.561798	2.13652	0.378074	1	1	1	Serpinf2;
cation transport	1	73	0.561798	1.96094	0.404007	1	1	1	Slc22a1;
calcium ion transmembrane transport	1	89	0.561798	1.60845	0.468025	1	1	1	Atp2a2;
calcium ion transport	1	140	0.561798	1.02256	0.629849	1	1	1	Atp2a2;
xanthine catabolic process	1	5	0.561798	28.5765	0.0347799	1	1	1	Aox3;
zinc ion transport	1	26	0.561798	5.50435	0.168191	1	1	1	Ap3d1;
anterograde axon cargo transport	1	25	0.561798	5.72443	0.162275	1	1	1	Ap3d1;
antigen processing and presentation, exogenous lipid antigen via MHC class Ib	1	4	0.561798	35.7027	0.0279215	1	1	1	Ap3d1;
anterograde synaptic vesicle transport	1	16	0.561798	8.94241	0.107119	1	1	1	Ap3d1;
positive regulation of NK T cell differentiation	1	6	0.561798	23.8216	0.0415901	1	1	1	Ap3d1;
synaptic vesicle budding from endosome	1	1	0.561798	141.751	0.00705425	1	0.677502	1	Ap3d1;
synaptic vesicle membrane organization	1	1	0.561798	141.751	0.00705425	1	0.677502	1	Ap3d1;
regulation of sequestering of zinc ion	1	10	0.561798	14.3025	0.0683566	1	1	1	Ap3d1;
GO:0098943	1	2	0.561798	71.2279	0.014059	1	0.880599	1	Ap3d1;
regulation of catalytic activity	1	28	0.561798	5.11132	0.179897	1	1	1	Aup1;
negative regulation of neuron differentiation	1	76	0.561798	1.88354	0.416568	1	1	1	Calr;
positive regulation of DNA repair	1	31	0.561798	4.61683	0.19715	1	1	1	Egfr;
stem cell maintenance	1	67	0.561798	2.13652	0.378074	1	1	1	Smc1a;
positive regulation of cell differentiation	2	49	1.1236	5.81348	0.0468783	1	1	1	Hsp90ab1; Serpinf2;
negative regulation of cyclin-dependent protein kinase activity	1	22	0.561798	6.50468	0.144277	1	1	1	Fbxo7;
chromosome organization	2	36	1.1236	7.91221	0.0266455	1	1	1	Smc1a; Smc2;
canonical Wnt receptor signaling pathway	1	84	0.561798	1.70418	0.448791	1	1	1	Plpp3;
regulation of ERK1 and ERK2 cascade	1	30	0.561798	4.77068	0.19144	1	1	1	Gstp1;
single strand break repair	1	9	0.561798	15.8899	0.0617355	1	1	1	Smc2;
phosphatidylcholine biosynthetic process	2	13	1.1236	21.9	0.00366743	1	0.677502	1	Fabp5; Slc27a1;
cholesterol biosynthetic process	1	29	0.561798	4.93513	0.185689	1	1	1	Apoa4;
protein oxidation	1	3	0.561798	47.5641	0.0210147	1	1	1	Gpx1;
triglyceride catabolic process	1	15	0.561798	9.53818	0.100772	1	1	1	Apoa4;
regulation of intestinal cholesterol absorption	1	5	0.561798	28.5765	0.0347799	1	1	1	Apoa4;
very-low-density lipoprotein particle remodeling	1	7	0.561798	20.4234	0.0483526	1	1	1	Apoa4;
positive regulation of stress fiber assembly	1	44	0.561798	3.25308	0.267838	1	1	1	Serpinf2;
positive regulation of substrate adhesion-dependent cell spreading	1	32	0.561798	4.4726	0.202821	1	1	1	Calr;
innate immune response in mucosa	1	16	0.561798	8.94241	0.107119	1	1	1	Apoa4;
response to lipid hydroperoxide	1	1	0.561798	141.751	0.00705425	1	0.677502	1	Apoa4;
leukocyte cell-cell adhesion	1	22	0.561798	6.50468	0.144277	1	1	1	Apoa4;
removal of superoxide radicals	1	10	0.561798	14.3025	0.0683566	1	1	1	Apoa4;
regulation of cholesterol transport	1	3	0.561798	47.5641	0.0210147	1	1	1	Apoa4;
negative regulation of plasma lipoprotein particle oxidation	1	2	0.561798	71.2279	0.014059	1	0.880599	1	Apoa4;
hydrogen peroxide catabolic process	2	14	1.1236	20.3368	0.00425889	1	0.677502	1	Gpx1; Apoa4;
multicellular organismal lipid catabolic process	1	3	0.561798	47.5641	0.0210147	1	1	1	Apoa4;
protein-lipid complex assembly	1	1	0.561798	141.751	0.00705425	1	0.677502	1	Apoa4;
response to gamma radiation	1	25	0.561798	5.72443	0.162275	1	1	1	Gpx1;
negative regulation of monocyte chemotactic protein-1 production	1	6	0.561798	23.8216	0.0415901	1	1	1	Gstp1;
long-chain fatty acid transport	1	10	0.561798	14.3025	0.0683566	1	1	1	Slc27a1;
negative regulation of fibrinolysis	1	7	0.561798	20.4234	0.0483526	1	1	1	Serpinf2;
water transport	1	16	0.561798	8.94241	0.107119	1	1	1	Aqp9;
purine base transport	1	1	0.561798	141.751	0.00705425	1	0.677502	1	Aqp9;
polyol transport	1	1	0.561798	141.751	0.00705425	1	0.677502	1	Aqp9;
amine transport	1	1	0.561798	141.751	0.00705425	1	0.677502	1	Aqp9;
pyrimidine base transport	1	2	0.561798	71.2279	0.014059	1	0.880599	1	Aqp9;
response to mercury ion	1	6	0.561798	23.8216	0.0415901	1	1	1	Aqp9;
morphogenesis of an epithelial fold	1	4	0.561798	35.7027	0.0279215	1	1	1	Egfr;
prostate gland epithelium morphogenesis	1	12	0.561798	11.9207	0.0814598	1	1	1	Cyp7b1;
retrograde vesicle-mediated transport, Golgi to ER	1	31	0.561798	4.61683	0.19715	1	1	1	Lman2;
positive regulation of DNA replication	2	43	1.1236	6.62447	0.0369912	1	1	1	Egfr; Calr;
cortical actin cytoskeleton organization	2	22	1.1236	12.945	0.0104187	1	0.880599	1	Epb41; Calr;
histone H3-K4 trimethylation	1	16	0.561798	8.94241	0.107119	1	1	1	Wdr61;
toxin metabolic process	1	9	0.561798	15.8899	0.0617355	1	1	1	As3mt;
induction of apoptosis by oxidative stress	1	16	0.561798	8.94241	0.107119	1	1	1	Gpx1;
L-glutamate transport	2	10	1.1236	28.4634	0.00214547	1	0.618163	1	Slc25a12; Slc25a22;
embryonic placenta development	1	27	0.561798	5.30056	0.174065	1	1	1	Egfr;
stress fiber assembly	1	14	0.561798	10.219	0.0943797	1	1	1	Zyx;
signal peptide processing	1	11	0.561798	13.0035	0.0749313	1	1	1	Spcs2;
protein targeting to ER	1	7	0.561798	20.4234	0.0483526	1	1	1	Spcs2;
arsonoacetate metabolic process	1	1	0.561798	141.751	0.00705425	1	0.677502	1	As3mt;
sodium ion transport	1	123	0.561798	1.16387	0.582248	1	1	1	Cpox;
response to heat	1	41	0.561798	3.49105	0.252096	1	1	1	Hspa1b;
cytokine-mediated signaling pathway	2	134	1.1236	2.1261	0.243983	1	1	1	Zc3h15; Iigp1;
negative regulation of retinoic acid receptor signaling pathway	2	8	1.1236	35.5704	0.00134742	1	0.503999	1	Calr; Dhrs3;
outflow tract morphogenesis	1	54	0.561798	2.65077	0.317971	1	1	1	Dhrs3;
GO:1903204	1	16	0.561798	8.94241	0.107119	1	1	1	Fbxo7;
response to unfolded protein	1	49	0.561798	2.9212	0.293347	1	1	1	Hsp90aa1;
mitochondrion degradation	1	26	0.561798	5.50435	0.168191	1	1	1	Fbxo7;
post-translational protein modification	1	4	0.561798	35.7027	0.0279215	1	1	1	Stt3a;
organelle organization	1	14	0.561798	10.219	0.0943797	1	1	1	Atp2a2;
regulation of protein ubiquitination	2	16	1.1236	17.7963	0.00556437	1	0.677502	1	Hsp90ab1; Hsp90aa1;
telomere maintenance via telomerase	2	17	1.1236	16.7501	0.00627719	1	0.677502	1	Hsp90ab1; Hsp90aa1;
regulation of autophagy	1	40	0.561798	3.57831	0.246774	1	1	1	Iigp1;
myoblast proliferation	1	5	0.561798	28.5765	0.0347799	1	1	1	Gpx1;
pre-B cell differentiation	1	4	0.561798	35.7027	0.0279215	1	1	1	Atp11c;
positive regulation of B cell differentiation	1	17	0.561798	8.4167	0.113422	1	1	1	Atp11c;
regulation of endopeptidase activity	1	5	0.561798	28.5765	0.0347799	1	1	1	Psmb8;
GO:1903543	1	16	0.561798	8.94241	0.107119	1	1	1	Chmp2a;
blastocyst development	1	29	0.561798	4.93513	0.185689	1	1	1	Dad1;
relaxation of cardiac muscle	1	7	0.561798	20.4234	0.0483526	1	1	1	Atp2a2;
elevation of endoplasmic reticulum calcium ion concentration	1	2	0.561798	71.2279	0.014059	1	0.880599	1	Atp2a2;
sarcoplasmic reticulum calcium ion transport	1	6	0.561798	23.8216	0.0415901	1	1	1	Atp2a2;
ER-nucleus signaling pathway	1	1	0.561798	141.751	0.00705425	1	0.677502	1	Atp2a2;
cardiac muscle hypertrophy in response to stress	1	17	0.561798	8.4167	0.113422	1	1	1	Atp2a2;
endoplasmic reticulum calcium ion homeostasis	1	14	0.561798	10.219	0.0943797	1	1	1	Atp2a2;
GO:0098909	1	5	0.561798	28.5765	0.0347799	1	1	1	Atp2a2;
GO:1903233	1	2	0.561798	71.2279	0.014059	1	0.880599	1	Atp2a2;
GO:1903515	1	1	0.561798	141.751	0.00705425	1	0.677502	1	Atp2a2;
GO:1990036	1	1	0.561798	141.751	0.00705425	1	0.677502	1	Atp2a2;
regulation of intracellular pH	1	35	0.561798	4.08935	0.219594	1	1	1	Tm9sf4;
positive regulation of exocytosis	2	28	1.1236	10.172	0.0165844	1	1	1	Fga; Fgb;
regulation of oxidative phosphorylation	1	7	0.561798	20.4234	0.0483526	1	1	1	Cox7a2l;
copper ion import	1	7	0.561798	20.4234	0.0483526	1	1	1	Steap3;
positive regulation of epithelial cell proliferation	2	74	1.1236	3.84973	0.096204	1	1	1	Egfr; Cyp7b1;
meiosis	1	24	0.561798	5.96285	0.156318	1	1	1	Smc1a;
positive regulation of histone H3-K4 methylation	1	14	0.561798	10.219	0.0943797	1	1	1	Wdr61;
regulation of Wnt receptor signaling pathway	1	18	0.561798	7.94936	0.11968	1	1	1	Plpp3;
ovulation cycle	1	6	0.561798	23.8216	0.0415901	1	1	1	Egfr;
iron ion transport	1	13	0.561798	11.0045	0.0879425	1	1	1	Steap3;
immune response	2	312	1.1236	0.913171	0.648506	1	1	1	C8b; C9;
protein refolding	1	9	0.561798	15.8899	0.0617355	1	1	1	Hsp90aa1;
angiogenesis involved in wound healing	1	9	0.561798	15.8899	0.0617355	1	1	1	Gpx1;
GO:0097435	1	10	0.561798	14.3025	0.0683566	1	1	1	Hsp90ab1;
glycine metabolic process	1	8	0.561798	17.8737	0.0550676	1	1	1	Gldc;
taurine metabolic process	1	7	0.561798	20.4234	0.0483526	1	1	1	Csad;
negative regulation of proteasomal ubiquitin-dependent protein catabolic process	1	21	0.561798	6.81428	0.138193	1	1	1	Hsp90ab1;
GO:1902176	1	10	0.561798	14.3025	0.0683566	1	1	1	Gpx1;
establishment or maintenance of transmembrane electrochemical gradient	1	3	0.561798	47.5641	0.0210147	1	1	1	Slc22a1;
cytolysis	2	24	1.1236	11.8667	0.0123341	1	0.880599	1	C8b; C9;
positive regulation of catenin import into nucleus	1	12	0.561798	11.9207	0.0814598	1	1	1	Egfr;
myotube differentiation	1	15	0.561798	9.53818	0.100772	1	1	1	Gpx1;
defense response to protozoan	1	30	0.561798	4.77068	0.19144	1	1	1	Iigp1;
regulation of mammary gland epithelial cell proliferation	1	5	0.561798	28.5765	0.0347799	1	1	1	Gpx1;
chaperone-mediated protein complex assembly	1	8	0.561798	17.8737	0.0550676	1	1	1	Hsp90aa1;
chaperone-mediated protein folding	3	43	1.68539	9.92023	0.00346232	1	0.677502	1	Fkbp11; Fkbp5; Calr;
immunoglobulin mediated immune response	1	19	0.561798	7.5312	0.125894	1	1	1	C4b;
response to ischemia	1	24	0.561798	5.96285	0.156318	1	1	1	Hyou1;
negative regulation of G1/S transition of mitotic cell cycle	1	26	0.561798	5.50435	0.168191	1	1	1	Fbxo7;
mitotic cell cycle checkpoint	1	27	0.561798	5.30056	0.174065	1	1	1	Smc1a;
GO:1902042	3	27	1.68539	15.7967	0.000891279	1	0.417892	1	Fga; Gpx1; Fgb;
late endosome to vacuole transport	1	4	0.561798	35.7027	0.0279215	1	1	1	Chmp7;
L-methionine salvage	1	2	0.561798	71.2279	0.014059	1	0.880599	1	Bhmt2;
S-methylmethionine metabolic process	1	1	0.561798	141.751	0.00705425	1	0.677502	1	Bhmt2;
S-adenosylmethionine metabolic process	1	6	0.561798	23.8216	0.0415901	1	1	1	Bhmt2;
nucleus organization	2	21	1.1236	13.5611	0.00951531	1	0.850109	1	Chmp7; Chmp2a;
skeletal muscle tissue regeneration	1	16	0.561798	8.94241	0.107119	1	1	1	Gpx1;
type B pancreatic cell development	1	11	0.561798	13.0035	0.0749313	1	1	1	Sidt2;
positive regulation of collagen biosynthetic process	1	27	0.561798	5.30056	0.174065	1	1	1	Serpinf2;
epithelium development	1	9	0.561798	15.8899	0.0617355	1	1	1	Hpn;
cardiac septum morphogenesis	1	13	0.561798	11.0045	0.0879425	1	1	1	Dhrs3;
salivary gland morphogenesis	1	8	0.561798	17.8737	0.0550676	1	1	1	Egfr;
estrogen biosynthetic process	1	6	0.561798	23.8216	0.0415901	1	1	1	Hsd17b2;
positive regulation of myoblast differentiation	1	25	0.561798	5.72443	0.162275	1	1	1	Csrp3;
rRNA processing	2	123	1.1236	2.31622	0.215415	1	1	1	Rps28; Gar1;
long-term synaptic potentiation	1	50	0.561798	2.86279	0.298341	1	1	1	Snap47;
negative regulation of intracellular estrogen receptor signaling pathway	1	10	0.561798	14.3025	0.0683566	1	1	1	Cyp7b1;
positive regulation of protein import into nucleus, translocation	2	14	1.1236	20.3368	0.00425889	1	0.677502	1	Hsp90ab1; Hsp90aa1;
positive regulation of transcription elongation from RNA polymerase II promoter	1	19	0.561798	7.5312	0.125894	1	1	1	Wdr61;
regulation of peptidyl-tyrosine phosphorylation	1	20	0.561798	7.15482	0.132065	1	1	1	Egfr;
regulation of proteasomal protein catabolic process	1	16	0.561798	8.94241	0.107119	1	1	1	Gpx1;
complement activation, classical pathway	2	154	1.1236	1.85	0.296171	1	1	1	C8b; C9;
positive regulation of dendritic cell chemotaxis	1	7	0.561798	20.4234	0.0483526	1	1	1	Calr;
protein secretion	1	29	0.561798	4.93513	0.185689	1	1	1	Steap3;
complement activation	1	13	0.561798	11.0045	0.0879425	1	1	1	C4b;
complement activation, alternative pathway	2	10	1.1236	28.4634	0.00214547	1	0.618163	1	C8b; C9;
cell killing	1	1	0.561798	141.751	0.00705425	1	0.677502	1	C9;
neuronal action potential propagation	1	8	0.561798	17.8737	0.0550676	1	1	1	Cntnap1;
UTP biosynthetic process	1	9	0.561798	15.8899	0.0617355	1	1	1	Nme3;
drug metabolic process	1	14	0.561798	10.219	0.0943797	1	1	1	Cbr1;
synaptic vesicle priming	1	11	0.561798	13.0035	0.0749313	1	1	1	Snap47;
osteoclast differentiation	1	28	0.561798	5.11132	0.179897	1	1	1	Glo1;
peptide antigen assembly with MHC class I protein complex	1	1	0.561798	141.751	0.00705425	1	0.677502	1	Calr;
negative regulation of intracellular steroid hormone receptor signaling pathway	1	4	0.561798	35.7027	0.0279215	1	1	1	Calr;
regulation of meiosis	1	8	0.561798	17.8737	0.0550676	1	1	1	Calr;
negative regulation of cell cycle arrest	2	18	1.1236	15.82	0.00702927	1	0.677502	1	Hsp90ab1; Calr;
peptidyl-lysine methylation	1	4	0.561798	35.7027	0.0279215	1	1	1	Setd7;
T cell costimulation	1	21	0.561798	6.81428	0.138193	1	1	1	Dpp4;
UV protection	1	9	0.561798	15.8899	0.0617355	1	1	1	Gpx1;
positive regulation of myotube differentiation	1	11	0.561798	13.0035	0.0749313	1	1	1	Csrp3;
detection of muscle stretch	1	4	0.561798	35.7027	0.0279215	1	1	1	Csrp3;
vitamin K metabolic process	1	3	0.561798	47.5641	0.0210147	1	1	1	Cbr1;
transsulfuration	1	4	0.561798	35.7027	0.0279215	1	1	1	Mpst;
hydrogen sulfide biosynthetic process	1	3	0.561798	47.5641	0.0210147	1	1	1	Mpst;
cellular response to estradiol stimulus	1	21	0.561798	6.81428	0.138193	1	1	1	Egfr;
skeletal muscle contraction	1	20	0.561798	7.15482	0.132065	1	1	1	Tnnc2;
negative regulation of leukocyte proliferation	1	2	0.561798	71.2279	0.014059	1	0.880599	1	Gstp1;
negative regulation of myeloid cell differentiation	1	22	0.561798	6.50468	0.144277	1	1	1	Wdr61;
endothelial cell development	1	4	0.561798	35.7027	0.0279215	1	1	1	Gpx1;
GO:1901673	1	12	0.561798	11.9207	0.0814598	1	1	1	Chmp2a;
homotypic cell-cell adhesion	1	8	0.561798	17.8737	0.0550676	1	1	1	Plpp3;
positive regulation of transforming growth factor beta production	1	6	0.561798	23.8216	0.0415901	1	1	1	Serpinf2;
response to hydroperoxide	1	7	0.561798	20.4234	0.0483526	1	1	1	Gpx1;
paranodal junction assembly	1	5	0.561798	28.5765	0.0347799	1	1	1	Cntnap1;
mitotic sister chromatid cohesion	1	14	0.561798	10.219	0.0943797	1	1	1	Smc1a;
phosphatidylinositol biosynthetic process	1	12	0.561798	11.9207	0.0814598	1	1	1	Slc27a1;
chromosome condensation	1	16	0.561798	8.94241	0.107119	1	1	1	Smc2;
positive regulation of translational fidelity	1	2	0.561798	71.2279	0.014059	1	0.880599	1	Rps9;
L-cysteine catabolic process to taurine	1	2	0.561798	71.2279	0.014059	1	0.880599	1	Csad;
phosphatidylglycerol biosynthetic process	1	3	0.561798	47.5641	0.0210147	1	1	1	Slc27a1;
common myeloid progenitor cell proliferation	1	8	0.561798	17.8737	0.0550676	1	1	1	Gstp1;
kinetochore organization	1	3	0.561798	47.5641	0.0210147	1	1	1	Smc2;
regulation of centrosome duplication	1	18	0.561798	7.94936	0.11968	1	1	1	Chmp2a;
cytokinetic cell separation	2	16	1.1236	17.7963	0.00556437	1	0.677502	1	Chmp7; Chmp2a;
response to thyroid hormone stimulus	1	3	0.561798	47.5641	0.0210147	1	1	1	Hpn;
positive regulation of hepatocyte proliferation	1	7	0.561798	20.4234	0.0483526	1	1	1	Hpn;
B cell chemotaxis	1	5	0.561798	28.5765	0.0347799	1	1	1	Cyp7b1;
positive regulation by host of viral transcription	1	13	0.561798	11.0045	0.0879425	1	1	1	Hpn;
GO:0039702	1	9	0.561798	15.8899	0.0617355	1	1	1	Chmp2a;
membrane invagination	1	5	0.561798	28.5765	0.0347799	1	1	1	Chmp2a;
exit from mitosis	2	11	1.1236	25.8782	0.0026101	1	0.677502	1	Chmp7; Chmp2a;
nuclear envelope reassembly	2	7	1.1236	40.6446	0.00101527	1	0.417892	1	Chmp7; Chmp2a;
regulation of viral reproduction	1	6	0.561798	23.8216	0.0415901	1	1	1	Chmp2a;
GO:1902188	1	10	0.561798	14.3025	0.0683566	1	1	1	Chmp2a;
GO:1903723	1	1	0.561798	141.751	0.00705425	1	0.677502	1	Chmp2a;
transcytosis	1	12	0.561798	11.9207	0.0814598	1	1	1	Mal2;
regulation of locomotion	1	9	0.561798	15.8899	0.0617355	1	1	1	Fbxo7;
dopamine transport	1	6	0.561798	23.8216	0.0415901	1	1	1	Slc22a1;
cellular response to ATP	1	8	0.561798	17.8737	0.0550676	1	1	1	Hsp90b1;
positive regulation of plasminogen activation	1	6	0.561798	23.8216	0.0415901	1	1	1	Hpn;
negative regulation of transferase activity	1	3	0.561798	47.5641	0.0210147	1	1	1	Setd7;
membrane raft polarization	1	7	0.561798	20.4234	0.0483526	1	1	1	Mal2;
protein localization to paranode region of axon	1	4	0.561798	35.7027	0.0279215	1	1	1	Cntnap1;
GO:1990182	1	5	0.561798	28.5765	0.0347799	1	1	1	Steap3;
mitochondrial respiratory chain supercomplex assembly	1	2	0.561798	71.2279	0.014059	1	0.880599	1	Cox7a2l;
negative regulation of plasminogen activation	1	5	0.561798	28.5765	0.0347799	1	1	1	Serpinf2;
neurotransmitter transport	1	45	0.561798	3.1808	0.273012	1	1	1	Slc22a1;
protoporphyrinogen IX biosynthetic process	1	2	0.561798	71.2279	0.014059	1	0.880599	1	Cpox;
locomotory exploration behavior	1	14	0.561798	10.219	0.0943797	1	1	1	Dpp4;
catecholamine biosynthetic process	1	6	0.561798	23.8216	0.0415901	1	1	1	Ddc;
cardiolipin biosynthetic process	1	5	0.561798	28.5765	0.0347799	1	1	1	Slc27a1;
mitochondrial transport	1	44	0.561798	3.25308	0.267838	1	1	1	Slc25a22;
carboxylic acid metabolic process	2	16	1.1236	17.7963	0.00556437	1	0.677502	1	Csad; Ddc;
taurine biosynthetic process	1	1	0.561798	141.751	0.00705425	1	0.677502	1	Csad;
cardiac muscle hypertrophy	1	8	0.561798	17.8737	0.0550676	1	1	1	Csrp3;
GO:1903919	1	2	0.561798	71.2279	0.014059	1	0.880599	1	Csrp3;
GO:1903920	1	1	0.561798	141.751	0.00705425	1	0.677502	1	Csrp3;
regulation of gene expression, epigenetic	1	16	0.561798	8.94241	0.107119	1	1	1	Gpx1;
cochlea morphogenesis	1	23	0.561798	6.22199	0.150319	1	1	1	Hpn;
CTP biosynthetic process	1	10	0.561798	14.3025	0.0683566	1	1	1	Nme3;
positive regulation of histone H3-K79 methylation	1	2	0.561798	71.2279	0.014059	1	0.880599	1	Wdr61;
basement membrane disassembly	1	2	0.561798	71.2279	0.014059	1	0.880599	1	Hpn;
protein peptidyl-prolyl isomerization	1	20	0.561798	7.15482	0.132065	1	1	1	Fkbp5;
cerebral cortex cell migration	1	13	0.561798	11.0045	0.0879425	1	1	1	Egfr;
heme metabolic process	1	7	0.561798	20.4234	0.0483526	1	1	1	Hebp1;
oxygen transport	1	8	0.561798	17.8737	0.0550676	1	1	1	Hbb-b1;
nitric oxide biosynthetic process	1	10	0.561798	14.3025	0.0683566	1	1	1	Hsp90aa1;
epoxygenase P450 pathway	2	32	1.1236	8.90092	0.0213658	1	1	1	Cyp2c70; Cyp2c40;
aspartyl-tRNA aminoacylation	1	1	0.561798	141.751	0.00705425	1	0.677502	1	Dars;
interaction with symbiont	1	3	0.561798	47.5641	0.0210147	1	1	1	Gpx1;
synaptic vesicle amine transport	1	4	0.561798	35.7027	0.0279215	1	1	1	Ddc;
serotonin biosynthetic process	1	3	0.561798	47.5641	0.0210147	1	1	1	Ddc;
aspartate catabolic process	1	3	0.561798	47.5641	0.0210147	1	1	1	Got2;
sister chromatid cohesion	1	16	0.561798	8.94241	0.107119	1	1	1	Smc1a;
GO:1904153	1	8	0.561798	17.8737	0.0550676	1	1	1	Os9;
snoRNA guided rRNA pseudouridine synthesis	1	4	0.561798	35.7027	0.0279215	1	1	1	Gar1;
pseudouridine synthesis	1	16	0.561798	8.94241	0.107119	1	1	1	Gar1;
pyruvate metabolic process	1	9	0.561798	15.8899	0.0617355	1	1	1	Kyat1;
NADH metabolic process	1	12	0.561798	11.9207	0.0814598	1	1	1	Idh3a;
male germ cell proliferation	1	3	0.561798	47.5641	0.0210147	1	1	1	Eif2s2;
synaptic vesicle uncoating	1	5	0.561798	28.5765	0.0347799	1	1	1	Sh3gl1;
regulation of T cell mediated immunity	1	1	0.561798	141.751	0.00705425	1	0.677502	1	Dpp4;
negative regulation of extracellular matrix disassembly	1	2	0.561798	71.2279	0.014059	1	0.880599	1	Dpp4;
GO:0036343	1	1	0.561798	141.751	0.00705425	1	0.677502	1	Dpp4;
establishment of localization	1	1	0.561798	141.751	0.00705425	1	0.677502	1	Dpp4;
pyrimidine base catabolic process	1	2	0.561798	71.2279	0.014059	1	0.880599	1	Dpys;
uracil catabolic process	1	2	0.561798	71.2279	0.014059	1	0.880599	1	Dpys;
uracil metabolic process	1	2	0.561798	71.2279	0.014059	1	0.880599	1	Dpys;
negative regulation of stress-activated MAPK cascade	1	6	0.561798	23.8216	0.0415901	1	1	1	Gstp1;
negative regulation of nitric-oxide synthase biosynthetic process	1	6	0.561798	23.8216	0.0415901	1	1	1	Gstp1;
eyelid development in camera-type eye	1	15	0.561798	9.53818	0.100772	1	1	1	Egfr;
GO:1903800	1	4	0.561798	35.7027	0.0279215	1	1	1	Egfr;
GO:1905208	1	1	0.561798	141.751	0.00705425	1	0.677502	1	Egfr;
peptidyl-lysine monomethylation	1	8	0.561798	17.8737	0.0550676	1	1	1	Setd7;
peptidyl-lysine dimethylation	1	5	0.561798	28.5765	0.0347799	1	1	1	Setd7;
histone lysine methylation	1	14	0.561798	10.219	0.0943797	1	1	1	Setd7;
regulation of eIF2 alpha phosphorylation by heme	1	3	0.561798	47.5641	0.0210147	1	1	1	Hbb-b1;
formation of translation initiation complex	1	2	0.561798	71.2279	0.014059	1	0.880599	1	Eif3d;
GO:0075522	2	7	1.1236	40.6446	0.00101527	1	0.417892	1	Eif3b; Eif3d;
GO:0075525	2	5	1.1236	56.87	0.000487981	1	0.295999	1	Eif3b; Eif3d;
GO:1902416	1	5	0.561798	28.5765	0.0347799	1	1	1	Eif3d;
cap-dependent translational initiation	1	1	0.561798	141.751	0.00705425	1	0.677502	1	Eif3d;
negative regulation of RNA-directed RNA polymerase activity	1	1	0.561798	141.751	0.00705425	1	0.677502	1	Eif4a2;
cytoplasmic translation	3	18	1.68539	23.6907	0.000260519	1	0.211884	1	Rpl36; Rplp2; Rpl9;
aromatic compound catabolic process	1	6	0.561798	23.8216	0.0415901	1	1	1	Pon3;
phospholipid dephosphorylation	1	11	0.561798	13.0035	0.0749313	1	1	1	Plpp3;
ribosomal small subunit assembly	2	15	1.1236	18.9819	0.00489141	1	0.677502	1	Rps28; Rpsa;
hydrogen sulfide metabolic process	1	2	0.561798	71.2279	0.014059	1	0.880599	1	Ethe1;
positive regulation of fibrinolysis	1	4	0.561798	35.7027	0.0279215	1	1	1	Klkb1;
blood coagulation, fibrin clot formation	2	5	1.1236	56.87	0.000487981	1	0.295999	1	Fga; Fgb;
phenylalanyl-tRNA aminoacylation	1	4	0.561798	35.7027	0.0279215	1	1	1	Farsa;
negative regulation of lymphocyte differentiation	1	1	0.561798	141.751	0.00705425	1	0.677502	1	Fbxo7;
GO:1903208	1	5	0.561798	28.5765	0.0347799	1	1	1	Fbxo7;
negative regulation of DNA endoreduplication	1	5	0.561798	28.5765	0.0347799	1	1	1	Smc1a;
negative regulation of inflammatory response to antigenic stimulus	2	9	1.1236	31.6225	0.00172436	1	0.579075	1	Psma1; Gpx1;
blood coagulation, common pathway	1	1	0.561798	141.751	0.00705425	1	0.677502	1	Fga;
positive regulation of peptide hormone secretion	2	7	1.1236	40.6446	0.00101527	1	0.417892	1	Fga; Fgb;
GO:1901856	1	2	0.561798	71.2279	0.014059	1	0.880599	1	Trap1;
dsRNA transport	1	5	0.561798	28.5765	0.0347799	1	1	1	Sidt2;
negative regulation of erythrocyte differentiation	1	11	0.561798	13.0035	0.0749313	1	1	1	Hspa9;
positive regulation of thyroid hormone generation	1	3	0.561798	47.5641	0.0210147	1	1	1	Hpn;
negative regulation of biosynthetic process	1	2	0.561798	71.2279	0.014059	1	0.880599	1	Gstp1;
methylglyoxal metabolic process	1	1	0.561798	141.751	0.00705425	1	0.677502	1	Glo1;
methylglyoxal catabolic process to D-lactate	1	4	0.561798	35.7027	0.0279215	1	1	1	Glo1;
SRP-dependent cotranslational protein targeting to membrane	1	11	0.561798	13.0035	0.0749313	1	1	1	Ssr3;
organic cation transport	1	10	0.561798	14.3025	0.0683566	1	1	1	Slc22a1;
aspartate biosynthetic process	1	3	0.561798	47.5641	0.0210147	1	1	1	Got2;
glutamate catabolic process to aspartate	1	2	0.561798	71.2279	0.014059	1	0.880599	1	Got2;
glutamate catabolic process to 2-oxoglutarate	1	2	0.561798	71.2279	0.014059	1	0.880599	1	Got2;
response to symbiotic bacterium	1	2	0.561798	71.2279	0.014059	1	0.880599	1	Gpx1;
response to selenium ion	1	2	0.561798	71.2279	0.014059	1	0.880599	1	Gpx1;
regulation of stress-activated MAPK cascade	1	8	0.561798	17.8737	0.0550676	1	1	1	Gstp1;
negative regulation of neutrophil aggregation	1	1	0.561798	141.751	0.00705425	1	0.677502	1	Gstp1;
negative regulation of peroxidase activity	1	1	0.561798	141.751	0.00705425	1	0.677502	1	Gstp1;
fatty acid alpha-oxidation	1	5	0.561798	28.5765	0.0347799	1	1	1	Hao1;
glycolate catabolic process	1	1	0.561798	141.751	0.00705425	1	0.677502	1	Hao1;
potassium ion transmembrane transport	1	84	0.561798	1.70418	0.448791	1	1	1	Hpn;
heterochromatin organization	1	2	0.561798	71.2279	0.014059	1	0.880599	1	Setd7;
negative regulation of alkaline phosphatase activity	1	4	0.561798	35.7027	0.0279215	1	1	1	Hpn;
androgen biosynthetic process	1	6	0.561798	23.8216	0.0415901	1	1	1	Hsd17b2;
protein import into mitochondrial outer membrane	1	5	0.561798	28.5765	0.0347799	1	1	1	Hsp90aa1;
positive regulation of cytotoxic T cell differentiation	1	3	0.561798	47.5641	0.0210147	1	1	1	Hsp90aa1;
GO:1905323	2	4	1.1236	71.052	0.000294155	1	0.211884	1	Hsp90ab1; Hsp90aa1;
viral attachment to host cell	1	1	0.561798	141.751	0.00705425	1	0.677502	1	Hsp90ab1;
GO:1903660	1	3	0.561798	47.5641	0.0210147	1	1	1	Hsp90ab1;
actin rod assembly	1	2	0.561798	71.2279	0.014059	1	0.880599	1	Hsp90b1;
GO:1902037	1	3	0.561798	47.5641	0.0210147	1	1	1	Hspa9;
GO:1903707	1	1	0.561798	141.751	0.00705425	1	0.677502	1	Hspa9;
GO:1903751	1	3	0.561798	47.5641	0.0210147	1	1	1	Trap1;
GO:1903298	1	4	0.561798	35.7027	0.0279215	1	1	1	Hyou1;
GO:1903382	1	2	0.561798	71.2279	0.014059	1	0.880599	1	Hyou1;
isoleucyl-tRNA aminoacylation	1	2	0.561798	71.2279	0.014059	1	0.880599	1	Iars2;
GTP biosynthetic process	1	11	0.561798	13.0035	0.0749313	1	1	1	Nme3;
3-keto-sphinganine metabolic process	1	1	0.561798	141.751	0.00705425	1	0.677502	1	Kdsr;
L-kynurenine metabolic process	1	1	0.561798	141.751	0.00705425	1	0.677502	1	Kyat1;
leucyl-tRNA aminoacylation	1	2	0.561798	71.2279	0.014059	1	0.880599	1	Lars;
valyl-tRNA aminoacylation	1	3	0.561798	47.5641	0.0210147	1	1	1	Lars;
ribosomal small subunit biogenesis	1	17	0.561798	8.4167	0.113422	1	1	1	Rps28;
sodium-independent organic anion transport	1	16	0.561798	8.94241	0.107119	1	1	1	Slc22a7;
meiotic chromosome segregation	1	5	0.561798	28.5765	0.0347799	1	1	1	Smc2;
maturation of SSU-rRNA	1	14	0.561798	10.219	0.0943797	1	1	1	Rps28;
canonical Wnt receptor signaling pathway involved in positive regulation of wound healing	1	2	0.561798	71.2279	0.014059	1	0.880599	1	Plpp3;
meiotic chromosome condensation	1	7	0.561798	20.4234	0.0483526	1	1	1	Smc2;
rRNA export from nucleus	1	3	0.561798	47.5641	0.0210147	1	1	1	Rpsa;
nucleoside diphosphate metabolic process	1	1	0.561798	141.751	0.00705425	1	0.677502	1	Nudt7;
coenzyme A catabolic process	1	1	0.561798	141.751	0.00705425	1	0.677502	1	Nudt7;
co-translational protein modification	1	3	0.561798	47.5641	0.0210147	1	1	1	Stt3a;
cellular response to vitamin D	1	1	0.561798	141.751	0.00705425	1	0.677502	1	Pdia3;
GO:1903334	1	2	0.561798	71.2279	0.014059	1	0.880599	1	Pdia3;
FasL biosynthetic process	1	1	0.561798	141.751	0.00705425	1	0.677502	1	Phlda1;
monoamine transport	1	8	0.561798	17.8737	0.0550676	1	1	1	Slc22a1;
canonical Wnt receptor signaling pathway involved in positive regulation of endothelial cell migration	1	1	0.561798	141.751	0.00705425	1	0.677502	1	Plpp3;
canonical Wnt receptor signaling pathway involved in positive regulation of cell-cell adhesion	1	1	0.561798	141.751	0.00705425	1	0.677502	1	Plpp3;
GO:1902068	1	1	0.561798	141.751	0.00705425	1	0.677502	1	Plpp3;
phosphatidylserine biosynthetic process	1	4	0.561798	35.7027	0.0279215	1	1	1	Slc27a1;
carboxylic acid catabolic process	1	2	0.561798	71.2279	0.014059	1	0.880599	1	Pon3;
phenylacetate catabolic process	1	1	0.561798	141.751	0.00705425	1	0.677502	1	Pon3;
coumarin catabolic process	1	2	0.561798	71.2279	0.014059	1	0.880599	1	Pon3;
aspartate transport	1	4	0.561798	35.7027	0.0279215	1	1	1	Slc25a12;
endoplasmic reticulum tubular network organization	1	8	0.561798	17.8737	0.0550676	1	1	1	Tmem33;
endonucleolytic cleavage to generate mature 3'-end of SSU-rRNA from (SSU-rRNA, 5.8S rRNA, LSU-rRNA)	1	2	0.561798	71.2279	0.014059	1	0.880599	1	Rpsa;
positive regulation of protein exit from endoplasmic reticulum	2	7	1.1236	40.6446	0.00101527	1	0.417892	1	Tmem30a; Tm9sf4;
regulation of blood vessel size by renin-angiotensin	1	1	0.561798	141.751	0.00705425	1	0.677502	1	Serpinf2;
GO:0089711	1	5	0.561798	28.5765	0.0347799	1	1	1	Slc25a12;
malate-aspartate shuttle	1	3	0.561798	47.5641	0.0210147	1	1	1	Slc25a12;
quaternary ammonium group transport	1	6	0.561798	23.8216	0.0415901	1	1	1	Slc22a1;
norepinephrine transport	1	3	0.561798	47.5641	0.0210147	1	1	1	Slc22a1;
epinephrine transport	1	1	0.561798	141.751	0.00705425	1	0.677502	1	Slc22a1;
mitochondrial ornithine transport	1	2	0.561798	71.2279	0.014059	1	0.880599	1	Slc25a15;
medium-chain fatty acid transport	1	2	0.561798	71.2279	0.014059	1	0.880599	1	Slc27a1;
negative regulation of phospholipid biosynthetic process	1	1	0.561798	141.751	0.00705425	1	0.677502	1	Slc27a1;
synaptic vesicle fusion to presynaptic membrane	1	13	0.561798	11.0045	0.0879425	1	1	1	Snap47;
GO:0098967	1	6	0.561798	23.8216	0.0415901	1	1	1	Snap47;
GO:0097461	1	4	0.561798	35.7027	0.0279215	1	1	1	Steap3;
GO:1902167	1	2	0.561798	71.2279	0.014059	1	0.880599	1	Steap3;
GO:1903371	1	1	0.561798	141.751	0.00705425	1	0.677502	1	Tmem33;
translational attenuation	1	1	0.561798	141.751	0.00705425	1	0.677502	1	Trap1;
response to stilbenoid	2	22	1.1236	12.945	0.0104187	1	0.880599	1	Slc22a7; Apoa4;
